# Supplementary material for: Universally high transcript error rates in bacteria
Source: eLife. 2020 May 29;9:e54898. doi: 10.7554/eLife.54898 (PMC7259958; doi:10.7554/eLife.54898)
Supplement: Figure 1—source data 1. [file elife-54898-fig1-data1.zip]

Archive with 37 entries (32 files):
- source_data/
- source_data/Mflorum/
- source_data/Mflorum/updated.CONF
- source_data/Mflorum/f1_mis_highlight.txt
- source_data/Mflorum/f1_PTC_highlight.txt
- source_data/Mflorum/f1_cds_highlight.txt
- source_data/Mflorum/tmp2.txt
- source_data/Mflorum/f1_syn_highlight.txt
- source_data/Mflorum/karyotype.txt
- source_data/Mflorum/f1_line_1k.txt
- source_data/Bsubtilis/
- source_data/Bsubtilis/updated.CONF
- source_data/Bsubtilis/3610_syn_highlight.txt
- source_data/Bsubtilis/3610_cds_highlight.txt
- source_data/Bsubtilis/3610_mis_highlight.txt
- source_data/Bsubtilis/3610_PTC_highlight.txt
- source_data/Bsubtilis/tmp2.txt
- source_data/Bsubtilis/3610_line_10k.txt
- source_data/Bsubtilis/karyotype.txt
- source_data/Atumefaciens/
- source_data/Atumefaciens/updated.CONF
- source_data/Atumefaciens/all_mis_highlight.txt
- source_data/Atumefaciens/all_PTC_highlight.txt
- source_data/Atumefaciens/all_line_10k.txt
- source_data/Atumefaciens/tmp2.txt
- source_data/Atumefaciens/all_syn_highlight.txt
- source_data/Atumefaciens/all_cds_highlight.txt
- source_data/Atumefaciens/karyotype.txt
- source_data/Ecoli/
- source_data/Ecoli/updated.CONF
- source_data/Ecoli/1655_syn_highlight.txt
- source_data/Ecoli/1655_PTC_highlight.txt
- source_data/Ecoli/1655_mis_highlight.txt
- source_data/Ecoli/1655_line_10k.txt
- source_data/Ecoli/tmp2.txt
- source_data/Ecoli/1655_cds_highlight.txt
- source_data/Ecoli/karyotype.txt
