# Supplementary material for: Universally high transcript error rates in bacteria
Source: eLife. 2020 May 29;9:e54898. doi: 10.7554/eLife.54898 (PMC7259958; doi:10.7554/eLife.54898)
Supplement: Figure 1—source data 1. [file elife-54898-fig1-data1.zip › source_data/Mflorum/f1_mis_highlight.txt]

Chromosome	853	854
Chromosome	9447	9448
Chromosome	26295	26296
Chromosome	26334	26335
Chromosome	26365	26366
Chromosome	26365	26366
Chromosome	26365	26366
Chromosome	26655	26656
Chromosome	26660	26661
Chromosome	26660	26661
Chromosome	26660	26661
Chromosome	28328	28329
Chromosome	30273	30274
Chromosome	31737	31738
Chromosome	33562	33563
Chromosome	33562	33563
Chromosome	33621	33622
Chromosome	33655	33656
Chromosome	51631	51632
Chromosome	51631	51632
Chromosome	51631	51632
Chromosome	51631	51632
Chromosome	51631	51632
Chromosome	51789	51790
Chromosome	51837	51838
Chromosome	51910	51911
Chromosome	52060	52061
Chromosome	52078	52079
Chromosome	52078	52079
Chromosome	52131	52132
Chromosome	52144	52145
Chromosome	52144	52145
Chromosome	52434	52435
Chromosome	52497	52498
Chromosome	52603	52604
Chromosome	52606	52607
Chromosome	52618	52619
Chromosome	52871	52872
Chromosome	52921	52922
Chromosome	52942	52943
Chromosome	53961	53962
Chromosome	54174	54175
Chromosome	54479	54480
Chromosome	54614	54615
Chromosome	54750	54751
Chromosome	54774	54775
Chromosome	54777	54778
Chromosome	54832	54833
Chromosome	54874	54875
Chromosome	55040	55041
Chromosome	55097	55098
Chromosome	55145	55146
Chromosome	55165	55166
Chromosome	55279	55280
Chromosome	55621	55622
Chromosome	56004	56005
Chromosome	56043	56044
Chromosome	56043	56044
Chromosome	56046	56047
Chromosome	56146	56147
Chromosome	56200	56201
Chromosome	56338	56339
Chromosome	56943	56944
Chromosome	56997	56998
Chromosome	57003	57004
Chromosome	57003	57004
Chromosome	57358	57359
Chromosome	57406	57407
Chromosome	58465	58466
Chromosome	58575	58576
Chromosome	58729	58730
Chromosome	58743	58744
Chromosome	58831	58832
Chromosome	58925	58926
Chromosome	60416	60417
Chromosome	62350	62351
Chromosome	62349	62350
Chromosome	62281	62282
Chromosome	62271	62272
Chromosome	62271	62272
Chromosome	62245	62246
Chromosome	62245	62246
Chromosome	62199	62200
Chromosome	62076	62077
Chromosome	62043	62044
Chromosome	63562	63563
Chromosome	63562	63563
Chromosome	63581	63582
Chromosome	63583	63584
Chromosome	63661	63662
Chromosome	63709	63710
Chromosome	63838	63839
Chromosome	63925	63926
Chromosome	64148	64149
Chromosome	64190	64191
Chromosome	64205	64206
Chromosome	64237	64238
Chromosome	64261	64262
Chromosome	64262	64263
Chromosome	91797	91798
Chromosome	91797	91798
Chromosome	91834	91835
Chromosome	91840	91841
Chromosome	91840	91841
Chromosome	91840	91841
Chromosome	91840	91841
Chromosome	91852	91853
Chromosome	92116	92117
Chromosome	92163	92164
Chromosome	92232	92233
Chromosome	92253	92254
Chromosome	92316	92317
Chromosome	92331	92332
Chromosome	92341	92342
Chromosome	92341	92342
Chromosome	92674	92675
Chromosome	92691	92692
Chromosome	92874	92875
Chromosome	92917	92918
Chromosome	92947	92948
Chromosome	92952	92953
Chromosome	92974	92975
Chromosome	92994	92995
Chromosome	92994	92995
Chromosome	92997	92998
Chromosome	93003	93004
Chromosome	93015	93016
Chromosome	93024	93025
Chromosome	93028	93029
Chromosome	93036	93037
Chromosome	93036	93037
Chromosome	93036	93037
Chromosome	93046	93047
Chromosome	93877	93878
Chromosome	93982	93983
Chromosome	95078	95079
Chromosome	96317	96318
Chromosome	96501	96502
Chromosome	96645	96646
Chromosome	96645	96646
Chromosome	103603	103604
Chromosome	105158	105159
Chromosome	105753	105754
Chromosome	105780	105781
Chromosome	106658	106659
Chromosome	111894	111895
Chromosome	112133	112134
Chromosome	113336	113337
Chromosome	131068	131069
Chromosome	130953	130954
Chromosome	134698	134699
Chromosome	134862	134863
Chromosome	135037	135038
Chromosome	135119	135120
Chromosome	135135	135136
Chromosome	135146	135147
Chromosome	135174	135175
Chromosome	135174	135175
Chromosome	135186	135187
Chromosome	135192	135193
Chromosome	135206	135207
Chromosome	135222	135223
Chromosome	135239	135240
Chromosome	135484	135485
Chromosome	135513	135514
Chromosome	135527	135528
Chromosome	135726	135727
Chromosome	135726	135727
Chromosome	135732	135733
Chromosome	135732	135733
Chromosome	135732	135733
Chromosome	135732	135733
Chromosome	135768	135769
Chromosome	136244	136245
Chromosome	136244	136245
Chromosome	136528	136529
Chromosome	136672	136673
Chromosome	136697	136698
Chromosome	136697	136698
Chromosome	136717	136718
Chromosome	136717	136718
Chromosome	136757	136758
Chromosome	136913	136914
Chromosome	136913	136914
Chromosome	136922	136923
Chromosome	136928	136929
Chromosome	136930	136931
Chromosome	136954	136955
Chromosome	136954	136955
Chromosome	137026	137027
Chromosome	137064	137065
Chromosome	137077	137078
Chromosome	137102	137103
Chromosome	137116	137117
Chromosome	137134	137135
Chromosome	137180	137181
Chromosome	137203	137204
Chromosome	137255	137256
Chromosome	137327	137328
Chromosome	137333	137334
Chromosome	137333	137334
Chromosome	137477	137478
Chromosome	137477	137478
Chromosome	137477	137478
Chromosome	137609	137610
Chromosome	137617	137618
Chromosome	137942	137943
Chromosome	137968	137969
Chromosome	138052	138053
Chromosome	138058	138059
Chromosome	138096	138097
Chromosome	138120	138121
Chromosome	138862	138863
Chromosome	138878	138879
Chromosome	139339	139340
Chromosome	139410	139411
Chromosome	139467	139468
Chromosome	139485	139486
Chromosome	139509	139510
Chromosome	139531	139532
Chromosome	139540	139541
Chromosome	139561	139562
Chromosome	139648	139649
Chromosome	139734	139735
Chromosome	139734	139735
Chromosome	139929	139930
Chromosome	139947	139948
Chromosome	140404	140405
Chromosome	140460	140461
Chromosome	140524	140525
Chromosome	151768	151769
Chromosome	154077	154078
Chromosome	158685	158686
Chromosome	159528	159529
Chromosome	159722	159723
Chromosome	161273	161274
Chromosome	162166	162167
Chromosome	169592	169593
Chromosome	171306	171307
Chromosome	171511	171512
Chromosome	171535	171536
Chromosome	172683	172684
Chromosome	187056	187057
Chromosome	186837	186838
Chromosome	199881	199882
Chromosome	199981	199982
Chromosome	200023	200024
Chromosome	200023	200024
Chromosome	200038	200039
Chromosome	200040	200041
Chromosome	200134	200135
Chromosome	200146	200147
Chromosome	200146	200147
Chromosome	200166	200167
Chromosome	200188	200189
Chromosome	200188	200189
Chromosome	200188	200189
Chromosome	200820	200821
Chromosome	201309	201310
Chromosome	201321	201322
Chromosome	201321	201322
Chromosome	201338	201339
Chromosome	201399	201400
Chromosome	201497	201498
Chromosome	201533	201534
Chromosome	201573	201574
Chromosome	201603	201604
Chromosome	201603	201604
Chromosome	201603	201604
Chromosome	201624	201625
Chromosome	201626	201627
Chromosome	201650	201651
Chromosome	201674	201675
Chromosome	201687	201688
Chromosome	201687	201688
Chromosome	201707	201708
Chromosome	201707	201708
Chromosome	201735	201736
Chromosome	201753	201754
Chromosome	201774	201775
Chromosome	201806	201807
Chromosome	201896	201897
Chromosome	202105	202106
Chromosome	202109	202110
Chromosome	202432	202433
Chromosome	202492	202493
Chromosome	202631	202632
Chromosome	202631	202632
Chromosome	202631	202632
Chromosome	202839	202840
Chromosome	203132	203133
Chromosome	203133	203134
Chromosome	203435	203436
Chromosome	203472	203473
Chromosome	203573	203574
Chromosome	203576	203577
Chromosome	203583	203584
Chromosome	203583	203584
Chromosome	203583	203584
Chromosome	203588	203589
Chromosome	203591	203592
Chromosome	203693	203694
Chromosome	203733	203734
Chromosome	204256	204257
Chromosome	204446	204447
Chromosome	204659	204660
Chromosome	204667	204668
Chromosome	204737	204738
Chromosome	204740	204741
Chromosome	204754	204755
Chromosome	204818	204819
Chromosome	204836	204837
Chromosome	204865	204866
Chromosome	204866	204867
Chromosome	204866	204867
Chromosome	204866	204867
Chromosome	204905	204906
Chromosome	205183	205184
Chromosome	206968	206969
Chromosome	207005	207006
Chromosome	207025	207026
Chromosome	207949	207950
Chromosome	208670	208671
Chromosome	208741	208742
Chromosome	208741	208742
Chromosome	208910	208911
Chromosome	209024	209025
Chromosome	209033	209034
Chromosome	209035	209036
Chromosome	209095	209096
Chromosome	209840	209841
Chromosome	210324	210325
Chromosome	210333	210334
Chromosome	210339	210340
Chromosome	210339	210340
Chromosome	210339	210340
Chromosome	210609	210610
Chromosome	210722	210723
Chromosome	210723	210724
Chromosome	210776	210777
Chromosome	210801	210802
Chromosome	210855	210856
Chromosome	211032	211033
Chromosome	211047	211048
Chromosome	211047	211048
Chromosome	211124	211125
Chromosome	211125	211126
Chromosome	211125	211126
Chromosome	211466	211467
Chromosome	211466	211467
Chromosome	211700	211701
Chromosome	212049	212050
Chromosome	212075	212076
Chromosome	212112	212113
Chromosome	214726	214727
Chromosome	218389	218390
Chromosome	218389	218390
Chromosome	218469	218470
Chromosome	218654	218655
Chromosome	218654	218655
Chromosome	218673	218674
Chromosome	218697	218698
Chromosome	227586	227587
Chromosome	227921	227922
Chromosome	227930	227931
Chromosome	227931	227932
Chromosome	233689	233690
Chromosome	239567	239568
Chromosome	273073	273074
Chromosome	281976	281977
Chromosome	284062	284063
Chromosome	291080	291081
Chromosome	318412	318413
Chromosome	318412	318413
Chromosome	318503	318504
Chromosome	318682	318683
Chromosome	319232	319233
Chromosome	342576	342577
Chromosome	354239	354240
Chromosome	353898	353899
Chromosome	393745	393746
Chromosome	394254	394255
Chromosome	395803	395804
Chromosome	395698	395699
Chromosome	395695	395696
Chromosome	395681	395682
Chromosome	395674	395675
Chromosome	395674	395675
Chromosome	395641	395642
Chromosome	395617	395618
Chromosome	395615	395616
Chromosome	395528	395529
Chromosome	395521	395522
Chromosome	395434	395435
Chromosome	395419	395420
Chromosome	395393	395394
Chromosome	395393	395394
Chromosome	395393	395394
Chromosome	395279	395280
Chromosome	395128	395129
Chromosome	395119	395120
Chromosome	395078	395079
Chromosome	395078	395079
Chromosome	395078	395079
Chromosome	395053	395054
Chromosome	395053	395054
Chromosome	395035	395036
Chromosome	394961	394962
Chromosome	394871	394872
Chromosome	394811	394812
Chromosome	394804	394805
Chromosome	394804	394805
Chromosome	394804	394805
Chromosome	394804	394805
Chromosome	394804	394805
Chromosome	394804	394805
Chromosome	394804	394805
Chromosome	394804	394805
Chromosome	394804	394805
Chromosome	394804	394805
Chromosome	394804	394805
Chromosome	394804	394805
Chromosome	394804	394805
Chromosome	394804	394805
Chromosome	394804	394805
Chromosome	394804	394805
Chromosome	394804	394805
Chromosome	394804	394805
Chromosome	394804	394805
Chromosome	394804	394805
Chromosome	394804	394805
Chromosome	394804	394805
Chromosome	394784	394785
Chromosome	394784	394785
Chromosome	394772	394773
Chromosome	394772	394773
Chromosome	404910	404911
Chromosome	404906	404907
Chromosome	406316	406317
Chromosome	406316	406317
Chromosome	406309	406310
Chromosome	427978	427979
Chromosome	432636	432637
Chromosome	432504	432505
Chromosome	432502	432503
Chromosome	432499	432500
Chromosome	432499	432500
Chromosome	432480	432481
Chromosome	432477	432478
Chromosome	432474	432475
Chromosome	432474	432475
Chromosome	432444	432445
Chromosome	432439	432440
Chromosome	432439	432440
Chromosome	432439	432440
Chromosome	432439	432440
Chromosome	443112	443113
Chromosome	442983	442984
Chromosome	451284	451285
Chromosome	453056	453057
Chromosome	452720	452721
Chromosome	455558	455559
Chromosome	455546	455547
Chromosome	474441	474442
Chromosome	474408	474409
Chromosome	474368	474369
Chromosome	474280	474281
Chromosome	474193	474194
Chromosome	474048	474049
Chromosome	473967	473968
Chromosome	473923	473924
Chromosome	473923	473924
Chromosome	473916	473917
Chromosome	473904	473905
Chromosome	473899	473900
Chromosome	473824	473825
Chromosome	473628	473629
Chromosome	473503	473504
Chromosome	473487	473488
Chromosome	473469	473470
Chromosome	473403	473404
Chromosome	473403	473404
Chromosome	473403	473404
Chromosome	473403	473404
Chromosome	473307	473308
Chromosome	473278	473279
Chromosome	473255	473256
Chromosome	473200	473201
Chromosome	473187	473188
Chromosome	473187	473188
Chromosome	473187	473188
Chromosome	473172	473173
Chromosome	473165	473166
Chromosome	473082	473083
Chromosome	473076	473077
Chromosome	473062	473063
Chromosome	473059	473060
Chromosome	473027	473028
Chromosome	472963	472964
Chromosome	472927	472928
Chromosome	472863	472864
Chromosome	472477	472478
Chromosome	472471	472472
Chromosome	472455	472456
Chromosome	472443	472444
Chromosome	472443	472444
Chromosome	472443	472444
Chromosome	472443	472444
Chromosome	472443	472444
Chromosome	472443	472444
Chromosome	472443	472444
Chromosome	472341	472342
Chromosome	472332	472333
Chromosome	472258	472259
Chromosome	472234	472235
Chromosome	485256	485257
Chromosome	485256	485257
Chromosome	485256	485257
Chromosome	485247	485248
Chromosome	485233	485234
Chromosome	485226	485227
Chromosome	485091	485092
Chromosome	485049	485050
Chromosome	485001	485002
Chromosome	487089	487090
Chromosome	487065	487066
Chromosome	487042	487043
Chromosome	487039	487040
Chromosome	487039	487040
Chromosome	487027	487028
Chromosome	486988	486989
Chromosome	486856	486857
Chromosome	486711	486712
Chromosome	486706	486707
Chromosome	486699	486700
Chromosome	486340	486341
Chromosome	486292	486293
Chromosome	486292	486293
Chromosome	486129	486130
Chromosome	485854	485855
Chromosome	485680	485681
Chromosome	485680	485681
Chromosome	485650	485651
Chromosome	485578	485579
Chromosome	485577	485578
Chromosome	485577	485578
Chromosome	485560	485561
Chromosome	485556	485557
Chromosome	487492	487493
Chromosome	487333	487334
Chromosome	488650	488651
Chromosome	488650	488651
Chromosome	490937	490938
Chromosome	490924	490925
Chromosome	490909	490910
Chromosome	490886	490887
Chromosome	490882	490883
Chromosome	490874	490875
Chromosome	490787	490788
Chromosome	490787	490788
Chromosome	490787	490788
Chromosome	490774	490775
Chromosome	490763	490764
Chromosome	490763	490764
Chromosome	490763	490764
Chromosome	490763	490764
Chromosome	490763	490764
Chromosome	490753	490754
Chromosome	490663	490664
Chromosome	490660	490661
Chromosome	490646	490647
Chromosome	490646	490647
Chromosome	490631	490632
Chromosome	490552	490553
Chromosome	490546	490547
Chromosome	490546	490547
Chromosome	490537	490538
Chromosome	490537	490538
Chromosome	490531	490532
Chromosome	490531	490532
Chromosome	490526	490527
Chromosome	490486	490487
Chromosome	490483	490484
Chromosome	490483	490484
Chromosome	490481	490482
Chromosome	490373	490374
Chromosome	490370	490371
Chromosome	490253	490254
Chromosome	490090	490091
Chromosome	490085	490086
Chromosome	490058	490059
Chromosome	490019	490020
Chromosome	490011	490012
Chromosome	489827	489828
Chromosome	489823	489824
Chromosome	489799	489800
Chromosome	489643	489644
Chromosome	489643	489644
Chromosome	489640	489641
Chromosome	489638	489639
Chromosome	489445	489446
Chromosome	489442	489443
Chromosome	489427	489428
Chromosome	489413	489414
Chromosome	489353	489354
Chromosome	489211	489212
Chromosome	488945	488946
Chromosome	488867	488868
Chromosome	488867	488868
Chromosome	488867	488868
Chromosome	502628	502629
Chromosome	501451	501452
Chromosome	533727	533728
Chromosome	533727	533728
Chromosome	533703	533704
Chromosome	533700	533701
Chromosome	533686	533687
Chromosome	533686	533687
Chromosome	533685	533686
Chromosome	533685	533686
Chromosome	533685	533686
Chromosome	533685	533686
Chromosome	533685	533686
Chromosome	533685	533686
Chromosome	533679	533680
Chromosome	533679	533680
Chromosome	533679	533680
Chromosome	533679	533680
Chromosome	533679	533680
Chromosome	533679	533680
Chromosome	533679	533680
Chromosome	533677	533678
Chromosome	533677	533678
Chromosome	533677	533678
Chromosome	533670	533671
Chromosome	533665	533666
Chromosome	533665	533666
Chromosome	533665	533666
Chromosome	533665	533666
Chromosome	533664	533665
Chromosome	533664	533665
Chromosome	533662	533663
Chromosome	533662	533663
Chromosome	533661	533662
Chromosome	533661	533662
Chromosome	533661	533662
Chromosome	533661	533662
Chromosome	533661	533662
Chromosome	533661	533662
Chromosome	533661	533662
Chromosome	533658	533659
Chromosome	533656	533657
Chromosome	533647	533648
Chromosome	533647	533648
Chromosome	533647	533648
Chromosome	533647	533648
Chromosome	533647	533648
Chromosome	533641	533642
Chromosome	533634	533635
Chromosome	533632	533633
Chromosome	533632	533633
Chromosome	533632	533633
Chromosome	533632	533633
Chromosome	533632	533633
Chromosome	533628	533629
Chromosome	533628	533629
Chromosome	533613	533614
Chromosome	533613	533614
Chromosome	533613	533614
Chromosome	533613	533614
Chromosome	533613	533614
Chromosome	533613	533614
Chromosome	533613	533614
Chromosome	533613	533614
Chromosome	533595	533596
Chromosome	533570	533571
Chromosome	533562	533563
Chromosome	533562	533563
Chromosome	533541	533542
Chromosome	533523	533524
Chromosome	533511	533512
Chromosome	533500	533501
Chromosome	533500	533501
Chromosome	533496	533497
Chromosome	533475	533476
Chromosome	533461	533462
Chromosome	533451	533452
Chromosome	533451	533452
Chromosome	533449	533450
Chromosome	533443	533444
Chromosome	533443	533444
Chromosome	533443	533444
Chromosome	533443	533444
Chromosome	533443	533444
Chromosome	533443	533444
Chromosome	533436	533437
Chromosome	533416	533417
Chromosome	533404	533405
Chromosome	533367	533368
Chromosome	533353	533354
Chromosome	533344	533345
Chromosome	533331	533332
Chromosome	533320	533321
Chromosome	533320	533321
Chromosome	533320	533321
Chromosome	533320	533321
Chromosome	533317	533318
Chromosome	533304	533305
Chromosome	533304	533305
Chromosome	533299	533300
Chromosome	533296	533297
Chromosome	533294	533295
Chromosome	533281	533282
Chromosome	533265	533266
Chromosome	533256	533257
Chromosome	533240	533241
Chromosome	533240	533241
Chromosome	533229	533230
Chromosome	533214	533215
Chromosome	539712	539713
Chromosome	540861	540862
Chromosome	540310	540311
Chromosome	540124	540125
Chromosome	553148	553149
Chromosome	553048	553049
Chromosome	552737	552738
Chromosome	552547	552548
Chromosome	552139	552140
Chromosome	552109	552110
Chromosome	552109	552110
Chromosome	552107	552108
Chromosome	552083	552084
Chromosome	552071	552072
Chromosome	552058	552059
Chromosome	552052	552053
Chromosome	552046	552047
Chromosome	552043	552044
Chromosome	570670	570671
Chromosome	579245	579246
Chromosome	579226	579227
Chromosome	579226	579227
Chromosome	587361	587362
Chromosome	587361	587362
Chromosome	587218	587219
Chromosome	590281	590282
Chromosome	590181	590182
Chromosome	590181	590182
Chromosome	589218	589219
Chromosome	591996	591997
Chromosome	591807	591808
Chromosome	591795	591796
Chromosome	594867	594868
Chromosome	594867	594868
Chromosome	594846	594847
Chromosome	594846	594847
Chromosome	594844	594845
Chromosome	594831	594832
Chromosome	594570	594571
Chromosome	594570	594571
Chromosome	594570	594571
Chromosome	594256	594257
Chromosome	594218	594219
Chromosome	594183	594184
Chromosome	594183	594184
Chromosome	594129	594130
Chromosome	593995	593996
Chromosome	593904	593905
Chromosome	593748	593749
Chromosome	593736	593737
Chromosome	593727	593728
Chromosome	593727	593728
Chromosome	593722	593723
Chromosome	593722	593723
Chromosome	593722	593723
Chromosome	593713	593714
Chromosome	593692	593693
Chromosome	593692	593693
Chromosome	593692	593693
Chromosome	593692	593693
Chromosome	593692	593693
Chromosome	593692	593693
Chromosome	593692	593693
Chromosome	593692	593693
Chromosome	593692	593693
Chromosome	593692	593693
Chromosome	593692	593693
Chromosome	593692	593693
Chromosome	593692	593693
Chromosome	593692	593693
Chromosome	593692	593693
Chromosome	593692	593693
Chromosome	593692	593693
Chromosome	593692	593693
Chromosome	593692	593693
Chromosome	593692	593693
Chromosome	593692	593693
Chromosome	593692	593693
Chromosome	593692	593693
Chromosome	593688	593689
Chromosome	593688	593689
Chromosome	593677	593678
Chromosome	593677	593678
Chromosome	593677	593678
Chromosome	593671	593672
Chromosome	593671	593672
Chromosome	593671	593672
Chromosome	593671	593672
Chromosome	593671	593672
Chromosome	593671	593672
Chromosome	593671	593672
Chromosome	593670	593671
Chromosome	593659	593660
Chromosome	593572	593573
Chromosome	593557	593558
Chromosome	593224	593225
Chromosome	593124	593125
Chromosome	593109	593110
Chromosome	593109	593110
Chromosome	593109	593110
Chromosome	593098	593099
Chromosome	593076	593077
Chromosome	593001	593002
Chromosome	592855	592856
Chromosome	592849	592850
Chromosome	592699	592700
Chromosome	592689	592690
Chromosome	592633	592634
Chromosome	592633	592634
Chromosome	592626	592627
Chromosome	592602	592603
Chromosome	592582	592583
Chromosome	592575	592576
Chromosome	592543	592544
Chromosome	592533	592534
Chromosome	592533	592534
Chromosome	592533	592534
Chromosome	592516	592517
Chromosome	592491	592492
Chromosome	610649	610650
Chromosome	610610	610611
Chromosome	623276	623277
Chromosome	623276	623277
Chromosome	624558	624559
Chromosome	631148	631149
Chromosome	647679	647680
Chromosome	647662	647663
Chromosome	646726	646727
Chromosome	646486	646487
Chromosome	648810	648811
Chromosome	659787	659788
Chromosome	668593	668594
Chromosome	668593	668594
Chromosome	668593	668594
Chromosome	668593	668594
Chromosome	668593	668594
Chromosome	668016	668017
Chromosome	667679	667680
Chromosome	667667	667668
Chromosome	667654	667655
Chromosome	670216	670217
Chromosome	672694	672695
Chromosome	672597	672598
Chromosome	672557	672558
Chromosome	672508	672509
Chromosome	672389	672390
Chromosome	672322	672323
Chromosome	672301	672302
Chromosome	672301	672302
Chromosome	672301	672302
Chromosome	671963	671964
Chromosome	671962	671963
Chromosome	671960	671961
Chromosome	671960	671961
Chromosome	671938	671939
Chromosome	671938	671939
Chromosome	671938	671939
Chromosome	671938	671939
Chromosome	671936	671937
Chromosome	671936	671937
Chromosome	671926	671927
Chromosome	671923	671924
Chromosome	671923	671924
Chromosome	671920	671921
Chromosome	671920	671921
Chromosome	671920	671921
Chromosome	671920	671921
Chromosome	671920	671921
Chromosome	671920	671921
Chromosome	671920	671921
Chromosome	671911	671912
Chromosome	671911	671912
Chromosome	671911	671912
Chromosome	671890	671891
Chromosome	671880	671881
Chromosome	671849	671850
Chromosome	671819	671820
Chromosome	671756	671757
Chromosome	671756	671757
Chromosome	671756	671757
Chromosome	671756	671757
Chromosome	671749	671750
Chromosome	671620	671621
Chromosome	673910	673911
Chromosome	673901	673902
Chromosome	673862	673863
Chromosome	673784	673785
Chromosome	673758	673759
Chromosome	673752	673753
Chromosome	673752	673753
Chromosome	673752	673753
Chromosome	673752	673753
Chromosome	673752	673753
Chromosome	673752	673753
Chromosome	673752	673753
Chromosome	673745	673746
Chromosome	673745	673746
Chromosome	673737	673738
Chromosome	673737	673738
Chromosome	673737	673738
Chromosome	673737	673738
Chromosome	673737	673738
Chromosome	673730	673731
Chromosome	673709	673710
Chromosome	673698	673699
Chromosome	673698	673699
Chromosome	673665	673666
Chromosome	673659	673660
Chromosome	673653	673654
Chromosome	673644	673645
Chromosome	673643	673644
Chromosome	673643	673644
Chromosome	673641	673642
Chromosome	673634	673635
Chromosome	673634	673635
Chromosome	673632	673633
Chromosome	673632	673633
Chromosome	673632	673633
Chromosome	673632	673633
Chromosome	673632	673633
Chromosome	673626	673627
Chromosome	673620	673621
Chromosome	673616	673617
Chromosome	673613	673614
Chromosome	673611	673612
Chromosome	673602	673603
Chromosome	673602	673603
Chromosome	673601	673602
Chromosome	673599	673600
Chromosome	673599	673600
Chromosome	673599	673600
Chromosome	673598	673599
Chromosome	673596	673597
Chromosome	673595	673596
Chromosome	673575	673576
Chromosome	673574	673575
Chromosome	673569	673570
Chromosome	673569	673570
Chromosome	673569	673570
Chromosome	673569	673570
Chromosome	673568	673569
Chromosome	673566	673567
Chromosome	673565	673566
Chromosome	673565	673566
Chromosome	673562	673563
Chromosome	673562	673563
Chromosome	673562	673563
Chromosome	673562	673563
Chromosome	673562	673563
Chromosome	673562	673563
Chromosome	673562	673563
Chromosome	673562	673563
Chromosome	673562	673563
Chromosome	673562	673563
Chromosome	673562	673563
Chromosome	673560	673561
Chromosome	673560	673561
Chromosome	673560	673561
Chromosome	673560	673561
Chromosome	673560	673561
Chromosome	673560	673561
Chromosome	673560	673561
Chromosome	673560	673561
Chromosome	673560	673561
Chromosome	673560	673561
Chromosome	673560	673561
Chromosome	673560	673561
Chromosome	673560	673561
Chromosome	673560	673561
Chromosome	673560	673561
Chromosome	673560	673561
Chromosome	673560	673561
Chromosome	673560	673561
Chromosome	673560	673561
Chromosome	673560	673561
Chromosome	673560	673561
Chromosome	673560	673561
Chromosome	673560	673561
Chromosome	673560	673561
Chromosome	673560	673561
Chromosome	673560	673561
Chromosome	673560	673561
Chromosome	673560	673561
Chromosome	673560	673561
Chromosome	673560	673561
Chromosome	673560	673561
Chromosome	673560	673561
Chromosome	673560	673561
Chromosome	673560	673561
Chromosome	673558	673559
Chromosome	673550	673551
Chromosome	673550	673551
Chromosome	673545	673546
Chromosome	673545	673546
Chromosome	673538	673539
Chromosome	673538	673539
Chromosome	673538	673539
Chromosome	673538	673539
Chromosome	673538	673539
Chromosome	673536	673537
Chromosome	673536	673537
Chromosome	673536	673537
Chromosome	673536	673537
Chromosome	673536	673537
Chromosome	673530	673531
Chromosome	673530	673531
Chromosome	673517	673518
Chromosome	673512	673513
Chromosome	673512	673513
Chromosome	673512	673513
Chromosome	673512	673513
Chromosome	673512	673513
Chromosome	673512	673513
Chromosome	673512	673513
Chromosome	673512	673513
Chromosome	673512	673513
Chromosome	673512	673513
Chromosome	673512	673513
Chromosome	673512	673513
Chromosome	673512	673513
Chromosome	673512	673513
Chromosome	673512	673513
Chromosome	673512	673513
Chromosome	673512	673513
Chromosome	673512	673513
Chromosome	673512	673513
Chromosome	673512	673513
Chromosome	673512	673513
Chromosome	673512	673513
Chromosome	673512	673513
Chromosome	673512	673513
Chromosome	673512	673513
Chromosome	673512	673513
Chromosome	673509	673510
Chromosome	673509	673510
Chromosome	673496	673497
Chromosome	673493	673494
Chromosome	673493	673494
Chromosome	673493	673494
Chromosome	673493	673494
Chromosome	673493	673494
Chromosome	673493	673494
Chromosome	673487	673488
Chromosome	673463	673464
Chromosome	673446	673447
Chromosome	673446	673447
Chromosome	673428	673429
Chromosome	673421	673422
Chromosome	673407	673408
Chromosome	673407	673408
Chromosome	673400	673401
Chromosome	673398	673399
Chromosome	673398	673399
Chromosome	673388	673389
Chromosome	673374	673375
Chromosome	673365	673366
Chromosome	673361	673362
Chromosome	673361	673362
Chromosome	673359	673360
Chromosome	673352	673353
Chromosome	673349	673350
Chromosome	673349	673350
Chromosome	673349	673350
Chromosome	673349	673350
Chromosome	673348	673349
Chromosome	673347	673348
Chromosome	673347	673348
Chromosome	673347	673348
Chromosome	673347	673348
Chromosome	673347	673348
Chromosome	673347	673348
Chromosome	673346	673347
Chromosome	673346	673347
Chromosome	673343	673344
Chromosome	673343	673344
Chromosome	673341	673342
Chromosome	673340	673341
Chromosome	673340	673341
Chromosome	673340	673341
Chromosome	673338	673339
Chromosome	673338	673339
Chromosome	673337	673338
Chromosome	673337	673338
Chromosome	673337	673338
Chromosome	673337	673338
Chromosome	673335	673336
Chromosome	673335	673336
Chromosome	673323	673324
Chromosome	673323	673324
Chromosome	673323	673324
Chromosome	673320	673321
Chromosome	673313	673314
Chromosome	673310	673311
Chromosome	673305	673306
Chromosome	673305	673306
Chromosome	673296	673297
Chromosome	673289	673290
Chromosome	673265	673266
Chromosome	673265	673266
Chromosome	673265	673266
Chromosome	673265	673266
Chromosome	673265	673266
Chromosome	673253	673254
Chromosome	673253	673254
Chromosome	673242	673243
Chromosome	673236	673237
Chromosome	673235	673236
Chromosome	673226	673227
Chromosome	673224	673225
Chromosome	673223	673224
Chromosome	673223	673224
Chromosome	673223	673224
Chromosome	673223	673224
Chromosome	673221	673222
Chromosome	673217	673218
Chromosome	673212	673213
Chromosome	673212	673213
Chromosome	673212	673213
Chromosome	673212	673213
Chromosome	673212	673213
Chromosome	673212	673213
Chromosome	673212	673213
Chromosome	673212	673213
Chromosome	673212	673213
Chromosome	673209	673210
Chromosome	673209	673210
Chromosome	673208	673209
Chromosome	673208	673209
Chromosome	673193	673194
Chromosome	673193	673194
Chromosome	673193	673194
Chromosome	673181	673182
Chromosome	673176	673177
Chromosome	673176	673177
Chromosome	673163	673164
Chromosome	673160	673161
Chromosome	673158	673159
Chromosome	673158	673159
Chromosome	673158	673159
Chromosome	673155	673156
Chromosome	673149	673150
Chromosome	673148	673149
Chromosome	673137	673138
Chromosome	673134	673135
Chromosome	673092	673093
Chromosome	673092	673093
Chromosome	673091	673092
Chromosome	673085	673086
Chromosome	673085	673086
Chromosome	673083	673084
Chromosome	673083	673084
Chromosome	673083	673084
Chromosome	673083	673084
Chromosome	673083	673084
Chromosome	673083	673084
Chromosome	673083	673084
Chromosome	673074	673075
Chromosome	673073	673074
Chromosome	673073	673074
Chromosome	673073	673074
Chromosome	673067	673068
Chromosome	673067	673068
Chromosome	673065	673066
Chromosome	673065	673066
Chromosome	673050	673051
Chromosome	673047	673048
Chromosome	673047	673048
Chromosome	673046	673047
Chromosome	690911	690912
Chromosome	690957	690958
Chromosome	690957	690958
Chromosome	690998	690999
Chromosome	691004	691005
Chromosome	691322	691323
Chromosome	691323	691324
Chromosome	691323	691324
Chromosome	695024	695025
Chromosome	695024	695025
Chromosome	695024	695025
Chromosome	695021	695022
Chromosome	695021	695022
Chromosome	695021	695022
Chromosome	694903	694904
Chromosome	694888	694889
Chromosome	694888	694889
Chromosome	694888	694889
Chromosome	694888	694889
Chromosome	694888	694889
Chromosome	694886	694887
Chromosome	694878	694879
Chromosome	694862	694863
Chromosome	694845	694846
Chromosome	694802	694803
Chromosome	694733	694734
Chromosome	694711	694712
Chromosome	694624	694625
Chromosome	694622	694623
Chromosome	694606	694607
Chromosome	694573	694574
Chromosome	694573	694574
Chromosome	694573	694574
Chromosome	694573	694574
Chromosome	694573	694574
Chromosome	694385	694386
Chromosome	694364	694365
Chromosome	694334	694335
Chromosome	694292	694293
Chromosome	694271	694272
Chromosome	694271	694272
Chromosome	694271	694272
Chromosome	721049	721050
Chromosome	721049	721050
Chromosome	720996	720997
Chromosome	720974	720975
Chromosome	720941	720942
Chromosome	720938	720939
Chromosome	720897	720898
Chromosome	720897	720898
Chromosome	720890	720891
Chromosome	720882	720883
Chromosome	720882	720883
Chromosome	720813	720814
Chromosome	720800	720801
Chromosome	720743	720744
Chromosome	720401	720402
Chromosome	720366	720367
Chromosome	720341	720342
Chromosome	720305	720306
Chromosome	720141	720142
Chromosome	720126	720127
Chromosome	722099	722100
Chromosome	722082	722083
Chromosome	722020	722021
Chromosome	722020	722021
Chromosome	723780	723781
Chromosome	723750	723751
Chromosome	723738	723739
Chromosome	723708	723709
Chromosome	723699	723700
Chromosome	723501	723502
Chromosome	723225	723226
Chromosome	723220	723221
Chromosome	723191	723192
Chromosome	723153	723154
Chromosome	722922	722923
Chromosome	722912	722913
Chromosome	727638	727639
Chromosome	727620	727621
Chromosome	729068	729069
Chromosome	729045	729046
Chromosome	729045	729046
Chromosome	729035	729036
Chromosome	729035	729036
Chromosome	729035	729036
Chromosome	729035	729036
Chromosome	729035	729036
Chromosome	728987	728988
Chromosome	728987	728988
Chromosome	728987	728988
Chromosome	728955	728956
Chromosome	728955	728956
Chromosome	728955	728956
Chromosome	728955	728956
Chromosome	728955	728956
Chromosome	728955	728956
Chromosome	728955	728956
Chromosome	728949	728950
Chromosome	728946	728947
Chromosome	728940	728941
Chromosome	728934	728935
Chromosome	728934	728935
Chromosome	728921	728922
Chromosome	728917	728918
Chromosome	728912	728913
Chromosome	728901	728902
Chromosome	728901	728902
Chromosome	728891	728892
Chromosome	728891	728892
Chromosome	728891	728892
Chromosome	728889	728890
Chromosome	728889	728890
Chromosome	728889	728890
Chromosome	728889	728890
Chromosome	728889	728890
Chromosome	728889	728890
Chromosome	728889	728890
Chromosome	728889	728890
Chromosome	728889	728890
Chromosome	728889	728890
Chromosome	728889	728890
Chromosome	728889	728890
Chromosome	728889	728890
Chromosome	728889	728890
Chromosome	728889	728890
Chromosome	728889	728890
Chromosome	728889	728890
Chromosome	728882	728883
Chromosome	728882	728883
Chromosome	728882	728883
Chromosome	728882	728883
Chromosome	728882	728883
Chromosome	728882	728883
Chromosome	728882	728883
Chromosome	728874	728875
Chromosome	728873	728874
Chromosome	728868	728869
Chromosome	728868	728869
Chromosome	728868	728869
Chromosome	728868	728869
Chromosome	728868	728869
Chromosome	728868	728869
Chromosome	728868	728869
Chromosome	728868	728869
Chromosome	728868	728869
Chromosome	728868	728869
Chromosome	728868	728869
Chromosome	728868	728869
Chromosome	728868	728869
Chromosome	728868	728869
Chromosome	728868	728869
Chromosome	728868	728869
Chromosome	728868	728869
Chromosome	728868	728869
Chromosome	728868	728869
Chromosome	728868	728869
Chromosome	728868	728869
Chromosome	728868	728869
Chromosome	728868	728869
Chromosome	728868	728869
Chromosome	728865	728866
Chromosome	728865	728866
Chromosome	728865	728866
Chromosome	728861	728862
Chromosome	728861	728862
Chromosome	728861	728862
Chromosome	728859	728860
Chromosome	728855	728856
Chromosome	728855	728856
Chromosome	728855	728856
Chromosome	728853	728854
Chromosome	728853	728854
Chromosome	728853	728854
Chromosome	728850	728851
Chromosome	728850	728851
Chromosome	728850	728851
Chromosome	728850	728851
Chromosome	728850	728851
Chromosome	728849	728850
Chromosome	728849	728850
Chromosome	728847	728848
Chromosome	728847	728848
Chromosome	728847	728848
Chromosome	728847	728848
Chromosome	728847	728848
Chromosome	728847	728848
Chromosome	728847	728848
Chromosome	728847	728848
Chromosome	728823	728824
Chromosome	728823	728824
Chromosome	728822	728823
Chromosome	728822	728823
Chromosome	728820	728821
Chromosome	728804	728805
Chromosome	728804	728805
Chromosome	728804	728805
Chromosome	728804	728805
Chromosome	728804	728805
Chromosome	728793	728794
Chromosome	728724	728725
Chromosome	728712	728713
Chromosome	728627	728628
Chromosome	728610	728611
Chromosome	728610	728611
Chromosome	728610	728611
Chromosome	728610	728611
Chromosome	728610	728611
Chromosome	728610	728611
Chromosome	728610	728611
Chromosome	728606	728607
Chromosome	728606	728607
Chromosome	728588	728589
Chromosome	728585	728586
Chromosome	728484	728485
Chromosome	728463	728464
Chromosome	728463	728464
Chromosome	728447	728448
Chromosome	728436	728437
Chromosome	728432	728433
Chromosome	728427	728428
Chromosome	728409	728410
Chromosome	728405	728406
Chromosome	728402	728403
Chromosome	728402	728403
Chromosome	728385	728386
Chromosome	728361	728362
Chromosome	728337	728338
Chromosome	728306	728307
Chromosome	728261	728262
Chromosome	728217	728218
Chromosome	728165	728166
Chromosome	728084	728085
Chromosome	728069	728070
Chromosome	728063	728064
Chromosome	728063	728064
Chromosome	728040	728041
Chromosome	728033	728034
Chromosome	728031	728032
Chromosome	727988	727989
Chromosome	727971	727972
Chromosome	727970	727971
Chromosome	727968	727969
Chromosome	727968	727969
Chromosome	727968	727969
Chromosome	727968	727969
Chromosome	727964	727965
Chromosome	727947	727948
Chromosome	727946	727947
Chromosome	727938	727939
Chromosome	730855	730856
Chromosome	729920	729921
Chromosome	729415	729416
Chromosome	745995	745996
Chromosome	750325	750326
Chromosome	750137	750138
Chromosome	750101	750102
Chromosome	750085	750086
Chromosome	749939	749940
Chromosome	749836	749837
Chromosome	749836	749837
Chromosome	749779	749780
Chromosome	749779	749780
Chromosome	755140	755141
Chromosome	766264	766265
Chromosome	779552	779553
Chromosome	779530	779531
Chromosome	778450	778451
Chromosome	778450	778451
Chromosome	778436	778437
Chromosome	778436	778437
Chromosome	778422	778423
Chromosome	779808	779809
Chromosome	782760	782761
Chromosome	18322	18323
Chromosome	26256	26257
Chromosome	26295	26296
Chromosome	26316	26317
Chromosome	26457	26458
Chromosome	26493	26494
Chromosome	26724	26725
Chromosome	29033	29034
Chromosome	29690	29691
Chromosome	29729	29730
Chromosome	31469	31470
Chromosome	31490	31491
Chromosome	32565	32566
Chromosome	33562	33563
Chromosome	33571	33572
Chromosome	33733	33734
Chromosome	33825	33826
Chromosome	33996	33997
Chromosome	34000	34001
Chromosome	42820	42821
Chromosome	51631	51632
Chromosome	51837	51838
Chromosome	51870	51871
Chromosome	51961	51962
Chromosome	52057	52058
Chromosome	52078	52079
Chromosome	52227	52228
Chromosome	52434	52435
Chromosome	52440	52441
Chromosome	52440	52441
Chromosome	52447	52448
Chromosome	52473	52474
Chromosome	52497	52498
Chromosome	52618	52619
Chromosome	52618	52619
Chromosome	52618	52619
Chromosome	52618	52619
Chromosome	52828	52829
Chromosome	52871	52872
Chromosome	52871	52872
Chromosome	52874	52875
Chromosome	53158	53159
Chromosome	53228	53229
Chromosome	53996	53997
Chromosome	53996	53997
Chromosome	54000	54001
Chromosome	54038	54039
Chromosome	54038	54039
Chromosome	54488	54489
Chromosome	54498	54499
Chromosome	54632	54633
Chromosome	54845	54846
Chromosome	55106	55107
Chromosome	55144	55145
Chromosome	55144	55145
Chromosome	55145	55146
Chromosome	55145	55146
Chromosome	55211	55212
Chromosome	55211	55212
Chromosome	55271	55272
Chromosome	55271	55272
Chromosome	55597	55598
Chromosome	55700	55701
Chromosome	55715	55716
Chromosome	56029	56030
Chromosome	56043	56044
Chromosome	56461	56462
Chromosome	56572	56573
Chromosome	56838	56839
Chromosome	56874	56875
Chromosome	56943	56944
Chromosome	56995	56996
Chromosome	58086	58087
Chromosome	58533	58534
Chromosome	59542	59543
Chromosome	59584	59585
Chromosome	60651	60652
Chromosome	62278	62279
Chromosome	62118	62119
Chromosome	63553	63554
Chromosome	63559	63560
Chromosome	63569	63570
Chromosome	63583	63584
Chromosome	63583	63584
Chromosome	63830	63831
Chromosome	64048	64049
Chromosome	64091	64092
Chromosome	64237	64238
Chromosome	64244	64245
Chromosome	64244	64245
Chromosome	69667	69668
Chromosome	91803	91804
Chromosome	91803	91804
Chromosome	91803	91804
Chromosome	91840	91841
Chromosome	91840	91841
Chromosome	92079	92080
Chromosome	92112	92113
Chromosome	92151	92152
Chromosome	92218	92219
Chromosome	92229	92230
Chromosome	92280	92281
Chromosome	92286	92287
Chromosome	92331	92332
Chromosome	92580	92581
Chromosome	92724	92725
Chromosome	92796	92797
Chromosome	92940	92941
Chromosome	92994	92995
Chromosome	92994	92995
Chromosome	92994	92995
Chromosome	93024	93025
Chromosome	93024	93025
Chromosome	93028	93029
Chromosome	93028	93029
Chromosome	93036	93037
Chromosome	93057	93058
Chromosome	94326	94327
Chromosome	94357	94358
Chromosome	97534	97535
Chromosome	98455	98456
Chromosome	98778	98779
Chromosome	98885	98886
Chromosome	99448	99449
Chromosome	103438	103439
Chromosome	105812	105813
Chromosome	106537	106538
Chromosome	107290	107291
Chromosome	113428	113429
Chromosome	133397	133398
Chromosome	134206	134207
Chromosome	134577	134578
Chromosome	135116	135117
Chromosome	135129	135130
Chromosome	135129	135130
Chromosome	135135	135136
Chromosome	135135	135136
Chromosome	135146	135147
Chromosome	135150	135151
Chromosome	135174	135175
Chromosome	135222	135223
Chromosome	135228	135229
Chromosome	135352	135353
Chromosome	135534	135535
Chromosome	135534	135535
Chromosome	135547	135548
Chromosome	135547	135548
Chromosome	135565	135566
Chromosome	135576	135577
Chromosome	135683	135684
Chromosome	135726	135727
Chromosome	135732	135733
Chromosome	135732	135733
Chromosome	135736	135737
Chromosome	135974	135975
Chromosome	136246	136247
Chromosome	136672	136673
Chromosome	136784	136785
Chromosome	136814	136815
Chromosome	136814	136815
Chromosome	136828	136829
Chromosome	136868	136869
Chromosome	136912	136913
Chromosome	136928	136929
Chromosome	136930	136931
Chromosome	136934	136935
Chromosome	136934	136935
Chromosome	137015	137016
Chromosome	137093	137094
Chromosome	137098	137099
Chromosome	137236	137237
Chromosome	137236	137237
Chromosome	137267	137268
Chromosome	137282	137283
Chromosome	137348	137349
Chromosome	137477	137478
Chromosome	137545	137546
Chromosome	137699	137700
Chromosome	137719	137720
Chromosome	138099	138100
Chromosome	138724	138725
Chromosome	139197	139198
Chromosome	139204	139205
Chromosome	139210	139211
Chromosome	139227	139228
Chromosome	139239	139240
Chromosome	139245	139246
Chromosome	139279	139280
Chromosome	139342	139343
Chromosome	139476	139477
Chromosome	139513	139514
Chromosome	139540	139541
Chromosome	139540	139541
Chromosome	139648	139649
Chromosome	139648	139649
Chromosome	140049	140050
Chromosome	140077	140078
Chromosome	140077	140078
Chromosome	140166	140167
Chromosome	140166	140167
Chromosome	140194	140195
Chromosome	140212	140213
Chromosome	140244	140245
Chromosome	140266	140267
Chromosome	140395	140396
Chromosome	140404	140405
Chromosome	140504	140505
Chromosome	140507	140508
Chromosome	140524	140525
Chromosome	140524	140525
Chromosome	140524	140525
Chromosome	140524	140525
Chromosome	140986	140987
Chromosome	141003	141004
Chromosome	149916	149917
Chromosome	154186	154187
Chromosome	160377	160378
Chromosome	160434	160435
Chromosome	161527	161528
Chromosome	162692	162693
Chromosome	168694	168695
Chromosome	171526	171527
Chromosome	172828	172829
Chromosome	172872	172873
Chromosome	187079	187080
Chromosome	187058	187059
Chromosome	186837	186838
Chromosome	186759	186760
Chromosome	186759	186760
Chromosome	199569	199570
Chromosome	199953	199954
Chromosome	200150	200151
Chromosome	200150	200151
Chromosome	200804	200805
Chromosome	201014	201015
Chromosome	201027	201028
Chromosome	201180	201181
Chromosome	201191	201192
Chromosome	201344	201345
Chromosome	201573	201574
Chromosome	201579	201580
Chromosome	201603	201604
Chromosome	201687	201688
Chromosome	201701	201702
Chromosome	201807	201808
Chromosome	201880	201881
Chromosome	202063	202064
Chromosome	202165	202166
Chromosome	202366	202367
Chromosome	202415	202416
Chromosome	202594	202595
Chromosome	202631	202632
Chromosome	202631	202632
Chromosome	202631	202632
Chromosome	203121	203122
Chromosome	203121	203122
Chromosome	203133	203134
Chromosome	203438	203439
Chromosome	203438	203439
Chromosome	203526	203527
Chromosome	203583	203584
Chromosome	203583	203584
Chromosome	203583	203584
Chromosome	203583	203584
Chromosome	203588	203589
Chromosome	203588	203589
Chromosome	204008	204009
Chromosome	204179	204180
Chromosome	204628	204629
Chromosome	204631	204632
Chromosome	204730	204731
Chromosome	204803	204804
Chromosome	204805	204806
Chromosome	204811	204812
Chromosome	204818	204819
Chromosome	204820	204821
Chromosome	204943	204944
Chromosome	204944	204945
Chromosome	204949	204950
Chromosome	204982	204983
Chromosome	204986	204987
Chromosome	205109	205110
Chromosome	207025	207026
Chromosome	207025	207026
Chromosome	207050	207051
Chromosome	207934	207935
Chromosome	208616	208617
Chromosome	208616	208617
Chromosome	208616	208617
Chromosome	209068	209069
Chromosome	209084	209085
Chromosome	209735	209736
Chromosome	209999	210000
Chromosome	210063	210064
Chromosome	210639	210640
Chromosome	210678	210679
Chromosome	210728	210729
Chromosome	210728	210729
Chromosome	210741	210742
Chromosome	210741	210742
Chromosome	210752	210753
Chromosome	210768	210769
Chromosome	210776	210777
Chromosome	210849	210850
Chromosome	211118	211119
Chromosome	211121	211122
Chromosome	211410	211411
Chromosome	211421	211422
Chromosome	211815	211816
Chromosome	211971	211972
Chromosome	218702	218703
Chromosome	219741	219742
Chromosome	225314	225315
Chromosome	226531	226532
Chromosome	226531	226532
Chromosome	226950	226951
Chromosome	239160	239161
Chromosome	239631	239632
Chromosome	247631	247632
Chromosome	265185	265186
Chromosome	281583	281584
Chromosome	281601	281602
Chromosome	281686	281687
Chromosome	287952	287953
Chromosome	287998	287999
Chromosome	317846	317847
Chromosome	354231	354232
Chromosome	354231	354232
Chromosome	394689	394690
Chromosome	394665	394666
Chromosome	394417	394418
Chromosome	394335	394336
Chromosome	394309	394310
Chromosome	394309	394310
Chromosome	394294	394295
Chromosome	395749	395750
Chromosome	395695	395696
Chromosome	395695	395696
Chromosome	395674	395675
Chromosome	395674	395675
Chromosome	395657	395658
Chromosome	395623	395624
Chromosome	395615	395616
Chromosome	395615	395616
Chromosome	395309	395310
Chromosome	395123	395124
Chromosome	395123	395124
Chromosome	395123	395124
Chromosome	395080	395081
Chromosome	395078	395079
Chromosome	395065	395066
Chromosome	395053	395054
Chromosome	394853	394854
Chromosome	394852	394853
Chromosome	394831	394832
Chromosome	394804	394805
Chromosome	394804	394805
Chromosome	394804	394805
Chromosome	394804	394805
Chromosome	394804	394805
Chromosome	394804	394805
Chromosome	394804	394805
Chromosome	394804	394805
Chromosome	394804	394805
Chromosome	394804	394805
Chromosome	394804	394805
Chromosome	394784	394785
Chromosome	394784	394785
Chromosome	407005	407006
Chromosome	406316	406317
Chromosome	406316	406317
Chromosome	428012	428013
Chromosome	427955	427956
Chromosome	432597	432598
Chromosome	432591	432592
Chromosome	432547	432548
Chromosome	432508	432509
Chromosome	432504	432505
Chromosome	432499	432500
Chromosome	432493	432494
Chromosome	432493	432494
Chromosome	432493	432494
Chromosome	432480	432481
Chromosome	432474	432475
Chromosome	432444	432445
Chromosome	432439	432440
Chromosome	432439	432440
Chromosome	443126	443127
Chromosome	443117	443118
Chromosome	443115	443116
Chromosome	442739	442740
Chromosome	442398	442399
Chromosome	443566	443567
Chromosome	448474	448475
Chromosome	451336	451337
Chromosome	451038	451039
Chromosome	452606	452607
Chromosome	452606	452607
Chromosome	455546	455547
Chromosome	474423	474424
Chromosome	474409	474410
Chromosome	474360	474361
Chromosome	474352	474353
Chromosome	474193	474194
Chromosome	474190	474191
Chromosome	474047	474048
Chromosome	473881	473882
Chromosome	473833	473834
Chromosome	473255	473256
Chromosome	473165	473166
Chromosome	473157	473158
Chromosome	473028	473029
Chromosome	473026	473027
Chromosome	473026	473027
Chromosome	473026	473027
Chromosome	472504	472505
Chromosome	472444	472445
Chromosome	472443	472444
Chromosome	472443	472444
Chromosome	472443	472444
Chromosome	472233	472234
Chromosome	485256	485257
Chromosome	485232	485233
Chromosome	485211	485212
Chromosome	485031	485032
Chromosome	485031	485032
Chromosome	485031	485032
Chromosome	485017	485018
Chromosome	485011	485012
Chromosome	485007	485008
Chromosome	487102	487103
Chromosome	487102	487103
Chromosome	487098	487099
Chromosome	487090	487091
Chromosome	487072	487073
Chromosome	487071	487072
Chromosome	486988	486989
Chromosome	486847	486848
Chromosome	486814	486815
Chromosome	486765	486766
Chromosome	486699	486700
Chromosome	486648	486649
Chromosome	486340	486341
Chromosome	486340	486341
Chromosome	485842	485843
Chromosome	485545	485546
Chromosome	485468	485469
Chromosome	485468	485469
Chromosome	487375	487376
Chromosome	490802	490803
Chromosome	490787	490788
Chromosome	490774	490775
Chromosome	490763	490764
Chromosome	490760	490761
Chromosome	490663	490664
Chromosome	490663	490664
Chromosome	490624	490625
Chromosome	490556	490557
Chromosome	490546	490547
Chromosome	490531	490532
Chromosome	490517	490518
Chromosome	490489	490490
Chromosome	490481	490482
Chromosome	490481	490482
Chromosome	490465	490466
Chromosome	490037	490038
Chromosome	489907	489908
Chromosome	489838	489839
Chromosome	489723	489724
Chromosome	489695	489696
Chromosome	489691	489692
Chromosome	489691	489692
Chromosome	489674	489675
Chromosome	489674	489675
Chromosome	489434	489435
Chromosome	489410	489411
Chromosome	489410	489411
Chromosome	489388	489389
Chromosome	533745	533746
Chromosome	533701	533702
Chromosome	533701	533702
Chromosome	533701	533702
Chromosome	533701	533702
Chromosome	533685	533686
Chromosome	533685	533686
Chromosome	533679	533680
Chromosome	533679	533680
Chromosome	533679	533680
Chromosome	533679	533680
Chromosome	533677	533678
Chromosome	533676	533677
Chromosome	533674	533675
Chromosome	533668	533669
Chromosome	533665	533666
Chromosome	533665	533666
Chromosome	533665	533666
Chromosome	533665	533666
Chromosome	533664	533665
Chromosome	533661	533662
Chromosome	533661	533662
Chromosome	533661	533662
Chromosome	533661	533662
Chromosome	533661	533662
Chromosome	533655	533656
Chromosome	533647	533648
Chromosome	533641	533642
Chromosome	533632	533633
Chromosome	533632	533633
Chromosome	533632	533633
Chromosome	533632	533633
Chromosome	533632	533633
Chromosome	533632	533633
Chromosome	533632	533633
Chromosome	533632	533633
Chromosome	533630	533631
Chromosome	533628	533629
Chromosome	533613	533614
Chromosome	533613	533614
Chromosome	533613	533614
Chromosome	533613	533614
Chromosome	533613	533614
Chromosome	533613	533614
Chromosome	533583	533584
Chromosome	533583	533584
Chromosome	533554	533555
Chromosome	533519	533520
Chromosome	533515	533516
Chromosome	533496	533497
Chromosome	533485	533486
Chromosome	533479	533480
Chromosome	533478	533479
Chromosome	533475	533476
Chromosome	533466	533467
Chromosome	533463	533464
Chromosome	533463	533464
Chromosome	533461	533462
Chromosome	533461	533462
Chromosome	533461	533462
Chromosome	533461	533462
[truncated: 1,518 more rows]
