# Supplementary material for: Universally high transcript error rates in bacteria
Source: eLife. 2020 May 29;9:e54898. doi: 10.7554/eLife.54898 (PMC7259958; doi:10.7554/eLife.54898)
Supplement: Figure 1—source data 1. [file elife-54898-fig1-data1.zip › source_data/Mflorum/f1_PTC_highlight.txt]

Chromosome	28870	28871
Chromosome	51909	51910
Chromosome	52416	52417
Chromosome	54731	54732
Chromosome	57942	57943
Chromosome	63814	63815
Chromosome	139944	139945
Chromosome	209080	209081
Chromosome	209080	209081
Chromosome	209080	209081
Chromosome	209080	209081
Chromosome	209080	209081
Chromosome	209080	209081
Chromosome	209080	209081
Chromosome	210752	210753
Chromosome	210752	210753
Chromosome	210758	210759
Chromosome	210791	210792
Chromosome	210791	210792
Chromosome	320202	320203
Chromosome	432513	432514
Chromosome	473815	473816
Chromosome	472948	472949
Chromosome	472948	472949
Chromosome	475652	475653
Chromosome	485698	485699
Chromosome	485443	485444
Chromosome	490400	490401
Chromosome	533639	533640
Chromosome	590584	590585
Chromosome	594745	594746
Chromosome	593671	593672
Chromosome	593252	593253
Chromosome	593209	593210
Chromosome	592869	592870
Chromosome	592869	592870
Chromosome	672583	672584
Chromosome	672542	672543
Chromosome	672257	672258
Chromosome	673200	673201
Chromosome	673196	673197
Chromosome	673173	673174
Chromosome	673101	673102
Chromosome	694898	694899
Chromosome	694898	694899
Chromosome	694898	694899
Chromosome	694886	694887
Chromosome	694358	694359
Chromosome	723765	723766
Chromosome	749774	749775
Chromosome	26463	26464
Chromosome	52942	52943
Chromosome	54761	54762
Chromosome	95205	95206
Chromosome	105824	105825
Chromosome	121173	121174
Chromosome	135152	135153
Chromosome	135152	135153
Chromosome	135777	135778
Chromosome	204897	204898
Chromosome	218702	218703
Chromosome	256009	256010
Chromosome	395108	395109
Chromosome	473838	473839
Chromosome	473838	473839
Chromosome	472975	472976
Chromosome	533644	533645
Chromosome	533644	533645
Chromosome	533617	533618
Chromosome	533233	533234
Chromosome	533233	533234
Chromosome	533227	533228
Chromosome	594205	594206
Chromosome	593755	593756
Chromosome	593698	593699
Chromosome	592807	592808
Chromosome	592567	592568
Chromosome	624532	624533
Chromosome	624502	624503
Chromosome	673725	673726
Chromosome	673202	673203
Chromosome	673070	673071
Chromosome	694898	694899
Chromosome	728409	728410
Chromosome	26697	26698
Chromosome	32544	32545
Chromosome	33651	33652
Chromosome	92730	92731
Chromosome	135528	135529
Chromosome	135786	135787
Chromosome	139590	139591
Chromosome	140268	140269
Chromosome	201776	201777
Chromosome	210791	210792
Chromosome	395147	395148
Chromosome	486424	486425
Chromosome	488891	488892
Chromosome	533644	533645
Chromosome	593311	593312
Chromosome	672375	672376
Chromosome	672375	672376
Chromosome	673773	673774
Chromosome	695000	695001
Chromosome	694754	694755
Chromosome	728187	728188
