# Supplementary material for: Universally high transcript error rates in bacteria
Source: eLife. 2020 May 29;9:e54898. doi: 10.7554/eLife.54898 (PMC7259958; doi:10.7554/eLife.54898)
Supplement: Figure 1—source data 1. [file elife-54898-fig1-data1.zip › source_data/Mflorum/f1_cds_highlight.txt]

Chromosome	0	1332
Chromosome	1559	2681
Chromosome	2707	3682
Chromosome	3750	4278
Chromosome	4279	5083
Chromosome	5301	7209
Chromosome	7235	9713
Chromosome	9836	12362
Chromosome	12375	13839
Chromosome	13897	14632
Chromosome	14853	16248
Chromosome	16263	17718
Chromosome	17727	18645
Chromosome	18680	20039
Chromosome	20110	21676
Chromosome	21758	23372
Chromosome	23457	24726
Chromosome	24874	25738
Chromosome	25860	27675
Chromosome	27766	29887
Chromosome	30125	30965
Chromosome	31148	31826
Chromosome	32115	34194
Chromosome	34225	36583
Chromosome	36575	37565
Chromosome	37573	38899
Chromosome	38898	40035
Chromosome	40144	40462
Chromosome	40464	41442
Chromosome	41443	42943
Chromosome	42978	43698
Chromosome	43809	44535
Chromosome	44648	47225
Chromosome	47226	48678
Chromosome	48711	49365
Chromosome	49571	51101
Chromosome	51297	52656
Chromosome	52657	53662
Chromosome	53675	54788
Chromosome	54787	55777
Chromosome	55797	57066
Chromosome	57081	58890
Chromosome	58891	59860
Chromosome	59861	61052
Chromosome	61125	61926
Chromosome	61952	62552
Chromosome	62638	63439
Chromosome	63481	64273
Chromosome	64525	64846
Chromosome	64862	65354
Chromosome	65343	65649
Chromosome	65767	66367
Chromosome	66404	67943
Chromosome	68212	68800
Chromosome	68964	69918
Chromosome	69976	70675
Chromosome	70614	73446
Chromosome	73662	75510
Chromosome	75509	78359
Chromosome	78342	79449
Chromosome	79464	80139
Chromosome	80224	81157
Chromosome	81164	82763
Chromosome	82746	83682
Chromosome	83710	85105
Chromosome	85126	86080
Chromosome	86139	86376
Chromosome	86447	86714
Chromosome	86738	90299
Chromosome	90314	91661
Chromosome	91752	93096
Chromosome	93150	94500
Chromosome	94550	95225
Chromosome	95429	96719
Chromosome	96736	98035
Chromosome	98069	99113
Chromosome	99129	99690
Chromosome	99703	100627
Chromosome	100697	102107
Chromosome	102861	103734
Chromosome	103796	104252
Chromosome	104278	104509
Chromosome	104644	105088
Chromosome	105089	106436
Chromosome	106501	107935
Chromosome	108040	108958
Chromosome	108973	110299
Chromosome	110300	111029
Chromosome	111106	111271
Chromosome	111270	111609
Chromosome	111620	112250
Chromosome	112384	114139
Chromosome	114151	114658
Chromosome	114736	116071
Chromosome	116086	117058
Chromosome	117069	118638
Chromosome	118639	120493
Chromosome	120495	123477
Chromosome	123544	124474
Chromosome	124564	127426
Chromosome	127477	129244
Chromosome	129302	129773
Chromosome	129811	130684
Chromosome	130853	131153
Chromosome	131226	131667
Chromosome	131650	132889
Chromosome	132934	133558
Chromosome	133680	134076
Chromosome	134106	134961
Chromosome	134978	135293
Chromosome	135321	135855
Chromosome	135859	136411
Chromosome	136423	138001
Chromosome	138000	138846
Chromosome	138855	140295
Chromosome	140305	140605
Chromosome	140685	141090
Chromosome	141290	142880
Chromosome	142940	144245
Chromosome	144339	146025
Chromosome	146033	146696
Chromosome	146916	147225
Chromosome	147289	148006
Chromosome	148018	148645
Chromosome	148644	148929
Chromosome	148995	149841
Chromosome	149859	150123
Chromosome	150141	150480
Chromosome	150498	151224
Chromosome	151223	151637
Chromosome	151636	152056
Chromosome	152055	152313
Chromosome	152326	152695
Chromosome	152708	153038
Chromosome	153055	153598
Chromosome	153617	153803
Chromosome	153834	154224
Chromosome	154243	154786
Chromosome	154811	155159
Chromosome	155179	155800
Chromosome	155818	156256
Chromosome	156257	157718
Chromosome	157795	158203
Chromosome	158216	158855
Chromosome	158855	159614
Chromosome	159626	159863
Chromosome	159932	160046
Chromosome	160103	160469
Chromosome	160491	160884
Chromosome	160909	161863
Chromosome	161883	162243
Chromosome	162344	163565
Chromosome	163555	164503
Chromosome	164504	165503
Chromosome	165512	166268
Chromosome	166495	170785
Chromosome	170805	173346
Chromosome	173372	175862
Chromosome	175973	181418
Chromosome	181533	183534
Chromosome	183535	183823
Chromosome	183822	185271
Chromosome	185272	186712
Chromosome	186748	187198
Chromosome	187275	188190
Chromosome	188259	189954
Chromosome	189962	190823
Chromosome	196765	198358
Chromosome	198430	199270
Chromosome	199470	200433
Chromosome	200441	200921
Chromosome	200993	201833
Chromosome	201850	202687
Chromosome	202811	203783
Chromosome	203833	205270
Chromosome	205315	205768
Chromosome	206086	208021
Chromosome	208058	208367
Chromosome	208507	209200
Chromosome	209216	210152
Chromosome	210161	212309
Chromosome	212438	213734
Chromosome	213720	214737
Chromosome	214736	215678
Chromosome	215682	215868
Chromosome	215878	216934
Chromosome	217110	217584
Chromosome	217757	218300
Chromosome	218331	218526
Chromosome	218549	218912
Chromosome	218921	219254
Chromosome	219317	220370
Chromosome	220420	221200
Chromosome	221257	221827
Chromosome	221816	222710
Chromosome	222690	223968
Chromosome	224049	224751
Chromosome	224762	225422
Chromosome	225424	226732
Chromosome	226737	227742
Chromosome	227762	228035
Chromosome	228109	228649
Chromosome	228629	229130
Chromosome	229212	229569
Chromosome	229993	230452
Chromosome	230494	231535
Chromosome	231624	233136
Chromosome	233208	234171
Chromosome	234223	236338
Chromosome	236357	236807
Chromosome	236816	237047
Chromosome	237056	237545
Chromosome	237596	237857
Chromosome	237896	240026
Chromosome	240068	241073
Chromosome	241249	242368
Chromosome	242865	244272
Chromosome	244280	244952
Chromosome	245005	246349
Chromosome	246375	247140
Chromosome	247141	248302
Chromosome	248311	249208
Chromosome	249207	249879
Chromosome	249871	250495
Chromosome	250503	250941
Chromosome	251189	251933
Chromosome	251970	252171
Chromosome	252326	252638
Chromosome	252666	254313
Chromosome	254376	255372
Chromosome	255373	256069
Chromosome	256218	259206
Chromosome	259349	260489
Chromosome	260517	262665
Chromosome	262657	263518
Chromosome	263521	264208
Chromosome	264287	265391
Chromosome	265383	265710
Chromosome	265709	266474
Chromosome	266560	267694
Chromosome	267760	269659
Chromosome	269738	271067
Chromosome	271059	271710
Chromosome	271737	272718
Chromosome	272801	273209
Chromosome	273208	275257
Chromosome	275256	278112
Chromosome	278263	279490
Chromosome	279499	279928
Chromosome	279985	280633
Chromosome	280727	281084
Chromosome	281157	282144
Chromosome	282233	282734
Chromosome	282862	284143
Chromosome	284218	284962
Chromosome	284961	285927
Chromosome	286035	286539
Chromosome	286540	287296
Chromosome	287376	288795
Chromosome	288934	291430
Chromosome	291457	296539
Chromosome	296633	301808
Chromosome	301818	302364
Chromosome	302390	304217
Chromosome	304248	304758
Chromosome	304750	305656
Chromosome	305655	306459
Chromosome	306550	307906
Chromosome	307925	309806
Chromosome	309822	311238
Chromosome	311239	311929
Chromosome	311906	312683
Chromosome	312672	314055
Chromosome	314144	315689
Chromosome	315751	319762
Chromosome	319779	320292
Chromosome	320349	320913
Chromosome	320985	323283
Chromosome	323368	323956
Chromosome	323982	324261
Chromosome	324262	324823
Chromosome	324877	325738
Chromosome	325710	326280
Chromosome	326398	326665
Chromosome	326882	327599
Chromosome	327674	328730
Chromosome	328744	330013
Chromosome	330026	334508
Chromosome	334530	335160
Chromosome	335193	336312
Chromosome	336399	336894
Chromosome	336903	338319
Chromosome	338257	338569
Chromosome	338555	338855
Chromosome	338873	340763
Chromosome	340776	342228
Chromosome	342230	342785
Chromosome	342912	344802
Chromosome	344833	345490
Chromosome	345489	346398
Chromosome	346422	347208
Chromosome	347226	347946
Chromosome	347938	348655
Chromosome	348848	350216
Chromosome	350244	352752
Chromosome	352765	353392
Chromosome	353410	354769
Chromosome	354846	356061
Chromosome	356071	358015
Chromosome	358030	360757
Chromosome	360766	361525
Chromosome	361621	364171
Chromosome	364182	365592
Chromosome	365693	368411
Chromosome	368443	369466
Chromosome	369533	370232
Chromosome	370297	372556
Chromosome	372566	375131
Chromosome	375167	375722
Chromosome	375816	376365
Chromosome	376368	377202
Chromosome	377295	379527
Chromosome	379519	380155
Chromosome	380168	382187
Chromosome	382174	383482
Chromosome	383483	384404
Chromosome	384971	385862
Chromosome	386129	387242
Chromosome	387257	388061
Chromosome	388060	388267
Chromosome	388256	389471
Chromosome	389470	389875
Chromosome	389914	390796
Chromosome	390799	391624
Chromosome	391734	392763
Chromosome	392803	393112
Chromosome	393213	393984
Chromosome	394010	394742
Chromosome	394743	395877
Chromosome	396059	396551
Chromosome	396679	396916
Chromosome	397159	398701
Chromosome	398691	399834
Chromosome	399927	400548
Chromosome	400582	400723
Chromosome	400753	401200
Chromosome	401277	404619
Chromosome	404836	405088
Chromosome	405123	407091
Chromosome	407074	407329
Chromosome	407357	408455
Chromosome	408439	409351
Chromosome	409453	410158
Chromosome	410185	412699
Chromosome	412784	415406
Chromosome	415513	418429
Chromosome	418421	419018
Chromosome	419026	419563
Chromosome	419564	420200
Chromosome	420174	420846
Chromosome	420924	421635
Chromosome	421669	422278
Chromosome	422404	422569
Chromosome	422688	423567
Chromosome	423566	423815
Chromosome	423915	425649
Chromosome	425651	427025
Chromosome	426999	428433
Chromosome	428425	429385
Chromosome	429522	429768
Chromosome	429810	431634
Chromosome	431805	432300
Chromosome	432356	432707
Chromosome	432734	433385
Chromosome	433384	434494
Chromosome	434483	435023
Chromosome	435024	435621
Chromosome	435683	436445
Chromosome	436449	437559
Chromosome	437651	438782
Chromosome	438877	439951
Chromosome	440014	440158
Chromosome	440340	441396
Chromosome	442021	443146
Chromosome	443147	443633
Chromosome	443625	443961
Chromosome	444043	444517
Chromosome	444516	445962
Chromosome	445942	446878
Chromosome	446861	447485
Chromosome	447504	450231
Chromosome	450509	451484
Chromosome	451559	452030
Chromosome	451971	453162
Chromosome	453176	454484
Chromosome	454505	455432
Chromosome	455431	455887
Chromosome	456011	456191
Chromosome	456211	456706
Chromosome	456710	459092
Chromosome	459099	460152
Chromosome	460167	460788
Chromosome	460795	465022
Chromosome	470173	470854
Chromosome	470876	472109
Chromosome	472160	474524
Chromosome	474633	475914
Chromosome	475933	476233
Chromosome	476264	476822
Chromosome	476883	477360
Chromosome	477394	478336
Chromosome	478322	480452
Chromosome	480559	481177
Chromosome	481234	482359
Chromosome	482429	483959
Chromosome	484208	485333
Chromosome	485387	487166
Chromosome	487187	487751
Chromosome	487743	488772
Chromosome	488826	490962
Chromosome	491074	491941
Chromosome	491999	492947
Chromosome	492939	493488
Chromosome	493557	495390
Chromosome	495400	497245
Chromosome	497366	498116
Chromosome	498235	499594
Chromosome	499597	501229
Chromosome	501264	502704
Chromosome	502912	503728
Chromosome	503731	507511
Chromosome	507620	509063
Chromosome	509046	510591
Chromosome	510683	511436
Chromosome	511457	511925
Chromosome	512059	512758
Chromosome	512775	513462
Chromosome	513670	513859
Chromosome	513869	515222
Chromosome	515232	516135
Chromosome	516222	516510
Chromosome	516511	516826
Chromosome	516828	517128
Chromosome	517291	517684
Chromosome	517965	518388
Chromosome	518512	522943
Chromosome	524856	527580
Chromosome	527598	528456
Chromosome	529926	530652
Chromosome	531527	532379
Chromosome	532381	533089
Chromosome	533192	533795
Chromosome	533958	534711
Chromosome	534790	535627
Chromosome	535708	536476
Chromosome	536622	536850
Chromosome	536836	537970
Chromosome	538047	538284
Chromosome	538303	539896
Chromosome	539921	541943
Chromosome	541995	543810
Chromosome	543845	545717
Chromosome	545732	548600
Chromosome	548822	549392
Chromosome	549467	549896
Chromosome	549888	550788
Chromosome	550861	551266
Chromosome	551262	551835
Chromosome	551919	553281
Chromosome	553411	555250
Chromosome	555286	555706
Chromosome	555707	556232
Chromosome	556286	557096
Chromosome	557110	558913
Chromosome	558930	559860
Chromosome	559863	560484
Chromosome	560509	561931
Chromosome	561935	562562
Chromosome	562794	563262
Chromosome	563274	564627
Chromosome	564719	566084
Chromosome	566088	566937
Chromosome	566941	568087
Chromosome	568099	568882
Chromosome	568948	569902
Chromosome	569914	570319
Chromosome	570384	570774
Chromosome	570775	571255
Chromosome	571306	572251
Chromosome	572365	574042
Chromosome	574123	576529
Chromosome	576774	578544
Chromosome	578641	579037
Chromosome	579036	579489
Chromosome	579580	580147
Chromosome	580148	580568
Chromosome	580622	583283
Chromosome	583523	584462
Chromosome	584478	584832
Chromosome	584837	586457
Chromosome	586502	588062
Chromosome	588124	589072
Chromosome	589160	590759
Chromosome	590774	591596
Chromosome	591599	592427
Chromosome	592451	594968
Chromosome	595008	595701
Chromosome	596941	597961
Chromosome	597950	598898
Chromosome	598960	602203
Chromosome	602166	603162
Chromosome	603166	604219
Chromosome	604571	605411
Chromosome	605494	606415
Chromosome	606416	607868
Chromosome	607872	609591
Chromosome	609610	610309
Chromosome	610539	611010
Chromosome	611096	612818
Chromosome	612950	613091
Chromosome	613109	613844
Chromosome	613863	615162
Chromosome	615187	615496
Chromosome	615485	616223
Chromosome	616475	618476
Chromosome	618619	620059
Chromosome	620060	621593
Chromosome	621768	623934
Chromosome	623936	624392
Chromosome	624395	625418
Chromosome	625670	627254
Chromosome	627268	628609
Chromosome	628608	630516
Chromosome	630502	632482
Chromosome	632568	633348
Chromosome	633352	633658
Chromosome	633729	634356
Chromosome	634349	635297
Chromosome	635386	635773
Chromosome	635774	636506
Chromosome	636505	637006
Chromosome	637063	637333
Chromosome	637420	638290
Chromosome	638401	638965
Chromosome	639021	639816
Chromosome	639878	640592
Chromosome	640593	641214
Chromosome	641227	641983
Chromosome	641982	642612
Chromosome	642604	643438
Chromosome	643488	644328
Chromosome	644344	644914
Chromosome	644923	646408
Chromosome	646409	648071
Chromosome	648122	648668
Chromosome	648679	649396
Chromosome	649793	650537
Chromosome	650583	651144
Chromosome	651146	652040
Chromosome	652064	652916
Chromosome	653060	655121
Chromosome	655136	656108
Chromosome	656044	657037
Chromosome	657112	657382
Chromosome	657456	659628
Chromosome	659620	660457
Chromosome	660463	661423
Chromosome	661595	662198
Chromosome	662346	664113
Chromosome	664135	666751
Chromosome	666750	667500
Chromosome	667569	668787
Chromosome	669081	670032
Chromosome	670095	670602
Chromosome	670869	671556
Chromosome	671595	672810
Chromosome	672922	673936
Chromosome	674028	674964
Chromosome	674971	676156
Chromosome	676318	677146
Chromosome	677163	679851
Chromosome	679867	682846
Chromosome	682845	684048
Chromosome	684065	685856
Chromosome	686107	686734
Chromosome	686984	688226
Chromosome	688236	689292
Chromosome	689296	689878
Chromosome	689955	690786
Chromosome	690794	691646
Chromosome	691956	692412
Chromosome	692414	692639
Chromosome	692670	693006
Chromosome	692992	694123
Chromosome	694197	695151
Chromosome	695299	699064
Chromosome	699073	702928
Chromosome	702942	704100
Chromosome	704314	705424
Chromosome	705468	705837
Chromosome	705896	706397
Chromosome	706622	709178
Chromosome	709255	710644
Chromosome	710630	711653
Chromosome	711727	712168
Chromosome	712216	712900
Chromosome	712899	713328
Chromosome	713822	714908
Chromosome	714912	715827
Chromosome	715900	716185
Chromosome	716264	718943
Chromosome	719062	719914
Chromosome	719950	721402
Chromosome	721512	722445
Chromosome	722437	723838
Chromosome	723918	724662
Chromosome	724727	727352
Chromosome	727495	727855
Chromosome	727921	729106
Chromosome	729246	731316
Chromosome	731353	731821
Chromosome	731901	732315
Chromosome	732417	732963
Chromosome	732971	734537
Chromosome	734530	735256
Chromosome	735342	736257
Chromosome	736358	737018
Chromosome	737005	737512
Chromosome	737501	739010
Chromosome	739018	739921
Chromosome	739871	740963
Chromosome	740965	741577
Chromosome	741579	742524
Chromosome	742536	744414
Chromosome	744519	744798
Chromosome	744909	745548
Chromosome	745534	746218
Chromosome	746277	747093
Chromosome	747089	748016
Chromosome	748032	749541
Chromosome	749712	750603
Chromosome	750673	751528
Chromosome	751527	752232
Chromosome	752336	752849
Chromosome	752874	754473
Chromosome	754545	754971
Chromosome	754986	756195
Chromosome	756204	757653
Chromosome	757700	759458
Chromosome	759488	760817
Chromosome	760994	762911
Chromosome	762944	763628
Chromosome	763696	764392
Chromosome	764437	765022
Chromosome	765063	766458
Chromosome	766636	767353
Chromosome	767321	768416
Chromosome	768417	768615
Chromosome	768614	769328
Chromosome	769417	770035
Chromosome	770003	771737
Chromosome	771766	772474
Chromosome	772502	773402
Chromosome	773385	775224
Chromosome	775227	776763
Chromosome	776772	778146
Chromosome	778356	779682
Chromosome	779746	781627
Chromosome	781760	783713
Chromosome	783775	784972
Chromosome	784975	785698
Chromosome	785697	786441
Chromosome	786419	787055
Chromosome	787056	787647
Chromosome	787649	789545
Chromosome	789718	790147
Chromosome	790280	791081
Chromosome	791180	792437
Chromosome	792444	792777
Chromosome	792789	792924
