# Supplementary material for: Universally high transcript error rates in bacteria
Source: eLife. 2020 May 29;9:e54898. doi: 10.7554/eLife.54898 (PMC7259958; doi:10.7554/eLife.54898)
Supplement: Figure 1—source data 1. [file elife-54898-fig1-data1.zip › source_data/Mflorum/f1_syn_highlight.txt]

Chromosome	18599	18600
Chromosome	29337	29338
Chromosome	33602	33603
Chromosome	33608	33609
Chromosome	36505	36506
Chromosome	36505	36506
Chromosome	41087	41088
Chromosome	42774	42775
Chromosome	51587	51588
Chromosome	52469	52470
Chromosome	52719	52720
Chromosome	53511	53512
Chromosome	54701	54702
Chromosome	56561	56562
Chromosome	57971	57972
Chromosome	58727	58728
Chromosome	58727	58728
Chromosome	61853	61854
Chromosome	61853	61854
Chromosome	62210	62211
Chromosome	62210	62211
Chromosome	63922	63923
Chromosome	63981	63982
Chromosome	64260	64261
Chromosome	91946	91947
Chromosome	92225	92226
Chromosome	92465	92466
Chromosome	92744	92745
Chromosome	95032	95033
Chromosome	96514	96515
Chromosome	99422	99423
Chromosome	103523	103524
Chromosome	111916	111917
Chromosome	113442	113443
Chromosome	113443	113444
Chromosome	113443	113444
Chromosome	134729	134730
Chromosome	136677	136678
Chromosome	136923	136924
Chromosome	136935	136936
Chromosome	137295	137296
Chromosome	137349	137350
Chromosome	138410	138411
Chromosome	138872	138873
Chromosome	139472	139473
Chromosome	139511	139512
Chromosome	139796	139797
Chromosome	140267	140268
Chromosome	140490	140491
Chromosome	155382	155383
Chromosome	160646	160647
Chromosome	169080	169081
Chromosome	171641	171642
Chromosome	200171	200172
Chromosome	201076	201077
Chromosome	201076	201077
Chromosome	201455	201456
Chromosome	201790	201791
Chromosome	201808	201809
Chromosome	201808	201809
Chromosome	201891	201892
Chromosome	201891	201892
Chromosome	201891	201892
Chromosome	201891	201892
Chromosome	201924	201925
Chromosome	201960	201961
Chromosome	202104	202105
Chromosome	203128	203129
Chromosome	204666	204667
Chromosome	208680	208681
Chromosome	208701	208702
Chromosome	210211	210212
Chromosome	210379	210380
Chromosome	210737	210738
Chromosome	210737	210738
Chromosome	210766	210767
Chromosome	210766	210767
Chromosome	227998	227999
Chromosome	238265	238266
Chromosome	239821	239822
Chromosome	239821	239822
Chromosome	320063	320064
Chromosome	354202	354203
Chromosome	394219	394220
Chromosome	395724	395725
Chromosome	395679	395680
Chromosome	395673	395674
Chromosome	395502	395503
Chromosome	395502	395503
Chromosome	395481	395482
Chromosome	395109	395110
Chromosome	394983	394984
Chromosome	394824	394825
Chromosome	394800	394801
Chromosome	394797	394798
Chromosome	394770	394771
Chromosome	394754	394755
Chromosome	432467	432468
Chromosome	442099	442100
Chromosome	471761	471762
Chromosome	474422	474423
Chromosome	474011	474012
Chromosome	474011	474012
Chromosome	474011	474012
Chromosome	473912	473913
Chromosome	473851	473852
Chromosome	473822	473823
Chromosome	473612	473613
Chromosome	473477	473478
Chromosome	472970	472971
Chromosome	485240	485241
Chromosome	484634	484635
Chromosome	487094	487095
Chromosome	487082	487083
Chromosome	486752	486753
Chromosome	486752	486753
Chromosome	486752	486753
Chromosome	486257	486258
Chromosome	485720	485721
Chromosome	488583	488584
Chromosome	490905	490906
Chromosome	490905	490906
Chromosome	490796	490797
Chromosome	490734	490735
Chromosome	490734	490735
Chromosome	490638	490639
Chromosome	490638	490639
Chromosome	490638	490639
Chromosome	490479	490480
Chromosome	490479	490480
Chromosome	490479	490480
Chromosome	490479	490480
Chromosome	490479	490480
Chromosome	490479	490480
Chromosome	490479	490480
Chromosome	490479	490480
Chromosome	490032	490033
Chromosome	489459	489460
Chromosome	489441	489442
Chromosome	489360	489361
Chromosome	533702	533703
Chromosome	533702	533703
Chromosome	533689	533690
Chromosome	533684	533685
Chromosome	533684	533685
Chromosome	533684	533685
Chromosome	533684	533685
Chromosome	533684	533685
Chromosome	533684	533685
Chromosome	533684	533685
Chromosome	533684	533685
Chromosome	533684	533685
Chromosome	533684	533685
Chromosome	533672	533673
Chromosome	533639	533640
Chromosome	533612	533613
Chromosome	533612	533613
Chromosome	533567	533568
Chromosome	533567	533568
Chromosome	533465	533466
Chromosome	533465	533466
Chromosome	533465	533466
Chromosome	533465	533466
Chromosome	533453	533454
Chromosome	533426	533427
Chromosome	533363	533364
Chromosome	533360	533361
Chromosome	533321	533322
Chromosome	533279	533280
Chromosome	533228	533229
Chromosome	540887	540888
Chromosome	553019	553020
Chromosome	552717	552718
Chromosome	552057	552058
Chromosome	552024	552025
Chromosome	578983	578984
Chromosome	579393	579394
Chromosome	587594	587595
Chromosome	587537	587538
Chromosome	587330	587331
Chromosome	594950	594951
Chromosome	594830	594831
Chromosome	594434	594435
Chromosome	594188	594189
Chromosome	594173	594174
Chromosome	594155	594156
Chromosome	593729	593730
Chromosome	593725	593726
Chromosome	593717	593718
Chromosome	593711	593712
Chromosome	593711	593712
Chromosome	593690	593691
Chromosome	593681	593682
Chromosome	593153	593154
Chromosome	592991	592992
Chromosome	592775	592776
Chromosome	592775	592776
Chromosome	592592	592593
Chromosome	592484	592485
Chromosome	624545	624546
Chromosome	648709	648710
Chromosome	672522	672523
Chromosome	672408	672409
Chromosome	672393	672394
Chromosome	672234	672235
Chromosome	672051	672052
Chromosome	672033	672034
Chromosome	673867	673868
Chromosome	673777	673778
Chromosome	673747	673748
Chromosome	673714	673715
Chromosome	673714	673715
Chromosome	673714	673715
Chromosome	673693	673694
Chromosome	673693	673694
Chromosome	673666	673667
Chromosome	673666	673667
Chromosome	673654	673655
Chromosome	673636	673637
Chromosome	673600	673601
Chromosome	673543	673544
Chromosome	673543	673544
Chromosome	673543	673544
Chromosome	673531	673532
Chromosome	673528	673529
Chromosome	673522	673523
Chromosome	673522	673523
Chromosome	673507	673508
Chromosome	673495	673496
Chromosome	673405	673406
Chromosome	673396	673397
Chromosome	673380	673381
Chromosome	673366	673367
Chromosome	673357	673358
Chromosome	673357	673358
Chromosome	673357	673358
Chromosome	673356	673357
Chromosome	673356	673357
Chromosome	673345	673346
Chromosome	673345	673346
Chromosome	673345	673346
Chromosome	673345	673346
Chromosome	673345	673346
Chromosome	673345	673346
Chromosome	673345	673346
Chromosome	673345	673346
Chromosome	673345	673346
Chromosome	673345	673346
Chromosome	673345	673346
Chromosome	673345	673346
Chromosome	673345	673346
Chromosome	673342	673343
Chromosome	673342	673343
Chromosome	673342	673343
Chromosome	673249	673250
Chromosome	673240	673241
Chromosome	673240	673241
Chromosome	673222	673223
Chromosome	673222	673223
Chromosome	673197	673198
Chromosome	673192	673193
Chromosome	673138	673139
Chromosome	673138	673139
Chromosome	673138	673139
Chromosome	673093	673094
Chromosome	673093	673094
Chromosome	673090	673091
Chromosome	673075	673076
Chromosome	673075	673076
Chromosome	673060	673061
Chromosome	672949	672950
Chromosome	675841	675842
Chromosome	690449	690450
Chromosome	690473	690474
Chromosome	691318	691319
Chromosome	695016	695017
Chromosome	695016	695017
Chromosome	694653	694654
Chromosome	694554	694555
Chromosome	694317	694318
Chromosome	694317	694318
Chromosome	721288	721289
Chromosome	720901	720902
Chromosome	720664	720665
Chromosome	720664	720665
Chromosome	720664	720665
Chromosome	720394	720395
Chromosome	722100	722101
Chromosome	723148	723149
Chromosome	722623	722624
Chromosome	727618	727619
Chromosome	728992	728993
Chromosome	728953	728954
Chromosome	728905	728906
Chromosome	728896	728897
Chromosome	728884	728885
Chromosome	728884	728885
Chromosome	728878	728879
Chromosome	728875	728876
Chromosome	728869	728870
Chromosome	728869	728870
Chromosome	728869	728870
Chromosome	728863	728864
Chromosome	728863	728864
Chromosome	728863	728864
Chromosome	728863	728864
Chromosome	728863	728864
Chromosome	728860	728861
Chromosome	728860	728861
Chromosome	728860	728861
Chromosome	728851	728852
Chromosome	728851	728852
Chromosome	728848	728849
Chromosome	728845	728846
Chromosome	728845	728846
Chromosome	728800	728801
Chromosome	728800	728801
Chromosome	728800	728801
Chromosome	728800	728801
Chromosome	728800	728801
Chromosome	728800	728801
Chromosome	728800	728801
Chromosome	728800	728801
Chromosome	728800	728801
Chromosome	728800	728801
Chromosome	728800	728801
Chromosome	728626	728627
Chromosome	728617	728618
Chromosome	728566	728567
Chromosome	728404	728405
Chromosome	728404	728405
Chromosome	728236	728237
Chromosome	727954	727955
Chromosome	732120	732121
Chromosome	750306	750307
Chromosome	765960	765961
Chromosome	779145	779146
Chromosome	783590	783591
Chromosome	783590	783591
Chromosome	26294	26295
Chromosome	26450	26451
Chromosome	26450	26451
Chromosome	32864	32865
Chromosome	52749	52750
Chromosome	52827	52828
Chromosome	52827	52828
Chromosome	52833	52834
Chromosome	52893	52894
Chromosome	56141	56142
Chromosome	56381	56382
Chromosome	57002	57003
Chromosome	57956	57957
Chromosome	63606	63607
Chromosome	94406	94407
Chromosome	94406	94407
Chromosome	134729	134730
Chromosome	134729	134730
Chromosome	135133	135134
Chromosome	135629	135630
Chromosome	137209	137210
Chromosome	137214	137215
Chromosome	137247	137248
Chromosome	139154	139155
Chromosome	139433	139434
Chromosome	139472	139473
Chromosome	139511	139512
Chromosome	140517	140518
Chromosome	160456	160457
Chromosome	201313	201314
Chromosome	201733	201734
Chromosome	201924	201925
Chromosome	203666	203667
Chromosome	204822	204823
Chromosome	204984	204985
Chromosome	208650	208651
Chromosome	209073	209074
Chromosome	210370	210371
Chromosome	210781	210782
Chromosome	210823	210824
Chromosome	214700	214701
Chromosome	218680	218681
Chromosome	264436	264437
Chromosome	318507	318508
Chromosome	395055	395056
Chromosome	394797	394798
Chromosome	394752	394753
Chromosome	432466	432467
Chromosome	442927	442928
Chromosome	442909	442910
Chromosome	442834	442835
Chromosome	453836	453837
Chromosome	474413	474414
Chromosome	474368	474369
Chromosome	474344	474345
Chromosome	474011	474012
Chromosome	473822	473823
Chromosome	473033	473034
Chromosome	472271	472272
Chromosome	485009	485010
Chromosome	486752	486753
Chromosome	486752	486753
Chromosome	486752	486753
Chromosome	486710	486711
Chromosome	486709	486710
Chromosome	486704	486705
Chromosome	486560	486561
Chromosome	485555	485556
Chromosome	485444	485445
Chromosome	490917	490918
Chromosome	490479	490480
Chromosome	490479	490480
Chromosome	490479	490480
Chromosome	490461	490462
Chromosome	489636	489637
Chromosome	489441	489442
Chromosome	489327	489328
Chromosome	533708	533709
Chromosome	533690	533691
Chromosome	533684	533685
Chromosome	533684	533685
Chromosome	533684	533685
Chromosome	533684	533685
Chromosome	533684	533685
Chromosome	533684	533685
Chromosome	533684	533685
Chromosome	533684	533685
Chromosome	533684	533685
Chromosome	533684	533685
Chromosome	533684	533685
Chromosome	533684	533685
Chromosome	533684	533685
Chromosome	533684	533685
Chromosome	533639	533640
Chromosome	533612	533613
Chromosome	533612	533613
Chromosome	533570	533571
Chromosome	533510	533511
Chromosome	533504	533505
Chromosome	533504	533505
Chromosome	533483	533484
Chromosome	533465	533466
Chromosome	533453	533454
Chromosome	533330	533331
Chromosome	533279	533280
Chromosome	533240	533241
Chromosome	533240	533241
Chromosome	533240	533241
Chromosome	533228	533229
Chromosome	533228	533229
Chromosome	553023	553024
Chromosome	552771	552772
Chromosome	552759	552760
Chromosome	552759	552760
Chromosome	552759	552760
Chromosome	552504	552505
Chromosome	579408	579409
Chromosome	579261	579262
Chromosome	591065	591066
Chromosome	594881	594882
Chromosome	594881	594882
Chromosome	594302	594303
Chromosome	593965	593966
Chromosome	593738	593739
Chromosome	593735	593736
Chromosome	593720	593721
Chromosome	593699	593700
Chromosome	593690	593691
Chromosome	593540	593541
Chromosome	593537	593538
Chromosome	593531	593532
Chromosome	593008	593009
Chromosome	592886	592887
Chromosome	592775	592776
Chromosome	592775	592776
Chromosome	592754	592755
Chromosome	592646	592647
Chromosome	592642	592643
Chromosome	592628	592629
Chromosome	592550	592551
Chromosome	592541	592542
Chromosome	592484	592485
Chromosome	672444	672445
Chromosome	672378	672379
Chromosome	671901	671902
Chromosome	671805	671806
Chromosome	673840	673841
Chromosome	673810	673811
Chromosome	673777	673778
Chromosome	673738	673739
Chromosome	673738	673739
Chromosome	673738	673739
Chromosome	673693	673694
Chromosome	673663	673664
Chromosome	673654	673655
Chromosome	673618	673619
Chromosome	673609	673610
Chromosome	673600	673601
Chromosome	673600	673601
Chromosome	673567	673568
Chromosome	673561	673562
Chromosome	673540	673541
Chromosome	673537	673538
Chromosome	673531	673532
Chromosome	673531	673532
Chromosome	673507	673508
Chromosome	673489	673490
Chromosome	673471	673472
Chromosome	673377	673378
Chromosome	673345	673346
Chromosome	673345	673346
Chromosome	673345	673346
Chromosome	673345	673346
Chromosome	673345	673346
Chromosome	673345	673346
Chromosome	673345	673346
Chromosome	673345	673346
Chromosome	673309	673310
Chromosome	673309	673310
Chromosome	673300	673301
Chromosome	673281	673282
Chromosome	673264	673265
Chromosome	673264	673265
Chromosome	673216	673217
Chromosome	673207	673208
Chromosome	673090	673091
Chromosome	673069	673070
Chromosome	673060	673061
Chromosome	690482	690483
Chromosome	690486	690487
Chromosome	691345	691346
Chromosome	695016	695017
Chromosome	695016	695017
Chromosome	695016	695017
Chromosome	695016	695017
Chromosome	695016	695017
Chromosome	694965	694966
Chromosome	694947	694948
Chromosome	694905	694906
Chromosome	694905	694906
Chromosome	694572	694573
Chromosome	694389	694390
Chromosome	694317	694318
Chromosome	694317	694318
Chromosome	694317	694318
Chromosome	720664	720665
Chromosome	720664	720665
Chromosome	720664	720665
Chromosome	720664	720665
Chromosome	720664	720665
Chromosome	720544	720545
Chromosome	720319	720320
Chromosome	720319	720320
Chromosome	723733	723734
Chromosome	723054	723055
Chromosome	726944	726945
Chromosome	726545	726546
Chromosome	726533	726534
Chromosome	726377	726378
Chromosome	729064	729065
Chromosome	729001	729002
Chromosome	728956	728957
Chromosome	728950	728951
Chromosome	728950	728951
Chromosome	728878	728879
Chromosome	728863	728864
Chromosome	728863	728864
Chromosome	728863	728864
Chromosome	728863	728864
Chromosome	728845	728846
Chromosome	728845	728846
Chromosome	728845	728846
Chromosome	728845	728846
Chromosome	728839	728840
Chromosome	728800	728801
Chromosome	728800	728801
Chromosome	728800	728801
Chromosome	728800	728801
Chromosome	728800	728801
Chromosome	728800	728801
Chromosome	728800	728801
Chromosome	728800	728801
Chromosome	728800	728801
Chromosome	728626	728627
Chromosome	728605	728606
Chromosome	728371	728372
Chromosome	728263	728264
Chromosome	727972	727973
Chromosome	750048	750049
Chromosome	779145	779146
Chromosome	778689	778690
Chromosome	778689	778690
Chromosome	33014	33015
Chromosome	33530	33531
Chromosome	52142	52143
Chromosome	52241	52242
Chromosome	52611	52612
Chromosome	52716	52717
Chromosome	53944	53945
Chromosome	53989	53990
Chromosome	56141	56142
Chromosome	56541	56542
Chromosome	58595	58596
Chromosome	60400	60401
Chromosome	61853	61854
Chromosome	62285	62286
Chromosome	63606	63607
Chromosome	63606	63607
Chromosome	63912	63913
Chromosome	64260	64261
Chromosome	72359	72360
Chromosome	92225	92226
Chromosome	92669	92670
Chromosome	134204	134205
Chromosome	134729	134730
Chromosome	135521	135522
Chromosome	137109	137110
Chromosome	139346	139347
Chromosome	140424	140425
Chromosome	140425	140426
Chromosome	159481	159482
Chromosome	169072	169073
Chromosome	172505	172506
Chromosome	200078	200079
Chromosome	201466	201467
Chromosome	202074	202075
Chromosome	202074	202075
Chromosome	202074	202075
Chromosome	208611	208612
Chromosome	208680	208681
Chromosome	208695	208696
Chromosome	208701	208702
Chromosome	208779	208780
Chromosome	209106	209107
Chromosome	210785	210786
Chromosome	210785	210786
Chromosome	211369	211370
Chromosome	211405	211406
Chromosome	211432	211433
Chromosome	219737	219738
Chromosome	239569	239570
Chromosome	395124	395125
Chromosome	427986	427987
Chromosome	432431	432432
Chromosome	471761	471762
Chromosome	471761	471762
Chromosome	474097	474098
Chromosome	474011	474012
Chromosome	473981	473982
Chromosome	473918	473919
Chromosome	473420	473421
Chromosome	473041	473042
Chromosome	473041	473042
Chromosome	485234	485235
Chromosome	485036	485037
Chromosome	486752	486753
Chromosome	488583	488584
Chromosome	490925	490926
Chromosome	490917	490918
Chromosome	490638	490639
Chromosome	490629	490630
Chromosome	490548	490549
Chromosome	490479	490480
Chromosome	490479	490480
Chromosome	490479	490480
Chromosome	533708	533709
Chromosome	533684	533685
Chromosome	533684	533685
Chromosome	533684	533685
Chromosome	533684	533685
Chromosome	533684	533685
Chromosome	533684	533685
Chromosome	533684	533685
Chromosome	533684	533685
Chromosome	533684	533685
Chromosome	533684	533685
Chromosome	533684	533685
Chromosome	533684	533685
Chromosome	533684	533685
Chromosome	533672	533673
Chromosome	533660	533661
Chromosome	533612	533613
Chromosome	533480	533481
Chromosome	533474	533475
Chromosome	533465	533466
Chromosome	533465	533466
Chromosome	533465	533466
Chromosome	533465	533466
Chromosome	533249	533250
Chromosome	533240	533241
Chromosome	533240	533241
Chromosome	533228	533229
Chromosome	552114	552115
Chromosome	579240	579241
Chromosome	594827	594828
Chromosome	594218	594219
Chromosome	594047	594048
Chromosome	593819	593820
Chromosome	593747	593748
Chromosome	593720	593721
Chromosome	593699	593700
Chromosome	593699	593700
Chromosome	593675	593676
Chromosome	593672	593673
Chromosome	593605	593606
Chromosome	593531	593532
Chromosome	592871	592872
Chromosome	592871	592872
Chromosome	592831	592832
Chromosome	592727	592728
Chromosome	592652	592653
Chromosome	672680	672681
Chromosome	672375	672376
Chromosome	672033	672034
Chromosome	673747	673748
Chromosome	673711	673712
Chromosome	673537	673538
Chromosome	673531	673532
Chromosome	673531	673532
Chromosome	673498	673499
Chromosome	673462	673463
Chromosome	673371	673372
Chromosome	673345	673346
Chromosome	673345	673346
Chromosome	673345	673346
Chromosome	673345	673346
Chromosome	673345	673346
Chromosome	673345	673346
Chromosome	673345	673346
Chromosome	673345	673346
Chromosome	673327	673328
Chromosome	673324	673325
Chromosome	673300	673301
Chromosome	673228	673229
Chromosome	673093	673094
Chromosome	673093	673094
Chromosome	673054	673055
Chromosome	690997	690998
Chromosome	691315	691316
Chromosome	695016	695017
Chromosome	695016	695017
Chromosome	695016	695017
Chromosome	694877	694878
Chromosome	694596	694597
Chromosome	694572	694573
Chromosome	694347	694348
Chromosome	720664	720665
Chromosome	720664	720665
Chromosome	722100	722101
Chromosome	721899	721900
Chromosome	721899	721900
Chromosome	723298	723299
Chromosome	729037	729038
Chromosome	728986	728987
Chromosome	728896	728897
Chromosome	728884	728885
Chromosome	728884	728885
Chromosome	728878	728879
Chromosome	728875	728876
Chromosome	728875	728876
Chromosome	728875	728876
Chromosome	728869	728870
Chromosome	728863	728864
Chromosome	728863	728864
Chromosome	728863	728864
Chromosome	728863	728864
Chromosome	728851	728852
Chromosome	728851	728852
Chromosome	728848	728849
Chromosome	728848	728849
Chromosome	728800	728801
Chromosome	728800	728801
Chromosome	728800	728801
Chromosome	728800	728801
Chromosome	728800	728801
Chromosome	728590	728591
Chromosome	728268	728269
Chromosome	728146	728147
Chromosome	727945	727946
Chromosome	779481	779482
Chromosome	778689	778690
