# Supplementary material for: Universally high transcript error rates in bacteria
Source: eLife. 2020 May 29;9:e54898. doi: 10.7554/eLife.54898 (PMC7259958; doi:10.7554/eLife.54898)
Supplement: Figure 1—source data 1. [file elife-54898-fig1-data1.zip › source_data/Mflorum/f1_line_1k.txt]

Chromosome	0	1	4.62967199222
Chromosome	1	2	4.62967199222
Chromosome	2	3	4.62967199222
Chromosome	3	4	4.62967199222
Chromosome	4	5	4.62967199222
Chromosome	5	6	4.62967199222
Chromosome	6	7	4.62967199222
Chromosome	7	8	4.62967199222
Chromosome	8	9	4.62967199222
Chromosome	9	10	4.62967199222
Chromosome	10	11	4.62967199222
Chromosome	11	12	4.62967199222
Chromosome	12	13	4.62967199222
Chromosome	13	14	4.62967199222
Chromosome	14	15	4.62967199222
Chromosome	15	16	4.62967199222
Chromosome	16	17	4.62967199222
Chromosome	17	18	4.62967199222
Chromosome	18	19	4.62967199222
Chromosome	19	20	4.62967199222
Chromosome	20	21	4.62967199222
Chromosome	21	22	4.62967199222
Chromosome	22	23	4.62967199222
Chromosome	23	24	4.62967199222
Chromosome	24	25	4.62967199222
Chromosome	25	26	4.62967199222
Chromosome	26	27	4.62967199222
Chromosome	27	28	4.62967199222
Chromosome	28	29	4.62967199222
Chromosome	29	30	4.62967199222
Chromosome	30	31	4.62967199222
Chromosome	31	32	4.62967199222
Chromosome	32	33	4.62967199222
Chromosome	33	34	4.62967199222
Chromosome	34	35	4.62967199222
Chromosome	35	36	4.62967199222
Chromosome	36	37	4.62967199222
Chromosome	37	38	4.62967199222
Chromosome	38	39	4.62967199222
Chromosome	39	40	4.62967199222
Chromosome	40	41	4.62967199222
Chromosome	41	42	4.62967199222
Chromosome	42	43	4.62967199222
Chromosome	43	44	4.62967199222
Chromosome	44	45	4.62967199222
Chromosome	45	46	4.62967199222
Chromosome	46	47	4.62967199222
Chromosome	47	48	4.62967199222
Chromosome	48	49	4.62967199222
Chromosome	49	50	4.62967199222
Chromosome	50	51	4.62967199222
Chromosome	51	52	4.62967199222
Chromosome	52	53	4.62967199222
Chromosome	53	54	4.62967199222
Chromosome	54	55	4.62967199222
Chromosome	55	56	4.62967199222
Chromosome	56	57	4.62967199222
Chromosome	57	58	4.62967199222
Chromosome	58	59	4.62967199222
Chromosome	59	60	4.62967199222
Chromosome	60	61	4.62967199222
Chromosome	61	62	4.62967199222
Chromosome	62	63	4.62967199222
Chromosome	63	64	4.62967199222
Chromosome	64	65	4.62967199222
Chromosome	65	66	4.62967199222
Chromosome	66	67	4.62967199222
Chromosome	67	68	4.62967199222
Chromosome	68	69	4.62967199222
Chromosome	69	70	4.62967199222
Chromosome	70	71	4.62967199222
Chromosome	71	72	4.62967199222
Chromosome	72	73	4.62967199222
Chromosome	73	74	4.62967199222
Chromosome	74	75	4.62967199222
Chromosome	75	76	4.62967199222
Chromosome	76	77	4.62967199222
Chromosome	77	78	4.62967199222
Chromosome	78	79	4.62967199222
Chromosome	79	80	4.62967199222
Chromosome	80	81	4.62967199222
Chromosome	81	82	4.62967199222
Chromosome	82	83	4.62967199222
Chromosome	83	84	4.62967199222
Chromosome	84	85	4.62967199222
Chromosome	85	86	4.62967199222
Chromosome	86	87	4.62967199222
Chromosome	87	88	4.62967199222
Chromosome	88	89	4.62967199222
Chromosome	89	90	4.62967199222
Chromosome	90	91	4.62967199222
Chromosome	91	92	4.62967199222
Chromosome	92	93	4.62967199222
Chromosome	93	94	4.62967199222
Chromosome	94	95	4.62967199222
Chromosome	95	96	4.62967199222
Chromosome	96	97	4.62967199222
Chromosome	97	98	4.62967199222
Chromosome	98	99	4.62967199222
Chromosome	99	100	4.62967199222
Chromosome	100	101	4.62967199222
Chromosome	101	102	4.62967199222
Chromosome	102	103	4.62967199222
Chromosome	103	104	4.62967199222
Chromosome	104	105	4.62967199222
Chromosome	105	106	4.62967199222
Chromosome	106	107	4.62967199222
Chromosome	107	108	4.62967199222
Chromosome	108	109	4.62967199222
Chromosome	109	110	4.62967199222
Chromosome	110	111	4.62967199222
Chromosome	111	112	4.62967199222
Chromosome	112	113	4.62967199222
Chromosome	113	114	4.62967199222
Chromosome	114	115	4.62967199222
Chromosome	115	116	4.62967199222
Chromosome	116	117	4.62967199222
Chromosome	117	118	4.62967199222
Chromosome	118	119	4.62967199222
Chromosome	119	120	4.62967199222
Chromosome	120	121	4.62967199222
Chromosome	121	122	4.62967199222
Chromosome	122	123	4.62967199222
Chromosome	123	124	4.62967199222
Chromosome	124	125	4.62967199222
Chromosome	125	126	4.62967199222
Chromosome	126	127	4.62967199222
Chromosome	127	128	4.62967199222
Chromosome	128	129	4.62967199222
Chromosome	129	130	4.62967199222
Chromosome	130	131	4.62967199222
Chromosome	131	132	4.62967199222
Chromosome	132	133	4.62967199222
Chromosome	133	134	4.62967199222
Chromosome	134	135	4.62967199222
Chromosome	135	136	4.62967199222
Chromosome	136	137	4.62967199222
Chromosome	137	138	4.62967199222
Chromosome	138	139	4.62967199222
Chromosome	139	140	4.62967199222
Chromosome	140	141	4.62967199222
Chromosome	141	142	4.62967199222
Chromosome	142	143	4.62967199222
Chromosome	143	144	4.62967199222
Chromosome	144	145	4.62967199222
Chromosome	145	146	4.62967199222
Chromosome	146	147	4.62967199222
Chromosome	147	148	4.62967199222
Chromosome	148	149	4.62967199222
Chromosome	149	150	4.62967199222
Chromosome	150	151	4.62967199222
Chromosome	151	152	4.62967199222
Chromosome	152	153	4.62967199222
Chromosome	153	154	4.62967199222
Chromosome	154	155	4.62967199222
Chromosome	155	156	4.62967199222
Chromosome	156	157	4.62967199222
Chromosome	157	158	4.62967199222
Chromosome	158	159	4.62967199222
Chromosome	159	160	4.62967199222
Chromosome	160	161	4.62967199222
Chromosome	161	162	4.62967199222
Chromosome	162	163	4.62967199222
Chromosome	163	164	4.62967199222
Chromosome	164	165	4.62967199222
Chromosome	165	166	4.62967199222
Chromosome	166	167	4.62967199222
Chromosome	167	168	4.62967199222
Chromosome	168	169	4.62967199222
Chromosome	169	170	4.62967199222
Chromosome	170	171	4.62967199222
Chromosome	171	172	4.62967199222
Chromosome	172	173	4.62967199222
Chromosome	173	174	4.62967199222
Chromosome	174	175	4.62967199222
Chromosome	175	176	4.62967199222
Chromosome	176	177	4.62967199222
Chromosome	177	178	4.62967199222
Chromosome	178	179	4.62967199222
Chromosome	179	180	4.62967199222
Chromosome	180	181	4.62967199222
Chromosome	181	182	4.62967199222
Chromosome	182	183	4.62967199222
Chromosome	183	184	4.62967199222
Chromosome	184	185	4.62967199222
Chromosome	185	186	4.62967199222
Chromosome	186	187	4.62967199222
Chromosome	187	188	4.62967199222
Chromosome	188	189	4.62967199222
Chromosome	189	190	4.62967199222
Chromosome	190	191	4.62967199222
Chromosome	191	192	4.62967199222
Chromosome	192	193	4.62967199222
Chromosome	193	194	4.62967199222
Chromosome	194	195	4.62967199222
Chromosome	195	196	4.62967199222
Chromosome	196	197	4.62967199222
Chromosome	197	198	4.62967199222
Chromosome	198	199	4.62967199222
Chromosome	199	200	4.62967199222
Chromosome	200	201	4.62967199222
Chromosome	201	202	4.62967199222
Chromosome	202	203	4.62967199222
Chromosome	203	204	4.62967199222
Chromosome	204	205	4.62967199222
Chromosome	205	206	4.62967199222
Chromosome	206	207	4.62967199222
Chromosome	207	208	4.62967199222
Chromosome	208	209	4.62967199222
Chromosome	209	210	4.62967199222
Chromosome	210	211	4.62967199222
Chromosome	211	212	4.62967199222
Chromosome	212	213	4.62967199222
Chromosome	213	214	4.62967199222
Chromosome	214	215	4.62967199222
Chromosome	215	216	4.62967199222
Chromosome	216	217	4.62967199222
Chromosome	217	218	4.62967199222
Chromosome	218	219	4.62967199222
Chromosome	219	220	4.62967199222
Chromosome	220	221	4.62967199222
Chromosome	221	222	4.62967199222
Chromosome	222	223	4.62967199222
Chromosome	223	224	4.62967199222
Chromosome	224	225	4.62967199222
Chromosome	225	226	4.62967199222
Chromosome	226	227	4.62967199222
Chromosome	227	228	4.62967199222
Chromosome	228	229	4.62967199222
Chromosome	229	230	4.62967199222
Chromosome	230	231	4.62967199222
Chromosome	231	232	4.62967199222
Chromosome	232	233	4.62967199222
Chromosome	233	234	4.62967199222
Chromosome	234	235	4.62967199222
Chromosome	235	236	4.62967199222
Chromosome	236	237	4.62967199222
Chromosome	237	238	4.62967199222
Chromosome	238	239	4.62967199222
Chromosome	239	240	4.62967199222
Chromosome	240	241	4.62967199222
Chromosome	241	242	4.62967199222
Chromosome	242	243	4.62967199222
Chromosome	243	244	4.62967199222
Chromosome	244	245	4.62967199222
Chromosome	245	246	4.62967199222
Chromosome	246	247	4.62967199222
Chromosome	247	248	4.62967199222
Chromosome	248	249	4.62967199222
Chromosome	249	250	4.62967199222
Chromosome	250	251	4.62967199222
Chromosome	251	252	4.62967199222
Chromosome	252	253	4.62967199222
Chromosome	253	254	4.62967199222
Chromosome	254	255	4.62967199222
Chromosome	255	256	4.62967199222
Chromosome	256	257	4.62967199222
Chromosome	257	258	4.62967199222
Chromosome	258	259	4.62967199222
Chromosome	259	260	4.62967199222
Chromosome	260	261	4.62967199222
Chromosome	261	262	4.62967199222
Chromosome	262	263	4.62967199222
Chromosome	263	264	4.62967199222
Chromosome	264	265	4.62967199222
Chromosome	265	266	4.62967199222
Chromosome	266	267	4.62967199222
Chromosome	267	268	4.62967199222
Chromosome	268	269	4.62967199222
Chromosome	269	270	4.62967199222
Chromosome	270	271	4.62967199222
Chromosome	271	272	4.62967199222
Chromosome	272	273	4.62967199222
Chromosome	273	274	4.62967199222
Chromosome	274	275	4.62967199222
Chromosome	275	276	4.62967199222
Chromosome	276	277	4.62967199222
Chromosome	277	278	4.62967199222
Chromosome	278	279	4.62967199222
Chromosome	279	280	4.62967199222
Chromosome	280	281	4.62967199222
Chromosome	281	282	4.62967199222
Chromosome	282	283	4.62967199222
Chromosome	283	284	4.62967199222
Chromosome	284	285	4.62967199222
Chromosome	285	286	4.62967199222
Chromosome	286	287	4.62967199222
Chromosome	287	288	4.62967199222
Chromosome	288	289	4.62967199222
Chromosome	289	290	4.62967199222
Chromosome	290	291	4.62967199222
Chromosome	291	292	4.62967199222
Chromosome	292	293	4.62967199222
Chromosome	293	294	4.62967199222
Chromosome	294	295	4.62967199222
Chromosome	295	296	4.62967199222
Chromosome	296	297	4.62967199222
Chromosome	297	298	4.62967199222
Chromosome	298	299	4.62967199222
Chromosome	299	300	4.62967199222
Chromosome	300	301	4.62967199222
Chromosome	301	302	4.62967199222
Chromosome	302	303	4.62967199222
Chromosome	303	304	4.62967199222
Chromosome	304	305	4.62967199222
Chromosome	305	306	4.62967199222
Chromosome	306	307	4.62967199222
Chromosome	307	308	4.62967199222
Chromosome	308	309	4.62967199222
Chromosome	309	310	4.62967199222
Chromosome	310	311	4.62967199222
Chromosome	311	312	4.62967199222
Chromosome	312	313	4.62967199222
Chromosome	313	314	4.62967199222
Chromosome	314	315	4.62967199222
Chromosome	315	316	4.62967199222
Chromosome	316	317	4.62967199222
Chromosome	317	318	4.62967199222
Chromosome	318	319	4.62967199222
Chromosome	319	320	4.62967199222
Chromosome	320	321	4.62967199222
Chromosome	321	322	4.62967199222
Chromosome	322	323	4.62967199222
Chromosome	323	324	4.62967199222
Chromosome	324	325	4.62967199222
Chromosome	325	326	4.62967199222
Chromosome	326	327	4.62967199222
Chromosome	327	328	4.62967199222
Chromosome	328	329	4.62967199222
Chromosome	329	330	4.62967199222
Chromosome	330	331	4.62967199222
Chromosome	331	332	4.62967199222
Chromosome	332	333	4.62967199222
Chromosome	333	334	4.62967199222
Chromosome	334	335	4.62967199222
Chromosome	335	336	4.62967199222
Chromosome	336	337	4.62967199222
Chromosome	337	338	4.62967199222
Chromosome	338	339	4.62967199222
Chromosome	339	340	4.62967199222
Chromosome	340	341	4.62967199222
Chromosome	341	342	4.62967199222
Chromosome	342	343	4.62967199222
Chromosome	343	344	4.62967199222
Chromosome	344	345	4.62967199222
Chromosome	345	346	4.62967199222
Chromosome	346	347	4.62967199222
Chromosome	347	348	4.62967199222
Chromosome	348	349	4.62967199222
Chromosome	349	350	4.62967199222
Chromosome	350	351	4.62967199222
Chromosome	351	352	4.62967199222
Chromosome	352	353	4.62967199222
Chromosome	353	354	4.62967199222
Chromosome	354	355	4.62967199222
Chromosome	355	356	4.62967199222
Chromosome	356	357	4.62967199222
Chromosome	357	358	4.62967199222
Chromosome	358	359	4.62967199222
Chromosome	359	360	4.62967199222
Chromosome	360	361	4.62967199222
Chromosome	361	362	4.62967199222
Chromosome	362	363	4.62967199222
Chromosome	363	364	4.62967199222
Chromosome	364	365	4.62967199222
Chromosome	365	366	4.62967199222
Chromosome	366	367	4.62967199222
Chromosome	367	368	4.62967199222
Chromosome	368	369	4.62967199222
Chromosome	369	370	4.62967199222
Chromosome	370	371	4.62967199222
Chromosome	371	372	4.62967199222
Chromosome	372	373	4.62967199222
Chromosome	373	374	4.62967199222
Chromosome	374	375	4.62967199222
Chromosome	375	376	4.62967199222
Chromosome	376	377	4.62967199222
Chromosome	377	378	4.62967199222
Chromosome	378	379	4.62967199222
Chromosome	379	380	4.62967199222
Chromosome	380	381	4.62967199222
Chromosome	381	382	4.62967199222
Chromosome	382	383	4.62967199222
Chromosome	383	384	4.62967199222
Chromosome	384	385	4.62967199222
Chromosome	385	386	4.62967199222
Chromosome	386	387	4.62967199222
Chromosome	387	388	4.62967199222
Chromosome	388	389	4.62967199222
Chromosome	389	390	4.62967199222
Chromosome	390	391	4.62967199222
Chromosome	391	392	4.62967199222
Chromosome	392	393	4.62967199222
Chromosome	393	394	4.62967199222
Chromosome	394	395	4.62967199222
Chromosome	395	396	4.62967199222
Chromosome	396	397	4.62967199222
Chromosome	397	398	4.62967199222
Chromosome	398	399	4.62967199222
Chromosome	399	400	4.62967199222
Chromosome	400	401	4.62967199222
Chromosome	401	402	4.62967199222
Chromosome	402	403	4.62967199222
Chromosome	403	404	4.62967199222
Chromosome	404	405	4.62967199222
Chromosome	405	406	4.62967199222
Chromosome	406	407	4.62967199222
Chromosome	407	408	4.62967199222
Chromosome	408	409	4.62967199222
Chromosome	409	410	4.62967199222
Chromosome	410	411	4.62967199222
Chromosome	411	412	4.62967199222
Chromosome	412	413	4.62967199222
Chromosome	413	414	4.62967199222
Chromosome	414	415	4.62967199222
Chromosome	415	416	4.62967199222
Chromosome	416	417	4.62967199222
Chromosome	417	418	4.62967199222
Chromosome	418	419	4.62967199222
Chromosome	419	420	4.62967199222
Chromosome	420	421	4.62967199222
Chromosome	421	422	4.62967199222
Chromosome	422	423	4.62967199222
Chromosome	423	424	4.62967199222
Chromosome	424	425	4.62967199222
Chromosome	425	426	4.62967199222
Chromosome	426	427	4.62967199222
Chromosome	427	428	4.62967199222
Chromosome	428	429	4.62967199222
Chromosome	429	430	4.62967199222
Chromosome	430	431	4.62967199222
Chromosome	431	432	4.62967199222
Chromosome	432	433	4.62967199222
Chromosome	433	434	4.62967199222
Chromosome	434	435	4.62967199222
Chromosome	435	436	4.62967199222
Chromosome	436	437	4.62967199222
Chromosome	437	438	4.62967199222
Chromosome	438	439	4.62967199222
Chromosome	439	440	4.62967199222
Chromosome	440	441	4.62967199222
Chromosome	441	442	4.62967199222
Chromosome	442	443	4.62967199222
Chromosome	443	444	4.62967199222
Chromosome	444	445	4.62967199222
Chromosome	445	446	4.62967199222
Chromosome	446	447	4.62967199222
Chromosome	447	448	4.62967199222
Chromosome	448	449	4.62967199222
Chromosome	449	450	4.62967199222
Chromosome	450	451	4.62967199222
Chromosome	451	452	4.62967199222
Chromosome	452	453	4.62967199222
Chromosome	453	454	4.62967199222
Chromosome	454	455	4.62967199222
Chromosome	455	456	4.62967199222
Chromosome	456	457	4.62967199222
Chromosome	457	458	4.62967199222
Chromosome	458	459	4.62967199222
Chromosome	459	460	4.62967199222
Chromosome	460	461	4.62967199222
Chromosome	461	462	4.62967199222
Chromosome	462	463	4.62967199222
Chromosome	463	464	4.62967199222
Chromosome	464	465	4.62967199222
Chromosome	465	466	4.62967199222
Chromosome	466	467	4.62967199222
Chromosome	467	468	4.62967199222
Chromosome	468	469	4.62967199222
Chromosome	469	470	4.62967199222
Chromosome	470	471	4.62967199222
Chromosome	471	472	4.62967199222
Chromosome	472	473	4.62967199222
Chromosome	473	474	4.62967199222
Chromosome	474	475	4.62967199222
Chromosome	475	476	4.62967199222
Chromosome	476	477	4.62967199222
Chromosome	477	478	4.62967199222
Chromosome	478	479	4.62967199222
Chromosome	479	480	4.62967199222
Chromosome	480	481	4.62967199222
Chromosome	481	482	4.62967199222
Chromosome	482	483	4.62967199222
Chromosome	483	484	4.62967199222
Chromosome	484	485	4.62967199222
Chromosome	485	486	4.62967199222
Chromosome	486	487	4.62967199222
Chromosome	487	488	4.62967199222
Chromosome	488	489	4.62967199222
Chromosome	489	490	4.62967199222
Chromosome	490	491	4.62967199222
Chromosome	491	492	4.62967199222
Chromosome	492	493	4.62967199222
Chromosome	493	494	4.62967199222
Chromosome	494	495	4.62967199222
Chromosome	495	496	4.62967199222
Chromosome	496	497	4.62967199222
Chromosome	497	498	4.62967199222
Chromosome	498	499	4.62967199222
Chromosome	499	500	4.62967199222
Chromosome	500	501	4.62967199222
Chromosome	501	502	4.62967199222
Chromosome	502	503	4.62967199222
Chromosome	503	504	4.62967199222
Chromosome	504	505	4.62967199222
Chromosome	505	506	4.62967199222
Chromosome	506	507	4.62967199222
Chromosome	507	508	4.62967199222
Chromosome	508	509	4.62967199222
Chromosome	509	510	4.62967199222
Chromosome	510	511	4.62967199222
Chromosome	511	512	4.62967199222
Chromosome	512	513	4.62967199222
Chromosome	513	514	4.62967199222
Chromosome	514	515	4.62967199222
Chromosome	515	516	4.62967199222
Chromosome	516	517	4.62967199222
Chromosome	517	518	4.62967199222
Chromosome	518	519	4.62967199222
Chromosome	519	520	4.62967199222
Chromosome	520	521	4.62967199222
Chromosome	521	522	4.62967199222
Chromosome	522	523	4.62967199222
Chromosome	523	524	4.62967199222
Chromosome	524	525	4.62967199222
Chromosome	525	526	4.62967199222
Chromosome	526	527	4.62967199222
Chromosome	527	528	4.62967199222
Chromosome	528	529	4.62967199222
Chromosome	529	530	4.62967199222
Chromosome	530	531	4.62967199222
Chromosome	531	532	4.62967199222
Chromosome	532	533	4.62967199222
Chromosome	533	534	4.62967199222
Chromosome	534	535	4.62967199222
Chromosome	535	536	4.62967199222
Chromosome	536	537	4.62967199222
Chromosome	537	538	4.62967199222
Chromosome	538	539	4.62967199222
Chromosome	539	540	4.62967199222
Chromosome	540	541	4.62967199222
Chromosome	541	542	4.62967199222
Chromosome	542	543	4.62967199222
Chromosome	543	544	4.62967199222
Chromosome	544	545	4.62967199222
Chromosome	545	546	4.62967199222
Chromosome	546	547	4.62967199222
Chromosome	547	548	4.62967199222
Chromosome	548	549	4.62967199222
Chromosome	549	550	4.62967199222
Chromosome	550	551	4.62967199222
Chromosome	551	552	4.62967199222
Chromosome	552	553	4.62967199222
Chromosome	553	554	4.62967199222
Chromosome	554	555	4.62967199222
Chromosome	555	556	4.62967199222
Chromosome	556	557	4.62967199222
Chromosome	557	558	4.62967199222
Chromosome	558	559	4.62967199222
Chromosome	559	560	4.62967199222
Chromosome	560	561	4.62967199222
Chromosome	561	562	4.62967199222
Chromosome	562	563	4.62967199222
Chromosome	563	564	4.62967199222
Chromosome	564	565	4.62967199222
Chromosome	565	566	4.62967199222
Chromosome	566	567	4.62967199222
Chromosome	567	568	4.62967199222
Chromosome	568	569	4.62967199222
Chromosome	569	570	4.62967199222
Chromosome	570	571	4.62967199222
Chromosome	571	572	4.62967199222
Chromosome	572	573	4.62967199222
Chromosome	573	574	4.62967199222
Chromosome	574	575	4.62967199222
Chromosome	575	576	4.62967199222
Chromosome	576	577	4.62967199222
Chromosome	577	578	4.62967199222
Chromosome	578	579	4.62967199222
Chromosome	579	580	4.62967199222
Chromosome	580	581	4.62967199222
Chromosome	581	582	4.62967199222
Chromosome	582	583	4.62967199222
Chromosome	583	584	4.62967199222
Chromosome	584	585	4.62967199222
Chromosome	585	586	4.62967199222
Chromosome	586	587	4.62967199222
Chromosome	587	588	4.62967199222
Chromosome	588	589	4.62967199222
Chromosome	589	590	4.62967199222
Chromosome	590	591	4.62967199222
Chromosome	591	592	4.62967199222
Chromosome	592	593	4.62967199222
Chromosome	593	594	4.62967199222
Chromosome	594	595	4.62967199222
Chromosome	595	596	4.60994850354
Chromosome	596	597	4.56911905355
Chromosome	597	598	4.56911905355
Chromosome	598	599	4.55299710153
Chromosome	599	600	4.51698357986
Chromosome	600	601	4.49990080808
Chromosome	601	602	4.49990080808
Chromosome	602	603	4.49990080808
Chromosome	603	604	4.48082853618
Chromosome	604	605	4.46457928194
Chromosome	605	606	4.43474265658
Chromosome	606	607	4.41770931728
Chromosome	607	608	4.36501919995
Chromosome	608	609	4.30294510773
Chromosome	609	610	4.25181197299
Chromosome	610	611	4.22811867981
Chromosome	611	612	4.20690839982
Chromosome	612	613	4.17069622717
Chromosome	613	614	4.14296920173
Chromosome	614	615	4.13300418689
Chromosome	615	616	4.11616828667
Chromosome	616	617	4.09886874864
Chromosome	617	618	4.07211658967
Chromosome	618	619	4.05085404758
Chromosome	619	620	4.04306358616
Chromosome	620	621	4.03030458888
Chromosome	621	622	4.00961674109
Chromosome	622	623	3.99148499237
Chromosome	623	624	3.97159143488
Chromosome	624	625	3.9596746208
Chromosome	625	626	3.9479990199
Chromosome	626	627	3.93118357008
Chromosome	627	628	3.91456670258
Chromosome	628	629	3.90076838492
Chromosome	629	630	3.89582028128
Chromosome	630	631	3.89065773036
Chromosome	631	632	3.88515558685
Chromosome	632	633	3.88015049679
Chromosome	633	634	3.87477906368
Chromosome	634	635	3.86928036344
Chromosome	635	636	3.85974343032
Chromosome	636	637	3.85022682244
Chromosome	637	638	3.84172799535
Chromosome	638	639	3.83722656116
Chromosome	639	640	3.82862463326
Chromosome	640	641	3.81910031323
Chromosome	641	642	3.80526371127
Chromosome	642	643	3.79247334454
Chromosome	643	644	3.78204253822
Chromosome	644	645	3.76965327758
Chromosome	645	646	3.75865278276
Chromosome	646	647	3.7552282385
Chromosome	647	648	3.75165884333
Chromosome	648	649	3.74824014547
Chromosome	649	650	3.74559695361
Chromosome	650	651	3.74217748397
Chromosome	651	652	3.73902278863
Chromosome	652	653	3.73593812928
Chromosome	653	654	3.73289870344
Chromosome	654	655	3.72934445105
Chromosome	655	656	3.72600388624
Chromosome	656	657	3.72296411183
Chromosome	657	658	3.72010501999
Chromosome	658	659	3.72010501999
Chromosome	659	660	3.72010501999
Chromosome	660	661	3.72010501999
Chromosome	661	662	3.72010501999
Chromosome	662	663	3.72010501999
Chromosome	663	664	3.72010501999
Chromosome	664	665	3.72010501999
Chromosome	665	666	3.72010501999
Chromosome	666	667	3.72010501999
Chromosome	667	668	3.72010501999
Chromosome	668	669	3.72010501999
Chromosome	669	670	3.72010501999
Chromosome	670	671	3.72010501999
Chromosome	671	672	3.72010501999
Chromosome	672	673	3.72010501999
Chromosome	673	674	3.72010501999
Chromosome	674	675	3.72010501999
Chromosome	675	676	3.72010501999
Chromosome	676	677	3.72010501999
Chromosome	677	678	3.72010501999
Chromosome	678	679	3.72010501999
Chromosome	679	680	3.72010501999
Chromosome	680	681	3.72010501999
Chromosome	681	682	3.72010501999
Chromosome	682	683	3.72010501999
Chromosome	683	684	3.72010501999
Chromosome	684	685	3.72010501999
Chromosome	685	686	3.72010501999
Chromosome	686	687	3.72010501999
Chromosome	687	688	3.72010501999
Chromosome	688	689	3.72010501999
Chromosome	689	690	3.72010501999
Chromosome	690	691	3.72010501999
Chromosome	691	692	3.72010501999
Chromosome	692	693	3.72010501999
Chromosome	693	694	3.72010501999
Chromosome	694	695	3.72010501999
Chromosome	695	696	3.72010501999
Chromosome	696	697	3.72010501999
Chromosome	697	698	3.72010501999
Chromosome	698	699	3.72010501999
Chromosome	699	700	3.72010501999
Chromosome	700	701	3.72010501999
Chromosome	701	702	3.72010501999
Chromosome	702	703	3.72010501999
Chromosome	703	704	3.72010501999
Chromosome	704	705	3.72010501999
Chromosome	705	706	3.72010501999
Chromosome	706	707	3.72010501999
Chromosome	707	708	3.72010501999
Chromosome	708	709	3.72010501999
Chromosome	709	710	3.72010501999
Chromosome	710	711	3.72010501999
Chromosome	711	712	3.72010501999
Chromosome	712	713	3.72010501999
Chromosome	713	714	3.72010501999
Chromosome	714	715	3.72010501999
Chromosome	715	716	3.72010501999
Chromosome	716	717	3.72010501999
Chromosome	717	718	3.72010501999
Chromosome	718	719	3.72010501999
Chromosome	719	720	3.72010501999
Chromosome	720	721	3.72010501999
Chromosome	721	722	3.72010501999
Chromosome	722	723	3.72010501999
Chromosome	723	724	3.72010501999
Chromosome	724	725	3.72010501999
Chromosome	725	726	3.72010501999
Chromosome	726	727	3.72010501999
Chromosome	727	728	3.72010501999
Chromosome	728	729	3.72010501999
Chromosome	729	730	3.72010501999
Chromosome	730	731	3.72010501999
Chromosome	731	732	3.72010501999
Chromosome	732	733	3.72010501999
Chromosome	733	734	3.72010501999
Chromosome	734	735	3.72010501999
Chromosome	735	736	3.72010501999
Chromosome	736	737	3.72010501999
Chromosome	737	738	3.72010501999
Chromosome	738	739	3.72010501999
Chromosome	739	740	3.72010501999
Chromosome	740	741	3.72010501999
Chromosome	741	742	3.72010501999
Chromosome	742	743	3.72010501999
Chromosome	743	744	3.72010501999
Chromosome	744	745	3.72010501999
Chromosome	745	746	3.72010501999
Chromosome	746	747	3.72010501999
Chromosome	747	748	3.72010501999
Chromosome	748	749	3.72010501999
Chromosome	749	750	3.72010501999
Chromosome	750	751	3.71769517163
Chromosome	751	752	3.71769517163
Chromosome	752	753	3.71482539875
Chromosome	753	754	3.71096876486
Chromosome	754	755	3.70443290004
Chromosome	755	756	3.70160546629
Chromosome	756	757	3.69864440556
Chromosome	757	758	3.6962209534
Chromosome	758	759	3.69013571729
Chromosome	759	760	3.68714590874
Chromosome	760	761	3.68442846539
Chromosome	761	762	3.67873306043
Chromosome	762	763	3.67598520196
Chromosome	763	764	3.67343885604
Chromosome	764	765	3.66466247474
Chromosome	765	766	3.65617798924
Chromosome	766	767	3.65118907959
Chromosome	767	768	3.64155116118
Chromosome	768	769	3.63147139102
Chromosome	769	770	3.62305824285
Chromosome	770	771	3.61314447082
Chromosome	771	772	3.60444647003
Chromosome	772	773	3.60011869731
Chromosome	773	774	3.59794506398
Chromosome	774	775	3.59564529727
Chromosome	775	776	3.59356201853
Chromosome	776	777	3.58913844578
Chromosome	777	778	3.58713642619
Chromosome	778	779	3.58497654402
Chromosome	779	780	3.58087069226
Chromosome	780	781	3.57650836855
Chromosome	781	782	3.57431908317
Chromosome	782	783	3.57262751045
Chromosome	783	784	3.5704738057
Chromosome	784	785	3.56635815384
Chromosome	785	786	3.55970502891
Chromosome	786	787	3.55242338648
Chromosome	787	788	3.55075308051
Chromosome	788	789	3.54893543053
Chromosome	789	790	3.54655934071
Chromosome	790	791	3.54478957222
Chromosome	791	792	3.54308764625
Chromosome	792	793	3.54113562164
Chromosome	793	794	3.54113562164
Chromosome	794	795	3.53962843817
Chromosome	795	796	3.53791660513
Chromosome	796	797	3.53601747499
Chromosome	797	798	3.53601747499
Chromosome	798	799	3.53601747499
Chromosome	799	800	3.53601747499
Chromosome	800	801	3.53601747499
Chromosome	801	802	3.53601747499
Chromosome	802	803	3.53601747499
Chromosome	803	804	3.53601747499
Chromosome	804	805	3.53601747499
Chromosome	805	806	3.53601747499
Chromosome	806	807	3.53601747499
Chromosome	807	808	3.53601747499
Chromosome	808	809	3.53601747499
Chromosome	809	810	3.53601747499
Chromosome	810	811	3.53601747499
Chromosome	811	812	3.53601747499
Chromosome	812	813	3.53601747499
Chromosome	813	814	3.53601747499
Chromosome	814	815	3.53601747499
Chromosome	815	816	3.53601747499
Chromosome	816	817	3.53601747499
Chromosome	817	818	3.53601747499
Chromosome	818	819	3.53601747499
Chromosome	819	820	3.53601747499
Chromosome	820	821	3.53601747499
Chromosome	821	822	3.53601747499
Chromosome	822	823	3.53601747499
Chromosome	823	824	3.53601747499
Chromosome	824	825	3.53601747499
Chromosome	825	826	3.53601747499
Chromosome	826	827	3.53601747499
Chromosome	827	828	3.53601747499
Chromosome	828	829	3.53601747499
Chromosome	829	830	3.53601747499
Chromosome	830	831	3.53601747499
Chromosome	831	832	3.53773680407
Chromosome	832	833	3.53938777347
Chromosome	833	834	3.53938777347
Chromosome	834	835	3.53938777347
Chromosome	835	836	3.54102994837
Chromosome	836	837	3.5427844315
Chromosome	837	838	3.54469822834
Chromosome	838	839	3.54651347987
Chromosome	839	840	3.54651347987
Chromosome	840	841	3.54651347987
Chromosome	841	842	3.54804479023
Chromosome	842	843	3.54987411327
Chromosome	843	844	3.55152557179
Chromosome	844	845	3.55152557179
Chromosome	845	846	3.55152557179
Chromosome	846	847	3.55152557179
Chromosome	847	848	3.55152557179
Chromosome	848	849	3.55152557179
Chromosome	849	850	3.55152557179
Chromosome	850	851	3.55152557179
Chromosome	851	852	3.55152557179
Chromosome	852	853	3.55152557179
Chromosome	853	854	3.55326095467
Chromosome	854	855	0
Chromosome	855	856	0
Chromosome	856	857	0
Chromosome	857	858	0
Chromosome	858	859	0
Chromosome	859	860	0
Chromosome	860	861	0
Chromosome	861	862	0
Chromosome	862	863	0
Chromosome	863	864	0
Chromosome	864	865	0
Chromosome	865	866	0
Chromosome	866	867	0
Chromosome	867	868	0
Chromosome	868	869	0
Chromosome	869	870	0
Chromosome	870	871	0
Chromosome	871	872	0
Chromosome	872	873	0
Chromosome	873	874	0
Chromosome	874	875	0
Chromosome	875	876	0
Chromosome	876	877	0
Chromosome	877	878	0
Chromosome	878	879	0
Chromosome	879	880	0
Chromosome	880	881	0
Chromosome	881	882	0
Chromosome	882	883	0
Chromosome	883	884	0
Chromosome	884	885	0
Chromosome	885	886	0
Chromosome	886	887	0
Chromosome	887	888	0
Chromosome	888	889	0
Chromosome	889	890	0
Chromosome	890	891	0
Chromosome	891	892	0
Chromosome	892	893	0
Chromosome	893	894	0
Chromosome	894	895	0
Chromosome	895	896	0
Chromosome	896	897	0
Chromosome	897	898	0
Chromosome	898	899	0
Chromosome	899	900	0
Chromosome	900	901	0
Chromosome	901	902	0
Chromosome	902	903	0
Chromosome	903	904	0
Chromosome	904	905	0
Chromosome	905	906	0
Chromosome	906	907	0
Chromosome	907	908	0
Chromosome	908	909	0
Chromosome	909	910	0
Chromosome	910	911	0
Chromosome	911	912	0
Chromosome	912	913	0
Chromosome	913	914	0
Chromosome	914	915	0
Chromosome	915	916	0
Chromosome	916	917	0
Chromosome	917	918	0
Chromosome	918	919	0
Chromosome	919	920	0
Chromosome	920	921	0
Chromosome	921	922	0
Chromosome	922	923	0
Chromosome	923	924	0
Chromosome	924	925	0
Chromosome	925	926	0
Chromosome	926	927	0
Chromosome	927	928	0
Chromosome	928	929	0
Chromosome	929	930	0
Chromosome	930	931	0
Chromosome	931	932	0
Chromosome	932	933	0
Chromosome	933	934	0
Chromosome	934	935	0
Chromosome	935	936	0
Chromosome	936	937	0
Chromosome	937	938	0
Chromosome	938	939	0
Chromosome	939	940	0
Chromosome	940	941	0
Chromosome	941	942	0
Chromosome	942	943	0
Chromosome	943	944	0
Chromosome	944	945	0
Chromosome	945	946	0
Chromosome	946	947	0
Chromosome	947	948	0
Chromosome	948	949	0
Chromosome	949	950	0
Chromosome	950	951	0
Chromosome	951	952	0
Chromosome	952	953	0
Chromosome	953	954	0
Chromosome	954	955	0
Chromosome	955	956	0
Chromosome	956	957	0
Chromosome	957	958	0
Chromosome	958	959	0
Chromosome	959	960	0
Chromosome	960	961	0
Chromosome	961	962	0
Chromosome	962	963	0
Chromosome	963	964	0
Chromosome	964	965	0
Chromosome	965	966	0
Chromosome	966	967	0
Chromosome	967	968	0
Chromosome	968	969	0
Chromosome	969	970	0
Chromosome	970	971	0
Chromosome	971	972	0
Chromosome	972	973	0
Chromosome	973	974	0
Chromosome	974	975	0
Chromosome	975	976	0
Chromosome	976	977	0
Chromosome	977	978	0
Chromosome	978	979	0
Chromosome	979	980	0
Chromosome	980	981	0
Chromosome	981	982	0
Chromosome	982	983	0
Chromosome	983	984	0
Chromosome	984	985	0
Chromosome	985	986	0
Chromosome	986	987	0
Chromosome	987	988	0
Chromosome	988	989	0
Chromosome	989	990	0
Chromosome	990	991	0
Chromosome	991	992	0
Chromosome	992	993	0
Chromosome	993	994	0
Chromosome	994	995	0
Chromosome	995	996	0
Chromosome	996	997	0
Chromosome	997	998	0
Chromosome	998	999	0
Chromosome	999	1000	0
Chromosome	1000	1001	0
Chromosome	1001	1002	0
Chromosome	1002	1003	0
Chromosome	1003	1004	0
Chromosome	1004	1005	0
Chromosome	1005	1006	0
Chromosome	1006	1007	0
Chromosome	1007	1008	0
Chromosome	1008	1009	0
Chromosome	1009	1010	0
Chromosome	1010	1011	0
Chromosome	1011	1012	0
Chromosome	1012	1013	0
Chromosome	1013	1014	0
Chromosome	1014	1015	0
Chromosome	1015	1016	0
Chromosome	1016	1017	0
Chromosome	1017	1018	0
Chromosome	1018	1019	0
Chromosome	1019	1020	0
Chromosome	1020	1021	0
Chromosome	1021	1022	0
Chromosome	1022	1023	0
Chromosome	1023	1024	0
Chromosome	1024	1025	0
Chromosome	1025	1026	0
Chromosome	1026	1027	0
Chromosome	1027	1028	0
Chromosome	1028	1029	0
Chromosome	1029	1030	0
Chromosome	1030	1031	0
Chromosome	1031	1032	0
Chromosome	1032	1033	0
Chromosome	1033	1034	0
Chromosome	1034	1035	0
Chromosome	1035	1036	0
Chromosome	1036	1037	0
Chromosome	1037	1038	0
Chromosome	1038	1039	0
Chromosome	1039	1040	0
Chromosome	1040	1041	0
Chromosome	1041	1042	0
Chromosome	1042	1043	0
Chromosome	1043	1044	0
Chromosome	1044	1045	0
Chromosome	1045	1046	0
Chromosome	1046	1047	0
Chromosome	1047	1048	0
Chromosome	1048	1049	0
Chromosome	1049	1050	0
Chromosome	1050	1051	0
Chromosome	1051	1052	0
Chromosome	1052	1053	0
Chromosome	1053	1054	0
Chromosome	1054	1055	0
Chromosome	1055	1056	0
Chromosome	1056	1057	0
Chromosome	1057	1058	0
Chromosome	1058	1059	0
Chromosome	1059	1060	0
Chromosome	1060	1061	0
Chromosome	1061	1062	0
Chromosome	1062	1063	0
Chromosome	1063	1064	0
Chromosome	1064	1065	0
Chromosome	1065	1066	0
Chromosome	1066	1067	0
Chromosome	1067	1068	0
Chromosome	1068	1069	0
Chromosome	1069	1070	0
Chromosome	1070	1071	0
Chromosome	1071	1072	0
Chromosome	1072	1073	0
Chromosome	1073	1074	0
Chromosome	1074	1075	0
Chromosome	1075	1076	0
Chromosome	1076	1077	0
Chromosome	1077	1078	0
Chromosome	1078	1079	0
Chromosome	1079	1080	0
Chromosome	1080	1081	0
Chromosome	1081	1082	0
Chromosome	1082	1083	0
Chromosome	1083	1084	0
Chromosome	1084	1085	0
Chromosome	1085	1086	0
Chromosome	1086	1087	0
Chromosome	1087	1088	0
Chromosome	1088	1089	0
Chromosome	1089	1090	0
Chromosome	1090	1091	0
Chromosome	1091	1092	0
Chromosome	1092	1093	0
Chromosome	1093	1094	0
Chromosome	1094	1095	0
Chromosome	1095	1096	0
Chromosome	1096	1097	0
Chromosome	1097	1098	0
Chromosome	1098	1099	0
Chromosome	1099	1100	0
Chromosome	1100	1101	0
Chromosome	1101	1102	0
Chromosome	1102	1103	0
Chromosome	1103	1104	0
Chromosome	1104	1105	0
Chromosome	1105	1106	0
Chromosome	1106	1107	0
Chromosome	1107	1108	0
Chromosome	1108	1109	0
Chromosome	1109	1110	0
Chromosome	1110	1111	0
Chromosome	1111	1112	0
Chromosome	1112	1113	0
Chromosome	1113	1114	0
Chromosome	1114	1115	0
Chromosome	1115	1116	0
Chromosome	1116	1117	0
Chromosome	1117	1118	0
Chromosome	1118	1119	0
Chromosome	1119	1120	0
Chromosome	1120	1121	0
Chromosome	1121	1122	0
Chromosome	1122	1123	0
Chromosome	1123	1124	0
Chromosome	1124	1125	0
Chromosome	1125	1126	0
Chromosome	1126	1127	0
Chromosome	1127	1128	0
Chromosome	1128	1129	0
Chromosome	1129	1130	0
Chromosome	1130	1131	0
Chromosome	1131	1132	0
Chromosome	1132	1133	0
Chromosome	1133	1134	0
Chromosome	1134	1135	0
Chromosome	1135	1136	0
Chromosome	1136	1137	0
Chromosome	1137	1138	0
Chromosome	1138	1139	0
Chromosome	1139	1140	0
Chromosome	1140	1141	0
Chromosome	1141	1142	0
Chromosome	1142	1143	0
Chromosome	1143	1144	0
Chromosome	1144	1145	0
Chromosome	1145	1146	0
Chromosome	1146	1147	0
Chromosome	1147	1148	0
Chromosome	1148	1149	0
Chromosome	1149	1150	0
Chromosome	1150	1151	0
Chromosome	1151	1152	0
Chromosome	1152	1153	0
Chromosome	1153	1154	0
Chromosome	1154	1155	0
Chromosome	1155	1156	0
Chromosome	1156	1157	0
Chromosome	1157	1158	0
Chromosome	1158	1159	0
Chromosome	1159	1160	0
Chromosome	1160	1161	0
Chromosome	1161	1162	0
Chromosome	1162	1163	0
Chromosome	1163	1164	0
Chromosome	1164	1165	0
Chromosome	1165	1166	0
Chromosome	1166	1167	0
Chromosome	1167	1168	0
Chromosome	1168	1169	0
Chromosome	1169	1170	0
Chromosome	1170	1171	0
Chromosome	1171	1172	0
Chromosome	1172	1173	0
Chromosome	1173	1174	0
Chromosome	1174	1175	0
Chromosome	1175	1176	0
Chromosome	1176	1177	0
Chromosome	1177	1178	0
Chromosome	1178	1179	0
Chromosome	1179	1180	0
Chromosome	1180	1181	0
Chromosome	1181	1182	0
Chromosome	1182	1183	0
Chromosome	1183	1184	0
Chromosome	1184	1185	0
Chromosome	1185	1186	0
Chromosome	1186	1187	0
Chromosome	1187	1188	0
Chromosome	1188	1189	0
Chromosome	1189	1190	0
Chromosome	1190	1191	0
Chromosome	1191	1192	0
Chromosome	1192	1193	0
Chromosome	1193	1194	0
Chromosome	1194	1195	0
Chromosome	1195	1196	0
Chromosome	1196	1197	0
Chromosome	1197	1198	0
Chromosome	1198	1199	0
Chromosome	1199	1200	0
Chromosome	1200	1201	0
Chromosome	1201	1202	0
Chromosome	1202	1203	0
Chromosome	1203	1204	0
Chromosome	1204	1205	0
Chromosome	1205	1206	0
Chromosome	1206	1207	0
Chromosome	1207	1208	0
Chromosome	1208	1209	0
Chromosome	1209	1210	0
Chromosome	1210	1211	0
Chromosome	1211	1212	0
Chromosome	1212	1213	0
Chromosome	1213	1214	0
Chromosome	1214	1215	0
Chromosome	1215	1216	0
Chromosome	1216	1217	0
Chromosome	1217	1218	0
Chromosome	1218	1219	0
Chromosome	1219	1220	0
Chromosome	1220	1221	0
Chromosome	1221	1222	0
Chromosome	1222	1223	0
Chromosome	1223	1224	0
Chromosome	1224	1225	0
Chromosome	1225	1226	0
Chromosome	1226	1227	0
Chromosome	1227	1228	0
Chromosome	1228	1229	0
Chromosome	1229	1230	0
Chromosome	1230	1231	0
Chromosome	1231	1232	0
Chromosome	1232	1233	0
Chromosome	1233	1234	0
Chromosome	1234	1235	0
Chromosome	1235	1236	0
Chromosome	1236	1237	0
Chromosome	1237	1238	0
Chromosome	1238	1239	0
Chromosome	1239	1240	0
Chromosome	1240	1241	0
Chromosome	1241	1242	0
Chromosome	1242	1243	0
Chromosome	1243	1244	0
Chromosome	1244	1245	0
Chromosome	1245	1246	0
Chromosome	1246	1247	0
Chromosome	1247	1248	0
Chromosome	1248	1249	0
Chromosome	1249	1250	0
Chromosome	1250	1251	0
Chromosome	1251	1252	0
Chromosome	1252	1253	0
Chromosome	1253	1254	0
Chromosome	1254	1255	0
Chromosome	1255	1256	0
Chromosome	1256	1257	0
Chromosome	1257	1258	0
Chromosome	1258	1259	0
Chromosome	1259	1260	0
Chromosome	1260	1261	0
Chromosome	1261	1262	0
Chromosome	1262	1263	0
Chromosome	1263	1264	0
Chromosome	1264	1265	0
Chromosome	1265	1266	0
Chromosome	1266	1267	0
Chromosome	1267	1268	0
Chromosome	1268	1269	0
Chromosome	1269	1270	0
Chromosome	1270	1271	0
Chromosome	1271	1272	0
Chromosome	1272	1273	0
Chromosome	1273	1274	0
Chromosome	1274	1275	0
Chromosome	1275	1276	0
Chromosome	1276	1277	0
Chromosome	1277	1278	0
Chromosome	1278	1279	0
Chromosome	1279	1280	0
Chromosome	1280	1281	0
Chromosome	1281	1282	0
Chromosome	1282	1283	0
Chromosome	1283	1284	0
Chromosome	1284	1285	0
Chromosome	1285	1286	0
Chromosome	1286	1287	0
Chromosome	1287	1288	0
Chromosome	1288	1289	0
Chromosome	1289	1290	0
Chromosome	1290	1291	0
Chromosome	1291	1292	0
Chromosome	1292	1293	0
Chromosome	1293	1294	0
Chromosome	1294	1295	0
Chromosome	1295	1296	0
Chromosome	1296	1297	0
Chromosome	1297	1298	0
Chromosome	1298	1299	0
Chromosome	1299	1300	0
Chromosome	1300	1301	0
Chromosome	1301	1302	0
Chromosome	1302	1303	0
Chromosome	1303	1304	0
Chromosome	1304	1305	0
Chromosome	1305	1306	0
Chromosome	1306	1307	0
Chromosome	1307	1308	0
Chromosome	1308	1309	0
Chromosome	1309	1310	0
Chromosome	1310	1311	0
Chromosome	1311	1312	0
Chromosome	1312	1313	0
Chromosome	1313	1314	0
Chromosome	1314	1315	0
Chromosome	1315	1316	0
Chromosome	1316	1317	0
Chromosome	1317	1318	0
Chromosome	1318	1319	0
Chromosome	1319	1320	0
Chromosome	1320	1321	0
Chromosome	1321	1322	0
Chromosome	1322	1323	0
Chromosome	1323	1324	0
Chromosome	1324	1325	0
Chromosome	1325	1326	0
Chromosome	1326	1327	0
Chromosome	1327	1328	0
Chromosome	1328	1329	0
Chromosome	1329	1330	0
Chromosome	1330	1331	0
Chromosome	1331	1332	0
Chromosome	1332	1333	0
Chromosome	1333	1334	0
Chromosome	1334	1335	0
Chromosome	1335	1336	0
Chromosome	1336	1337	0
Chromosome	1337	1338	0
Chromosome	1338	1339	0
Chromosome	1339	1340	0
Chromosome	1340	1341	0
Chromosome	1341	1342	0
Chromosome	1342	1343	0
Chromosome	1343	1344	0
Chromosome	1344	1345	0
Chromosome	1345	1346	0
Chromosome	1346	1347	0
Chromosome	1347	1348	0
Chromosome	1348	1349	0
Chromosome	1349	1350	0
Chromosome	1350	1351	0
Chromosome	1351	1352	0
Chromosome	1352	1353	0
Chromosome	1353	1354	0
Chromosome	1354	1355	0
Chromosome	1355	1356	0
Chromosome	1356	1357	0
Chromosome	1357	1358	0
Chromosome	1358	1359	0
Chromosome	1359	1360	0
Chromosome	1360	1361	0
Chromosome	1361	1362	0
Chromosome	1362	1363	0
Chromosome	1363	1364	0
Chromosome	1364	1365	0
Chromosome	1365	1366	0
Chromosome	1366	1367	0
Chromosome	1367	1368	0
Chromosome	1368	1369	0
Chromosome	1369	1370	0
Chromosome	1370	1371	0
Chromosome	1371	1372	0
Chromosome	1372	1373	0
Chromosome	1373	1374	0
Chromosome	1374	1375	0
Chromosome	1375	1376	0
Chromosome	1376	1377	0
Chromosome	1377	1378	0
Chromosome	1378	1379	0
Chromosome	1379	1380	0
Chromosome	1380	1381	0
Chromosome	1381	1382	0
Chromosome	1382	1383	0
Chromosome	1383	1384	0
Chromosome	1384	1385	0
Chromosome	1385	1386	0
Chromosome	1386	1387	0
Chromosome	1387	1388	0
Chromosome	1388	1389	0
Chromosome	1389	1390	0
Chromosome	1390	1391	0
Chromosome	1391	1392	0
Chromosome	1392	1393	0
Chromosome	1393	1394	0
Chromosome	1394	1395	0
Chromosome	1395	1396	0
Chromosome	1396	1397	0
Chromosome	1397	1398	0
Chromosome	1398	1399	0
Chromosome	1399	1400	0
Chromosome	1400	1401	0
Chromosome	1401	1402	0
Chromosome	1402	1403	0
Chromosome	1403	1404	0
Chromosome	1404	1405	0
Chromosome	1405	1406	0
Chromosome	1406	1407	0
Chromosome	1407	1408	0
Chromosome	1408	1409	0
Chromosome	1409	1410	0
Chromosome	1410	1411	0
Chromosome	1411	1412	0
Chromosome	1412	1413	0
Chromosome	1413	1414	0
Chromosome	1414	1415	0
Chromosome	1415	1416	0
Chromosome	1416	1417	0
Chromosome	1417	1418	0
Chromosome	1418	1419	0
Chromosome	1419	1420	0
Chromosome	1420	1421	0
Chromosome	1421	1422	0
Chromosome	1422	1423	0
Chromosome	1423	1424	0
Chromosome	1424	1425	0
Chromosome	1425	1426	0
Chromosome	1426	1427	0
Chromosome	1427	1428	0
Chromosome	1428	1429	0
Chromosome	1429	1430	0
Chromosome	1430	1431	0
Chromosome	1431	1432	0
Chromosome	1432	1433	0
Chromosome	1433	1434	0
Chromosome	1434	1435	0
Chromosome	1435	1436	0
Chromosome	1436	1437	0
Chromosome	1437	1438	0
Chromosome	1438	1439	0
Chromosome	1439	1440	0
Chromosome	1440	1441	0
Chromosome	1441	1442	0
Chromosome	1442	1443	0
Chromosome	1443	1444	0
Chromosome	1444	1445	0
Chromosome	1445	1446	0
Chromosome	1446	1447	0
Chromosome	1447	1448	0
Chromosome	1448	1449	0
Chromosome	1449	1450	0
Chromosome	1450	1451	0
Chromosome	1451	1452	0
Chromosome	1452	1453	0
Chromosome	1453	1454	0
Chromosome	1454	1455	0
Chromosome	1455	1456	0
Chromosome	1456	1457	0
Chromosome	1457	1458	0
Chromosome	1458	1459	0
Chromosome	1459	1460	0
Chromosome	1460	1461	0
Chromosome	1461	1462	0
Chromosome	1462	1463	0
Chromosome	1463	1464	0
Chromosome	1464	1465	0
Chromosome	1465	1466	0
Chromosome	1466	1467	0
Chromosome	1467	1468	0
Chromosome	1468	1469	0
Chromosome	1469	1470	0
Chromosome	1470	1471	0
Chromosome	1471	1472	0
Chromosome	1472	1473	0
Chromosome	1473	1474	0
Chromosome	1474	1475	0
Chromosome	1475	1476	0
Chromosome	1476	1477	0
Chromosome	1477	1478	0
Chromosome	1478	1479	0
Chromosome	1479	1480	0
Chromosome	1480	1481	0
Chromosome	1481	1482	0
Chromosome	1482	1483	0
Chromosome	1483	1484	0
Chromosome	1484	1485	0
Chromosome	1485	1486	0
Chromosome	1486	1487	0
Chromosome	1487	1488	0
Chromosome	1488	1489	0
Chromosome	1489	1490	0
Chromosome	1490	1491	0
Chromosome	1491	1492	0
Chromosome	1492	1493	0
Chromosome	1493	1494	0
Chromosome	1494	1495	0
Chromosome	1495	1496	0
Chromosome	1496	1497	0
Chromosome	1497	1498	0
Chromosome	1498	1499	0
Chromosome	1499	1500	0
Chromosome	1500	1501	0
Chromosome	1501	1502	0
Chromosome	1502	1503	0
Chromosome	1503	1504	0
Chromosome	1504	1505	0
Chromosome	1505	1506	0
Chromosome	1506	1507	0
Chromosome	1507	1508	0
Chromosome	1508	1509	0
Chromosome	1509	1510	0
Chromosome	1510	1511	0
Chromosome	1511	1512	0
Chromosome	1512	1513	0
Chromosome	1513	1514	0
Chromosome	1514	1515	0
Chromosome	1515	1516	0
Chromosome	1516	1517	0
Chromosome	1517	1518	0
Chromosome	1518	1519	0
Chromosome	1519	1520	0
Chromosome	1520	1521	0
Chromosome	1521	1522	0
Chromosome	1522	1523	0
Chromosome	1523	1524	0
Chromosome	1524	1525	0
Chromosome	1525	1526	0
Chromosome	1526	1527	0
Chromosome	1527	1528	0
Chromosome	1528	1529	0
Chromosome	1529	1530	0
Chromosome	1530	1531	0
Chromosome	1531	1532	0
Chromosome	1532	1533	0
Chromosome	1533	1534	0
Chromosome	1534	1535	0
Chromosome	1535	1536	0
Chromosome	1536	1537	0
Chromosome	1537	1538	0
Chromosome	1538	1539	0
Chromosome	1539	1540	0
Chromosome	1540	1541	0
Chromosome	1541	1542	0
Chromosome	1542	1543	0
Chromosome	1543	1544	0
Chromosome	1544	1545	0
Chromosome	1545	1546	0
Chromosome	1546	1547	0
Chromosome	1547	1548	0
Chromosome	1548	1549	0
Chromosome	1549	1550	0
Chromosome	1550	1551	0
Chromosome	1551	1552	0
Chromosome	1552	1553	0
Chromosome	1553	1554	0
Chromosome	1554	1555	0
Chromosome	1555	1556	0
Chromosome	1556	1557	0
Chromosome	1557	1558	0
Chromosome	1558	1559	0
Chromosome	1559	1560	0
Chromosome	1560	1561	0
Chromosome	1561	1562	0
Chromosome	1562	1563	0
Chromosome	1563	1564	0
Chromosome	1564	1565	0
Chromosome	1565	1566	0
Chromosome	1566	1567	0
Chromosome	1567	1568	0
Chromosome	1568	1569	0
Chromosome	1569	1570	0
Chromosome	1570	1571	0
Chromosome	1571	1572	0
Chromosome	1572	1573	0
Chromosome	1573	1574	0
Chromosome	1574	1575	0
Chromosome	1575	1576	0
Chromosome	1576	1577	0
Chromosome	1577	1578	0
Chromosome	1578	1579	0
Chromosome	1579	1580	0
Chromosome	1580	1581	0
Chromosome	1581	1582	0
Chromosome	1582	1583	0
Chromosome	1583	1584	0
Chromosome	1584	1585	0
Chromosome	1585	1586	0
Chromosome	1586	1587	0
Chromosome	1587	1588	0
Chromosome	1588	1589	0
Chromosome	1589	1590	0
Chromosome	1590	1591	0
Chromosome	1591	1592	0
Chromosome	1592	1593	0
Chromosome	1593	1594	0
Chromosome	1594	1595	0
Chromosome	1595	1596	0
Chromosome	1596	1597	0
Chromosome	1597	1598	0
Chromosome	1598	1599	0
Chromosome	1599	1600	0
Chromosome	1600	1601	0
Chromosome	1601	1602	0
Chromosome	1602	1603	0
Chromosome	1603	1604	0
Chromosome	1604	1605	0
Chromosome	1605	1606	0
Chromosome	1606	1607	0
Chromosome	1607	1608	0
Chromosome	1608	1609	0
Chromosome	1609	1610	0
Chromosome	1610	1611	0
Chromosome	1611	1612	0
Chromosome	1612	1613	0
Chromosome	1613	1614	0
Chromosome	1614	1615	0
Chromosome	1615	1616	0
Chromosome	1616	1617	0
Chromosome	1617	1618	0
Chromosome	1618	1619	0
Chromosome	1619	1620	0
Chromosome	1620	1621	0
Chromosome	1621	1622	0
Chromosome	1622	1623	0
Chromosome	1623	1624	0
Chromosome	1624	1625	0
Chromosome	1625	1626	0
Chromosome	1626	1627	0
Chromosome	1627	1628	0
Chromosome	1628	1629	0
Chromosome	1629	1630	0
Chromosome	1630	1631	0
Chromosome	1631	1632	0
Chromosome	1632	1633	0
Chromosome	1633	1634	0
Chromosome	1634	1635	0
Chromosome	1635	1636	0
Chromosome	1636	1637	0
Chromosome	1637	1638	0
Chromosome	1638	1639	0
Chromosome	1639	1640	0
Chromosome	1640	1641	0
Chromosome	1641	1642	0
Chromosome	1642	1643	0
Chromosome	1643	1644	0
Chromosome	1644	1645	0
Chromosome	1645	1646	0
Chromosome	1646	1647	0
Chromosome	1647	1648	0
Chromosome	1648	1649	0
Chromosome	1649	1650	0
Chromosome	1650	1651	0
Chromosome	1651	1652	0
Chromosome	1652	1653	0
Chromosome	1653	1654	0
Chromosome	1654	1655	0
Chromosome	1655	1656	0
Chromosome	1656	1657	0
Chromosome	1657	1658	0
Chromosome	1658	1659	0
Chromosome	1659	1660	0
Chromosome	1660	1661	0
Chromosome	1661	1662	0
Chromosome	1662	1663	0
Chromosome	1663	1664	0
Chromosome	1664	1665	0
Chromosome	1665	1666	0
Chromosome	1666	1667	0
Chromosome	1667	1668	0
Chromosome	1668	1669	0
Chromosome	1669	1670	0
Chromosome	1670	1671	0
Chromosome	1671	1672	0
Chromosome	1672	1673	0
Chromosome	1673	1674	0
Chromosome	1674	1675	0
Chromosome	1675	1676	0
Chromosome	1676	1677	0
Chromosome	1677	1678	0
Chromosome	1678	1679	0
Chromosome	1679	1680	0
Chromosome	1680	1681	0
Chromosome	1681	1682	0
Chromosome	1682	1683	0
Chromosome	1683	1684	0
Chromosome	1684	1685	0
Chromosome	1685	1686	0
Chromosome	1686	1687	0
Chromosome	1687	1688	0
Chromosome	1688	1689	0
Chromosome	1689	1690	0
Chromosome	1690	1691	0
Chromosome	1691	1692	0
Chromosome	1692	1693	0
Chromosome	1693	1694	0
Chromosome	1694	1695	0
Chromosome	1695	1696	0
Chromosome	1696	1697	0
Chromosome	1697	1698	0
Chromosome	1698	1699	0
Chromosome	1699	1700	0
Chromosome	1700	1701	0
Chromosome	1701	1702	0
Chromosome	1702	1703	0
Chromosome	1703	1704	0
Chromosome	1704	1705	0
Chromosome	1705	1706	0
Chromosome	1706	1707	0
Chromosome	1707	1708	0
Chromosome	1708	1709	0
Chromosome	1709	1710	0
Chromosome	1710	1711	0
Chromosome	1711	1712	0
Chromosome	1712	1713	0
Chromosome	1713	1714	0
Chromosome	1714	1715	0
Chromosome	1715	1716	0
Chromosome	1716	1717	0
Chromosome	1717	1718	0
Chromosome	1718	1719	0
Chromosome	1719	1720	0
Chromosome	1720	1721	0
Chromosome	1721	1722	0
Chromosome	1722	1723	0
Chromosome	1723	1724	0
Chromosome	1724	1725	0
Chromosome	1725	1726	0
Chromosome	1726	1727	0
Chromosome	1727	1728	0
Chromosome	1728	1729	0
Chromosome	1729	1730	0
Chromosome	1730	1731	0
Chromosome	1731	1732	0
Chromosome	1732	1733	0
Chromosome	1733	1734	0
Chromosome	1734	1735	0
Chromosome	1735	1736	0
Chromosome	1736	1737	0
Chromosome	1737	1738	0
Chromosome	1738	1739	0
Chromosome	1739	1740	0
Chromosome	1740	1741	0
Chromosome	1741	1742	0
Chromosome	1742	1743	0
Chromosome	1743	1744	0
Chromosome	1744	1745	0
Chromosome	1745	1746	0
Chromosome	1746	1747	0
Chromosome	1747	1748	0
Chromosome	1748	1749	0
Chromosome	1749	1750	0
Chromosome	1750	1751	0
Chromosome	1751	1752	0
Chromosome	1752	1753	0
Chromosome	1753	1754	0
Chromosome	1754	1755	0
Chromosome	1755	1756	0
Chromosome	1756	1757	0
Chromosome	1757	1758	0
Chromosome	1758	1759	0
Chromosome	1759	1760	0
Chromosome	1760	1761	0
Chromosome	1761	1762	0
Chromosome	1762	1763	0
Chromosome	1763	1764	0
Chromosome	1764	1765	0
Chromosome	1765	1766	0
Chromosome	1766	1767	0
Chromosome	1767	1768	0
Chromosome	1768	1769	0
Chromosome	1769	1770	0
Chromosome	1770	1771	0
Chromosome	1771	1772	0
Chromosome	1772	1773	0
Chromosome	1773	1774	0
Chromosome	1774	1775	0
Chromosome	1775	1776	0
Chromosome	1776	1777	0
Chromosome	1777	1778	0
Chromosome	1778	1779	0
Chromosome	1779	1780	0
Chromosome	1780	1781	0
Chromosome	1781	1782	0
Chromosome	1782	1783	0
Chromosome	1783	1784	0
Chromosome	1784	1785	0
Chromosome	1785	1786	0
Chromosome	1786	1787	0
Chromosome	1787	1788	0
Chromosome	1788	1789	0
Chromosome	1789	1790	0
Chromosome	1790	1791	0
Chromosome	1791	1792	0
Chromosome	1792	1793	0
Chromosome	1793	1794	0
Chromosome	1794	1795	0
Chromosome	1795	1796	0
Chromosome	1796	1797	0
Chromosome	1797	1798	0
Chromosome	1798	1799	0
Chromosome	1799	1800	0
Chromosome	1800	1801	0
Chromosome	1801	1802	0
Chromosome	1802	1803	0
Chromosome	1803	1804	0
Chromosome	1804	1805	0
Chromosome	1805	1806	0
Chromosome	1806	1807	0
Chromosome	1807	1808	0
Chromosome	1808	1809	0
Chromosome	1809	1810	0
Chromosome	1810	1811	0
Chromosome	1811	1812	0
Chromosome	1812	1813	0
Chromosome	1813	1814	0
Chromosome	1814	1815	0
Chromosome	1815	1816	0
Chromosome	1816	1817	0
Chromosome	1817	1818	0
Chromosome	1818	1819	0
Chromosome	1819	1820	0
Chromosome	1820	1821	0
Chromosome	1821	1822	0
Chromosome	1822	1823	0
Chromosome	1823	1824	0
Chromosome	1824	1825	0
Chromosome	1825	1826	0
Chromosome	1826	1827	0
Chromosome	1827	1828	0
Chromosome	1828	1829	0
Chromosome	1829	1830	0
Chromosome	1830	1831	0
Chromosome	1831	1832	0
Chromosome	1832	1833	0
Chromosome	1833	1834	0
Chromosome	1834	1835	0
Chromosome	1835	1836	0
Chromosome	1836	1837	0
Chromosome	1837	1838	0
Chromosome	1838	1839	0
Chromosome	1839	1840	0
Chromosome	1840	1841	0
Chromosome	1841	1842	0
Chromosome	1842	1843	0
Chromosome	1843	1844	0
Chromosome	1844	1845	0
Chromosome	1845	1846	0
Chromosome	1846	1847	0
Chromosome	1847	1848	0
Chromosome	1848	1849	0
Chromosome	1849	1850	0
Chromosome	1850	1851	0
Chromosome	1851	1852	0
Chromosome	1852	1853	0
Chromosome	1853	1854	0
Chromosome	1854	1855	0
Chromosome	1855	1856	0
Chromosome	1856	1857	0
Chromosome	1857	1858	0
Chromosome	1858	1859	0
Chromosome	1859	1860	0
Chromosome	1860	1861	0
Chromosome	1861	1862	0
Chromosome	1862	1863	0
Chromosome	1863	1864	0
Chromosome	1864	1865	0
Chromosome	1865	1866	0
Chromosome	1866	1867	0
Chromosome	1867	1868	0
Chromosome	1868	1869	0
Chromosome	1869	1870	0
Chromosome	1870	1871	0
Chromosome	1871	1872	0
Chromosome	1872	1873	0
Chromosome	1873	1874	0
Chromosome	1874	1875	0
Chromosome	1875	1876	0
Chromosome	1876	1877	0
Chromosome	1877	1878	0
Chromosome	1878	1879	0
Chromosome	1879	1880	0
Chromosome	1880	1881	0
Chromosome	1881	1882	0
Chromosome	1882	1883	0
Chromosome	1883	1884	0
Chromosome	1884	1885	0
Chromosome	1885	1886	0
Chromosome	1886	1887	0
Chromosome	1887	1888	0
Chromosome	1888	1889	0
Chromosome	1889	1890	0
Chromosome	1890	1891	0
Chromosome	1891	1892	0
Chromosome	1892	1893	0
Chromosome	1893	1894	0
Chromosome	1894	1895	0
Chromosome	1895	1896	0
Chromosome	1896	1897	0
Chromosome	1897	1898	0
Chromosome	1898	1899	0
Chromosome	1899	1900	0
Chromosome	1900	1901	0
Chromosome	1901	1902	0
Chromosome	1902	1903	0
Chromosome	1903	1904	0
Chromosome	1904	1905	0
Chromosome	1905	1906	0
Chromosome	1906	1907	0
Chromosome	1907	1908	0
Chromosome	1908	1909	0
Chromosome	1909	1910	0
Chromosome	1910	1911	0
Chromosome	1911	1912	0
Chromosome	1912	1913	0
Chromosome	1913	1914	0
Chromosome	1914	1915	0
Chromosome	1915	1916	0
Chromosome	1916	1917	0
Chromosome	1917	1918	0
Chromosome	1918	1919	0
Chromosome	1919	1920	0
Chromosome	1920	1921	0
Chromosome	1921	1922	0
Chromosome	1922	1923	0
Chromosome	1923	1924	0
Chromosome	1924	1925	0
Chromosome	1925	1926	0
Chromosome	1926	1927	0
Chromosome	1927	1928	0
Chromosome	1928	1929	0
Chromosome	1929	1930	0
Chromosome	1930	1931	0
Chromosome	1931	1932	0
Chromosome	1932	1933	0
Chromosome	1933	1934	0
Chromosome	1934	1935	0
Chromosome	1935	1936	0
Chromosome	1936	1937	0
Chromosome	1937	1938	0
Chromosome	1938	1939	0
Chromosome	1939	1940	0
Chromosome	1940	1941	0
Chromosome	1941	1942	0
Chromosome	1942	1943	0
Chromosome	1943	1944	0
Chromosome	1944	1945	0
Chromosome	1945	1946	0
Chromosome	1946	1947	0
Chromosome	1947	1948	0
Chromosome	1948	1949	0
Chromosome	1949	1950	0
Chromosome	1950	1951	0
Chromosome	1951	1952	0
Chromosome	1952	1953	0
Chromosome	1953	1954	0
Chromosome	1954	1955	0
Chromosome	1955	1956	0
Chromosome	1956	1957	0
Chromosome	1957	1958	0
Chromosome	1958	1959	0
Chromosome	1959	1960	0
Chromosome	1960	1961	0
Chromosome	1961	1962	0
Chromosome	1962	1963	0
Chromosome	1963	1964	0
Chromosome	1964	1965	0
Chromosome	1965	1966	0
Chromosome	1966	1967	0
Chromosome	1967	1968	0
Chromosome	1968	1969	0
Chromosome	1969	1970	0
Chromosome	1970	1971	0
Chromosome	1971	1972	0
Chromosome	1972	1973	0
Chromosome	1973	1974	0
Chromosome	1974	1975	0
Chromosome	1975	1976	0
Chromosome	1976	1977	0
Chromosome	1977	1978	0
Chromosome	1978	1979	0
Chromosome	1979	1980	0
Chromosome	1980	1981	0
Chromosome	1981	1982	0
Chromosome	1982	1983	0
Chromosome	1983	1984	0
Chromosome	1984	1985	0
Chromosome	1985	1986	0
Chromosome	1986	1987	0
Chromosome	1987	1988	0
Chromosome	1988	1989	0
Chromosome	1989	1990	0
Chromosome	1990	1991	0
Chromosome	1991	1992	0
Chromosome	1992	1993	0
Chromosome	1993	1994	0
Chromosome	1994	1995	0
Chromosome	1995	1996	0
Chromosome	1996	1997	0
Chromosome	1997	1998	0
Chromosome	1998	1999	0
Chromosome	1999	2000	0
[truncated: 791,224 more rows]
