# Supplementary material for: Universally high transcript error rates in bacteria
Source: eLife. 2020 May 29;9:e54898. doi: 10.7554/eLife.54898 (PMC7259958; doi:10.7554/eLife.54898)
Supplement: Figure 1—source data 1. [file elife-54898-fig1-data1.zip › source_data/Bsubtilis/3610_syn_highlight.txt]

Chromosome	9127	9128
Chromosome	52792	52793
Chromosome	55991	55992
Chromosome	104641	104642
Chromosome	119471	119472
Chromosome	120688	120689
Chromosome	125820	125821
Chromosome	127086	127087
Chromosome	127491	127492
Chromosome	128667	128668
Chromosome	129543	129544
Chromosome	129543	129544
Chromosome	133619	133620
Chromosome	136790	136791
Chromosome	136821	136822
Chromosome	137185	137186
Chromosome	137185	137186
Chromosome	138693	138694
Chromosome	140322	140323
Chromosome	140322	140323
Chromosome	140482	140483
Chromosome	140482	140483
Chromosome	141388	141389
Chromosome	143930	143931
Chromosome	145698	145699
Chromosome	145750	145751
Chromosome	145768	145769
Chromosome	146142	146143
Chromosome	146331	146332
Chromosome	148501	148502
Chromosome	150071	150072
Chromosome	194864	194865
Chromosome	195293	195294
Chromosome	201795	201796
Chromosome	328628	328629
Chromosome	329504	329505
Chromosome	329552	329553
Chromosome	329618	329619
Chromosome	329921	329922
Chromosome	329972	329973
Chromosome	331089	331090
Chromosome	331384	331385
Chromosome	331707	331708
Chromosome	380854	380855
Chromosome	384703	384704
Chromosome	392825	392826
Chromosome	395000	395001
Chromosome	398283	398284
Chromosome	399087	399088
Chromosome	400278	400279
Chromosome	402424	402425
Chromosome	448411	448412
Chromosome	624575	624576
Chromosome	647982	647983
Chromosome	648051	648052
Chromosome	648164	648165
Chromosome	650663	650664
Chromosome	678395	678396
Chromosome	678320	678321
Chromosome	677957	677958
Chromosome	677711	677712
Chromosome	715616	715617
Chromosome	885666	885667
Chromosome	937391	937392
Chromosome	992563	992564
Chromosome	1035583	1035584
Chromosome	1087106	1087107
Chromosome	1095056	1095057
Chromosome	1104765	1104766
Chromosome	1152728	1152729
Chromosome	1153924	1153925
Chromosome	1155331	1155332
Chromosome	1182110	1182111
Chromosome	1269295	1269296
Chromosome	1298468	1298469
Chromosome	1298690	1298691
Chromosome	1559856	1559857
Chromosome	1560132	1560133
Chromosome	1561925	1561926
Chromosome	1562492	1562493
Chromosome	1562905	1562906
Chromosome	1564544	1564545
Chromosome	1596905	1596906
Chromosome	1597579	1597580
Chromosome	1601239	1601240
Chromosome	1602241	1602242
Chromosome	1602307	1602308
Chromosome	1610637	1610638
Chromosome	1611957	1611958
Chromosome	1664666	1664667
Chromosome	1672502	1672503
Chromosome	1692764	1692765
Chromosome	1695766	1695767
Chromosome	1717240	1717241
Chromosome	1717240	1717241
Chromosome	1717300	1717301
Chromosome	1717867	1717868
Chromosome	1738235	1738236
Chromosome	1764859	1764860
Chromosome	1767167	1767168
Chromosome	1767521	1767522
Chromosome	1767521	1767522
Chromosome	1769318	1769319
Chromosome	1773718	1773719
Chromosome	1837723	1837724
Chromosome	1846747	1846748
Chromosome	1902969	1902970
Chromosome	1902819	1902820
Chromosome	1928078	1928079
Chromosome	1940772	1940773
Chromosome	1942507	1942508
Chromosome	2001965	2001966
Chromosome	2101117	2101118
Chromosome	2101141	2101142
Chromosome	2268812	2268813
Chromosome	2268812	2268813
Chromosome	2268806	2268807
Chromosome	2268728	2268729
Chromosome	2307097	2307098
Chromosome	2347966	2347967
Chromosome	2363297	2363298
Chromosome	2363138	2363139
Chromosome	2393768	2393769
Chromosome	2416094	2416095
Chromosome	2419114	2419115
Chromosome	2443316	2443317
Chromosome	2443316	2443317
Chromosome	2485395	2485396
Chromosome	2498462	2498463
Chromosome	2537437	2537438
Chromosome	2544810	2544811
Chromosome	2584993	2584994
Chromosome	2601864	2601865
Chromosome	2609006	2609007
Chromosome	2618685	2618686
Chromosome	2619618	2619619
Chromosome	2747978	2747979
Chromosome	2796416	2796417
Chromosome	2797199	2797200
Chromosome	2854759	2854760
Chromosome	2854753	2854754
Chromosome	2886266	2886267
Chromosome	2905185	2905186
Chromosome	2905107	2905108
Chromosome	2915047	2915048
Chromosome	2914450	2914451
Chromosome	2966668	2966669
Chromosome	2966497	2966498
Chromosome	2966332	2966333
Chromosome	2966272	2966273
Chromosome	2980234	2980235
Chromosome	2985132	2985133
Chromosome	2990665	2990666
Chromosome	2994806	2994807
Chromosome	2995487	2995488
Chromosome	3041508	3041509
Chromosome	3129541	3129542
Chromosome	3275396	3275397
Chromosome	3275366	3275367
Chromosome	3277968	3277969
Chromosome	3278607	3278608
Chromosome	3279036	3279037
Chromosome	3366564	3366565
Chromosome	3368315	3368316
Chromosome	3437291	3437292
Chromosome	3464965	3464966
Chromosome	3478345	3478346
Chromosome	3478838	3478839
Chromosome	3492299	3492300
Chromosome	3492245	3492246
Chromosome	3624975	3624976
Chromosome	3630033	3630034
Chromosome	3634845	3634846
Chromosome	3634116	3634117
Chromosome	3638462	3638463
Chromosome	3643757	3643758
Chromosome	3664904	3664905
Chromosome	3676692	3676693
Chromosome	3773840	3773841
Chromosome	3777848	3777849
Chromosome	3780182	3780183
Chromosome	3780182	3780183
Chromosome	3780113	3780114
Chromosome	3780086	3780087
Chromosome	3781288	3781289
Chromosome	3782327	3782328
Chromosome	3784161	3784162
Chromosome	3784143	3784144
Chromosome	3784098	3784099
Chromosome	3784995	3784996
Chromosome	3786093	3786094
Chromosome	3807613	3807614
Chromosome	3813016	3813017
Chromosome	3824003	3824004
Chromosome	3825303	3825304
Chromosome	3830634	3830635
Chromosome	3835101	3835102
Chromosome	3835110	3835111
Chromosome	3835110	3835111
Chromosome	3835110	3835111
Chromosome	3835110	3835111
Chromosome	3835119	3835120
Chromosome	3835122	3835123
Chromosome	3835627	3835628
Chromosome	3835741	3835742
Chromosome	3836149	3836150
Chromosome	3836149	3836150
Chromosome	3836149	3836150
Chromosome	3836257	3836258
Chromosome	3836356	3836357
Chromosome	3836563	3836564
Chromosome	3836614	3836615
Chromosome	3836614	3836615
Chromosome	3836862	3836863
Chromosome	3837019	3837020
Chromosome	3837093	3837094
Chromosome	3837288	3837289
Chromosome	3837580	3837581
Chromosome	3840405	3840406
Chromosome	3914011	3914012
Chromosome	3913831	3913832
Chromosome	3913807	3913808
Chromosome	3915146	3915147
Chromosome	3914894	3914895
Chromosome	3917206	3917207
Chromosome	3916544	3916545
Chromosome	3956044	3956045
Chromosome	3972868	3972869
Chromosome	3977071	3977072
Chromosome	3983434	3983435
Chromosome	4011292	4011293
Chromosome	4027392	4027393
Chromosome	4023645	4023646
Chromosome	4134961	4134962
Chromosome	4141047	4141048
Chromosome	4198126	4198127
Chromosome	4198640	4198641
Chromosome	4214306	4214307
Chromosome	6736	6737
Chromosome	56006	56007
Chromosome	118932	118933
Chromosome	119684	119685
Chromosome	120328	120329
Chromosome	120379	120380
Chromosome	120688	120689
Chromosome	120848	120849
Chromosome	124085	124086
Chromosome	124682	124683
Chromosome	124718	124719
Chromosome	124814	124815
Chromosome	125970	125971
Chromosome	125970	125971
Chromosome	126579	126580
Chromosome	127590	127591
Chromosome	128196	128197
Chromosome	130902	130903
Chromosome	131247	131248
Chromosome	132959	132960
Chromosome	133181	133182
Chromosome	135575	135576
Chromosome	135869	135870
Chromosome	136064	136065
Chromosome	136124	136125
Chromosome	137209	137210
Chromosome	138020	138021
Chromosome	138335	138336
Chromosome	139371	139372
Chromosome	139401	139402
Chromosome	141839	141840
Chromosome	143705	143706
Chromosome	145134	145135
Chromosome	148251	148252
Chromosome	149196	149197
Chromosome	195293	195294
Chromosome	329786	329787
Chromosome	329840	329841
Chromosome	331167	331168
Chromosome	331384	331385
Chromosome	345431	345432
Chromosome	345596	345597
Chromosome	346349	346350
Chromosome	346544	346545
Chromosome	347252	347253
Chromosome	381010	381011
Chromosome	382192	382193
Chromosome	384286	384287
Chromosome	388547	388548
Chromosome	389034	389035
Chromosome	389981	389982
Chromosome	391583	391584
Chromosome	392861	392862
Chromosome	398601	398602
Chromosome	401544	401545
Chromosome	402274	402275
Chromosome	522932	522933
Chromosome	647459	647460
Chromosome	678413	678414
Chromosome	678413	678414
Chromosome	677975	677976
Chromosome	677672	677673
Chromosome	677486	677487
Chromosome	716008	716009
Chromosome	751303	751304
Chromosome	937367	937368
Chromosome	1041330	1041331
Chromosome	1041330	1041331
Chromosome	1104006	1104007
Chromosome	1152738	1152739
Chromosome	1153237	1153238
Chromosome	1155130	1155131
Chromosome	1155331	1155332
Chromosome	1155574	1155575
Chromosome	1212931	1212932
Chromosome	1223608	1223609
Chromosome	1231261	1231262
Chromosome	1247664	1247665
Chromosome	1269085	1269086
Chromosome	1315221	1315222
Chromosome	1315224	1315225
Chromosome	1364852	1364853
Chromosome	1420740	1420741
Chromosome	1503990	1503991
Chromosome	1522409	1522410
Chromosome	1530603	1530604
Chromosome	1530869	1530870
Chromosome	1530959	1530960
Chromosome	1531860	1531861
Chromosome	1532343	1532344
Chromosome	1540450	1540451
Chromosome	1540261	1540262
Chromosome	1539487	1539488
Chromosome	1539487	1539488
Chromosome	1556860	1556861
Chromosome	1562570	1562571
Chromosome	1562606	1562607
Chromosome	1563438	1563439
Chromosome	1579413	1579414
Chromosome	1580994	1580995
Chromosome	1596759	1596760
Chromosome	1610253	1610254
Chromosome	1671758	1671759
Chromosome	1671764	1671765
Chromosome	1675557	1675558
Chromosome	1680564	1680565
Chromosome	1681168	1681169
Chromosome	1681519	1681520
Chromosome	1687104	1687105
Chromosome	1692674	1692675
Chromosome	1695832	1695833
Chromosome	1718725	1718726
Chromosome	1718769	1718770
Chromosome	1731761	1731762
Chromosome	1732361	1732362
Chromosome	1734041	1734042
Chromosome	1735061	1735062
Chromosome	1735259	1735260
Chromosome	1738226	1738227
Chromosome	1738235	1738236
Chromosome	1738310	1738311
Chromosome	1769384	1769385
Chromosome	1770858	1770859
Chromosome	1771896	1771897
Chromosome	1807401	1807402
Chromosome	1815309	1815310
Chromosome	1816096	1816097
Chromosome	1816926	1816927
Chromosome	1817403	1817404
Chromosome	1817542	1817543
Chromosome	1817955	1817956
Chromosome	1818873	1818874
Chromosome	1820181	1820182
Chromosome	1820187	1820188
Chromosome	1822389	1822390
Chromosome	1822902	1822903
Chromosome	1827270	1827271
Chromosome	1829158	1829159
Chromosome	1834153	1834154
Chromosome	1839362	1839363
Chromosome	1843678	1843679
Chromosome	1850727	1850728
Chromosome	1851217	1851218
Chromosome	1853214	1853215
Chromosome	1853454	1853455
Chromosome	1853760	1853761
Chromosome	1856046	1856047
Chromosome	1877898	1877899
Chromosome	1878570	1878571
Chromosome	1903350	1903351
Chromosome	1919453	1919454
Chromosome	1926503	1926504
Chromosome	1926656	1926657
Chromosome	1927301	1927302
Chromosome	1942508	1942509
Chromosome	1980894	1980895
Chromosome	1976790	1976791
Chromosome	1974354	1974355
Chromosome	1988875	1988876
Chromosome	1986541	1986542
Chromosome	1986097	1986098
Chromosome	1994317	1994318
Chromosome	1990681	1990682
Chromosome	2002295	2002296
Chromosome	2054295	2054296
Chromosome	2085443	2085444
Chromosome	2099923	2099924
Chromosome	2100382	2100383
Chromosome	2100418	2100419
Chromosome	2100775	2100776
Chromosome	2101096	2101097
Chromosome	2101117	2101118
Chromosome	2107835	2107836
Chromosome	2110341	2110342
Chromosome	2110005	2110006
Chromosome	2109783	2109784
Chromosome	2109144	2109145
Chromosome	2108412	2108413
Chromosome	2195201	2195202
Chromosome	2195357	2195358
Chromosome	2195357	2195358
Chromosome	2268842	2268843
Chromosome	2268772	2268773
Chromosome	2268766	2268767
Chromosome	2268743	2268744
Chromosome	2268728	2268729
Chromosome	2268725	2268726
Chromosome	2268695	2268696
Chromosome	2331068	2331069
Chromosome	2347252	2347253
Chromosome	2363366	2363367
Chromosome	2416506	2416507
Chromosome	2416440	2416441
Chromosome	2426798	2426799
Chromosome	2426603	2426604
Chromosome	2485395	2485396
Chromosome	2500922	2500923
Chromosome	2530369	2530370
Chromosome	2547693	2547694
Chromosome	2565026	2565027
Chromosome	2565086	2565087
Chromosome	2617158	2617159
Chromosome	2616957	2616958
Chromosome	2625548	2625549
Chromosome	2663550	2663551
Chromosome	2663388	2663389
Chromosome	2663358	2663359
Chromosome	2738762	2738763
Chromosome	2739080	2739081
Chromosome	2739137	2739138
Chromosome	2857672	2857673
Chromosome	2905248	2905249
Chromosome	2906906	2906907
Chromosome	2906021	2906022
Chromosome	2917465	2917466
Chromosome	2952011	2952012
Chromosome	2965521	2965522
Chromosome	2966560	2966561
Chromosome	2966272	2966273
Chromosome	2979648	2979649
Chromosome	2979573	2979574
Chromosome	2978970	2978971
Chromosome	2985111	2985112
Chromosome	2994869	2994870
Chromosome	2996421	2996422
Chromosome	3270838	3270839
Chromosome	3270781	3270782
Chromosome	3275366	3275367
Chromosome	3277896	3277897
Chromosome	3277960	3277961
Chromosome	3277998	3277999
Chromosome	3295680	3295681
Chromosome	3356022	3356023
Chromosome	3388593	3388594
Chromosome	3410264	3410265
Chromosome	3410438	3410439
Chromosome	3444121	3444122
Chromosome	3475838	3475839
Chromosome	3477805	3477806
Chromosome	3479369	3479370
Chromosome	3481110	3481111
Chromosome	3491882	3491883
Chromosome	3492715	3492716
Chromosome	3601843	3601844
Chromosome	3601777	3601778
Chromosome	3601738	3601739
Chromosome	3629275	3629276
Chromosome	3630516	3630517
Chromosome	3630360	3630361
Chromosome	3630228	3630229
Chromosome	3634161	3634162
Chromosome	3773741	3773742
Chromosome	3780263	3780264
Chromosome	3780098	3780099
Chromosome	3781864	3781865
Chromosome	3781345	3781346
Chromosome	3780598	3780599
Chromosome	3784233	3784234
Chromosome	3784049	3784050
Chromosome	3783396	3783397
Chromosome	3786225	3786226
Chromosome	3786048	3786049
Chromosome	3786012	3786013
Chromosome	3807706	3807707
Chromosome	3824921	3824922
Chromosome	3835077	3835078
Chromosome	3835095	3835096
Chromosome	3835101	3835102
Chromosome	3835101	3835102
Chromosome	3835101	3835102
Chromosome	3835101	3835102
Chromosome	3835101	3835102
Chromosome	3835107	3835108
Chromosome	3835110	3835111
Chromosome	3835114	3835115
Chromosome	3835122	3835123
Chromosome	3835162	3835163
Chromosome	3835384	3835385
Chromosome	3835570	3835571
Chromosome	3835915	3835916
Chromosome	3836356	3836357
Chromosome	3836479	3836480
Chromosome	3837147	3837148
Chromosome	3837156	3837157
Chromosome	3839405	3839406
Chromosome	3878830	3878831
Chromosome	3878441	3878442
Chromosome	3913596	3913597
Chromosome	3914050	3914051
Chromosome	3914807	3914808
Chromosome	3916625	3916626
Chromosome	3979425	3979426
Chromosome	3989096	3989097
Chromosome	4119909	4119910
Chromosome	4141107	4141108
Chromosome	4141011	4141012
Chromosome	4142968	4142969
Chromosome	4142950	4142951
Chromosome	4155291	4155292
Chromosome	4198123	4198124
Chromosome	52817	52818
Chromosome	59385	59386
Chromosome	69769	69770
Chromosome	119219	119220
Chromosome	119531	119532
Chromosome	120142	120143
Chromosome	123512	123513
Chromosome	131280	131281
Chromosome	132944	132945
Chromosome	133112	133113
Chromosome	133112	133113
Chromosome	133121	133122
Chromosome	133130	133131
Chromosome	133133	133134
Chromosome	133175	133176
Chromosome	133637	133638
Chromosome	133706	133707
Chromosome	133754	133755
Chromosome	140307	140308
Chromosome	140734	140735
Chromosome	141277	141278
Chromosome	141331	141332
Chromosome	142487	142488
Chromosome	143951	143952
Chromosome	145383	145384
Chromosome	147188	147189
Chromosome	157660	157661
Chromosome	194939	194940
Chromosome	195098	195099
Chromosome	200538	200539
Chromosome	201736	201737
Chromosome	201747	201748
Chromosome	328453	328454
Chromosome	329459	329460
Chromosome	329711	329712
Chromosome	329831	329832
Chromosome	329915	329916
Chromosome	330152	330153
Chromosome	330171	330172
Chromosome	330547	330548
Chromosome	330618	330619
Chromosome	331311	331312
Chromosome	331357	331358
Chromosome	331408	331409
Chromosome	331668	331669
Chromosome	331845	331846
Chromosome	345182	345183
Chromosome	378358	378359
Chromosome	387977	387978
Chromosome	391100	391101
Chromosome	392717	392718
Chromosome	398557	398558
Chromosome	398841	398842
Chromosome	400665	400666
Chromosome	401742	401743
Chromosome	648110	648111
Chromosome	678389	678390
Chromosome	677924	677925
Chromosome	677573	677574
Chromosome	715837	715838
Chromosome	811040	811041
Chromosome	887904	887905
Chromosome	1037977	1037978
Chromosome	1209231	1209232
Chromosome	1250763	1250764
Chromosome	1315221	1315222
Chromosome	1315407	1315408
Chromosome	1315542	1315543
Chromosome	1315995	1315996
Chromosome	1316344	1316345
Chromosome	1316365	1316366
Chromosome	1386027	1386028
Chromosome	1526244	1526245
Chromosome	1560682	1560683
Chromosome	1561289	1561290
Chromosome	1561304	1561305
Chromosome	1561781	1561782
Chromosome	1561932	1561933
Chromosome	1562594	1562595
Chromosome	1563348	1563349
Chromosome	1563438	1563439
Chromosome	1600658	1600659
Chromosome	1601138	1601139
Chromosome	1601290	1601291
Chromosome	1670823	1670824
Chromosome	1694636	1694637
Chromosome	1734680	1734681
Chromosome	1770192	1770193
Chromosome	2002262	2002263
Chromosome	2002262	2002263
Chromosome	2100781	2100782
Chromosome	2101060	2101061
Chromosome	2107437	2107438
Chromosome	2107434	2107435
Chromosome	2195378	2195379
Chromosome	2264509	2264510
Chromosome	2268836	2268837
Chromosome	2268772	2268773
Chromosome	2268772	2268773
Chromosome	2268755	2268756
Chromosome	2268752	2268753
Chromosome	2268740	2268741
Chromosome	2268728	2268729
Chromosome	2268692	2268693
Chromosome	2362741	2362742
Chromosome	2362387	2362388
Chromosome	2363642	2363643
Chromosome	2363883	2363884
Chromosome	2384791	2384792
Chromosome	2415998	2415999
Chromosome	2415836	2415837
Chromosome	2484972	2484973
Chromosome	2544915	2544916
Chromosome	2564014	2564015
Chromosome	2565030	2565031
Chromosome	2584651	2584652
Chromosome	2601144	2601145
Chromosome	2617200	2617201
Chromosome	2619735	2619736
Chromosome	2659626	2659627
Chromosome	2739224	2739225
Chromosome	2747321	2747322
Chromosome	2747249	2747250
Chromosome	2747228	2747229
Chromosome	2826959	2826960
Chromosome	2838120	2838121
Chromosome	2854165	2854166
Chromosome	2904630	2904631
Chromosome	2915296	2915297
Chromosome	2917249	2917250
Chromosome	2917249	2917250
Chromosome	2994785	2994786
Chromosome	3034925	3034926
Chromosome	3275354	3275355
Chromosome	3278595	3278596
Chromosome	3367967	3367968
Chromosome	3388553	3388554
Chromosome	3444488	3444489
Chromosome	3494055	3494056
Chromosome	3568409	3568410
Chromosome	3602143	3602144
Chromosome	3634827	3634828
Chromosome	3780146	3780147
Chromosome	3780937	3780938
Chromosome	3780622	3780623
Chromosome	3785193	3785194
Chromosome	3808186	3808187
Chromosome	3826827	3826828
Chromosome	3825405	3825406
Chromosome	3835077	3835078
Chromosome	3835083	3835084
Chromosome	3835095	3835096
Chromosome	3835101	3835102
Chromosome	3835101	3835102
Chromosome	3835107	3835108
Chromosome	3835110	3835111
Chromosome	3835110	3835111
Chromosome	3835110	3835111
Chromosome	3835110	3835111
Chromosome	3835110	3835111
Chromosome	3835110	3835111
Chromosome	3835110	3835111
Chromosome	3835110	3835111
Chromosome	3835122	3835123
Chromosome	3835131	3835132
Chromosome	3835131	3835132
Chromosome	3836386	3836387
Chromosome	3836614	3836615
Chromosome	3836798	3836799
Chromosome	3836830	3836831
Chromosome	3836862	3836863
Chromosome	3836865	3836866
Chromosome	3837054	3837055
Chromosome	3837640	3837641
Chromosome	3866115	3866116
Chromosome	3915089	3915090
Chromosome	3976653	3976654
Chromosome	4031015	4031016
Chromosome	4126581	4126582
Chromosome	4140816	4140817
Chromosome	4198333	4198334
