# Supplementary material for: Universally high transcript error rates in bacteria
Source: eLife. 2020 May 29;9:e54898. doi: 10.7554/eLife.54898 (PMC7259958; doi:10.7554/eLife.54898)
Supplement: Figure 1—source data 1. [file elife-54898-fig1-data1.zip › source_data/Bsubtilis/3610_cds_highlight.txt]

Chromosome	409	1749
Chromosome	1938	3074
Chromosome	3205	3420
Chromosome	3436	4548
Chromosome	4566	4810
Chromosome	4865	6781
Chromosome	6992	9457
Chromosome	14844	15791
Chromosome	15912	17378
Chromosome	17531	18862
Chromosome	19059	19943
Chromosome	19965	20555
Chromosome	20877	22154
Chromosome	22493	23146
Chromosome	23143	23766
Chromosome	23865	25148
Chromosome	25218	25763
Chromosome	25849	26334
Chromosome	26811	28502
Chromosome	28526	28849
Chromosome	28864	29460
Chromosome	29478	29702
Chromosome	29769	30032
Chromosome	35528	35722
Chromosome	35842	36456
Chromosome	36475	37635
Chromosome	37717	39159
Chromosome	39156	39794
Chromosome	39868	40197
Chromosome	40210	40650
Chromosome	40662	41651
Chromosome	41654	42481
Chromosome	42496	42855
Chromosome	42914	43657
Chromosome	43644	43943
Chromosome	43918	44796
Chromosome	44845	45135
Chromosome	45630	47624
Chromosome	47703	48470
Chromosome	48626	49939
Chromosome	50084	50644
Chromosome	50637	51515
Chromosome	51677	52549
Chromosome	52760	53020
Chromosome	53180	53365
Chromosome	53513	54382
Chromosome	54438	55295
Chromosome	55292	55669
Chromosome	55863	56156
Chromosome	56349	57719
Chromosome	57742	58695
Chromosome	58780	59394
Chromosome	59501	60067
Chromosome	60127	60357
Chromosome	60427	63960
Chromosome	64096	64632
Chromosome	64814	66412
Chromosome	66402	67871
Chromosome	67874	68134
Chromosome	68213	68515
Chromosome	68512	69147
Chromosome	69165	69542
Chromosome	69623	70009
Chromosome	70535	73018
Chromosome	73103	73840
Chromosome	73806	74822
Chromosome	74926	76344
Chromosome	76341	76883
Chromosome	76981	78894
Chromosome	79089	79864
Chromosome	79876	80751
Chromosome	80798	81691
Chromosome	81767	82693
Chromosome	82860	84272
Chromosome	84286	84870
Chromosome	84870	85751
Chromosome	85733	86590
Chromosome	86583	86945
Chromosome	86942	87445
Chromosome	87397	87606
Chromosome	87630	88631
Chromosome	88723	90222
Chromosome	101445	101909
Chromosome	101923	102480
Chromosome	102480	103571
Chromosome	103568	106000
Chromosome	106092	107468
Chromosome	107472	108554
Chromosome	108670	109770
Chromosome	109785	110483
Chromosome	110476	110952
Chromosome	111043	112494
Chromosome	112621	112806
Chromosome	112796	113449
Chromosome	113446	114846
Chromosome	114850	115281
Chromosome	115265	116014
Chromosome	116021	116533
Chromosome	116596	117252
Chromosome	117345	117494
Chromosome	117528	117707
Chromosome	117886	118419
Chromosome	118587	119012
Chromosome	119106	119804
Chromosome	120056	120556
Chromosome	120602	120973
Chromosome	121063	121668
Chromosome	121914	125495
Chromosome	125557	129156
Chromosome	129337	129585
Chromosome	129699	130115
Chromosome	130157	130627
Chromosome	130681	132759
Chromosome	132879	134069
Chromosome	134168	135124
Chromosome	135360	135668
Chromosome	135708	136337
Chromosome	136365	136988
Chromosome	136988	137275
Chromosome	137307	138140
Chromosome	138198	138476
Chromosome	138493	138834
Chromosome	138838	139494
Chromosome	139496	139930
Chromosome	139920	140120
Chromosome	140143	140406
Chromosome	140447	140815
Chromosome	140853	141164
Chromosome	141191	141730
Chromosome	141753	141938
Chromosome	141970	142368
Chromosome	142398	142937
Chromosome	142970	143332
Chromosome	143357	143857
Chromosome	143871	144050
Chromosome	144081	144521
Chromosome	144523	145818
Chromosome	145873	146526
Chromosome	146523	147269
Chromosome	147308	147532
Chromosome	147581	147799
Chromosome	147833	147946
Chromosome	147969	148334
Chromosome	148355	148750
Chromosome	148927	149871
Chromosome	149949	150311
Chromosome	150439	151284
Chromosome	151260	152129
Chromosome	152126	152923
Chromosome	152933	153676
Chromosome	153839	154276
Chromosome	154297	154689
Chromosome	155153	155920
Chromosome	156106	156549
Chromosome	156609	157322
Chromosome	157418	158476
Chromosome	158512	159069
Chromosome	159179	159775
Chromosome	159776	160540
Chromosome	176444	176680
Chromosome	177063	178499
Chromosome	178714	179565
Chromosome	179575	180327
Chromosome	180324	181333
Chromosome	181326	182330
Chromosome	182349	183302
Chromosome	183393	184982
Chromosome	185173	186417
Chromosome	186431	188359
Chromosome	188387	189712
Chromosome	189769	191136
Chromosome	191162	192013
Chromosome	192030	192944
Chromosome	193054	193534
Chromosome	193547	194002
Chromosome	194820	195383
Chromosome	195397	196023
Chromosome	196184	197005
Chromosome	196998	198449
Chromosome	198468	199814
Chromosome	200245	202047
Chromosome	202515	203426
Chromosome	203697	204332
Chromosome	204319	204858
Chromosome	205377	206894
Chromosome	206909	209525
Chromosome	209602	210129
Chromosome	210193	210483
Chromosome	210541	210915
Chromosome	211398	211700
Chromosome	211828	213000
Chromosome	213124	213438
Chromosome	213909	214076
Chromosome	214143	215375
Chromosome	215372	216862
Chromosome	216881	217600
Chromosome	217593	219011
Chromosome	219058	219572
Chromosome	219577	220002
Chromosome	220248	221227
Chromosome	221229	221900
Chromosome	221921	222883
Chromosome	222942	223205
Chromosome	223190	223960
Chromosome	224046	224903
Chromosome	225035	226219
Chromosome	226537	227925
Chromosome	228037	228285
Chromosome	228302	228493
Chromosome	228520	229323
Chromosome	229496	230749
Chromosome	230790	231050
Chromosome	231319	232938
Chromosome	232985	233866
Chromosome	233965	235299
Chromosome	235298	235486
Chromosome	235596	235844
Chromosome	235936	236853
Chromosome	236850	238100
Chromosome	238135	238419
Chromosome	238615	239526
Chromosome	239615	241813
Chromosome	241888	242808
Chromosome	242805	243632
Chromosome	243863	245017
Chromosome	245161	246102
Chromosome	246065	246463
Chromosome	246629	247519
Chromosome	247715	248248
Chromosome	248239	248727
Chromosome	248720	249511
Chromosome	249566	249844
Chromosome	249950	251290
Chromosome	251398	252285
Chromosome	252485	253453
Chromosome	253489	254733
Chromosome	254878	256773
Chromosome	256794	257543
Chromosome	257762	258469
Chromosome	258503	258778
Chromosome	258987	260057
Chromosome	260094	261506
Chromosome	261627	262574
Chromosome	262578	262691
Chromosome	262703	264013
Chromosome	264164	265147
Chromosome	265449	266681
Chromosome	266692	267636
Chromosome	267659	267847
Chromosome	267863	268789
Chromosome	268819	270285
Chromosome	270369	271736
Chromosome	271773	273140
Chromosome	273210	273911
Chromosome	274002	275534
Chromosome	275811	276731
Chromosome	277133	277294
Chromosome	277315	278253
Chromosome	278350	279030
Chromosome	279032	279508
Chromosome	279600	280527
Chromosome	280619	281233
Chromosome	281288	281674
Chromosome	281988	282416
Chromosome	282522	283252
Chromosome	283336	283512
Chromosome	283531	285283
Chromosome	285296	285508
Chromosome	285569	286306
Chromosome	286303	286950
Chromosome	287029	288141
Chromosome	288183	289622
Chromosome	289662	290228
Chromosome	290445	291572
Chromosome	291735	292373
Chromosome	292411	292794
Chromosome	293029	294105
Chromosome	294145	295101
Chromosome	295114	295815
Chromosome	295959	296699
Chromosome	296700	297860
Chromosome	297996	298928
Chromosome	298968	300032
Chromosome	300360	301778
Chromosome	301965	303326
Chromosome	303334	303837
Chromosome	303960	305081
Chromosome	305188	305964
Chromosome	305989	307674
Chromosome	307862	308821
Chromosome	308877	309572
Chromosome	309530	310372
Chromosome	310410	311405
Chromosome	311689	312287
Chromosome	312309	312890
Chromosome	312925	313503
Chromosome	313554	314327
Chromosome	314412	316025
Chromosome	316041	317132
Chromosome	317254	318456
Chromosome	318453	318699
Chromosome	318709	319881
Chromosome	319950	320252
Chromosome	320542	321798
Chromosome	321800	322648
Chromosome	322648	323529
Chromosome	323567	324717
Chromosome	324867	326300
Chromosome	326416	326997
Chromosome	327146	329127
Chromosome	329304	330269
Chromosome	330301	331926
Chromosome	331971	333512
Chromosome	333625	334091
Chromosome	334165	334794
Chromosome	334864	335625
Chromosome	335627	336965
Chromosome	337095	337691
Chromosome	337821	338639
Chromosome	338689	339282
Chromosome	339392	339577
Chromosome	339558	340118
Chromosome	340146	340907
Chromosome	341025	341999
Chromosome	342071	343027
Chromosome	343111	343893
Chromosome	344084	344995
Chromosome	345012	346559
Chromosome	346650	348104
Chromosome	348257	349492
Chromosome	349529	350386
Chromosome	350391	351275
Chromosome	351375	352229
Chromosome	352391	353401
Chromosome	353433	354884
Chromosome	354945	355265
Chromosome	355297	357714
Chromosome	357836	359968
Chromosome	359975	362287
Chromosome	362467	363672
Chromosome	363789	364706
Chromosome	364703	365287
Chromosome	365383	365568
Chromosome	365596	366789
Chromosome	366838	367518
Chromosome	367528	368391
Chromosome	368769	369224
Chromosome	369306	369638
Chromosome	369792	371225
Chromosome	371262	371660
Chromosome	371687	372130
Chromosome	372304	374025
Chromosome	374136	374693
Chromosome	374699	375331
Chromosome	375563	375925
Chromosome	376499	387266
Chromosome	387279	398037
Chromosome	398074	401898
Chromosome	401927	402655
Chromosome	402756	403985
Chromosome	404000	404557
Chromosome	404611	405549
Chromosome	405673	407007
Chromosome	407002	407677
Chromosome	407782	408429
Chromosome	408747	409490
Chromosome	409504	410208
Chromosome	410195	411001
Chromosome	411117	411989
Chromosome	412079	412693
Chromosome	412696	414117
Chromosome	414134	414355
Chromosome	414359	414823
Chromosome	414889	415734
Chromosome	415774	417252
Chromosome	417532	419286
Chromosome	419302	419523
Chromosome	419649	421283
Chromosome	421273	422496
Chromosome	422521	423642
Chromosome	423747	424427
Chromosome	424443	425903
Chromosome	426116	426799
Chromosome	426786	428207
Chromosome	428370	429518
Chromosome	429502	429624
Chromosome	429724	429813
Chromosome	429895	430008
Chromosome	430162	431526
Chromosome	431911	432861
Chromosome	432854	433801
Chromosome	433795	434553
Chromosome	434575	435528
Chromosome	435575	436993
Chromosome	437013	437891
Chromosome	438055	438804
Chromosome	438821	439108
Chromosome	439248	439562
Chromosome	439564	441003
Chromosome	441110	442420
Chromosome	442489	443877
Chromosome	444000	444863
Chromosome	444883	445668
Chromosome	445713	446327
Chromosome	446340	447965
Chromosome	448000	448572
Chromosome	448737	449090
Chromosome	449263	451121
Chromosome	451148	452266
Chromosome	452357	453421
Chromosome	453556	454119
Chromosome	454179	454786
Chromosome	454872	455264
Chromosome	455297	455461
Chromosome	455594	456343
Chromosome	456549	457322
Chromosome	457337	458551
Chromosome	458575	459348
Chromosome	459392	460114
Chromosome	460111	460890
Chromosome	460941	461120
Chromosome	461136	461876
Chromosome	461951	462592
Chromosome	462765	463010
Chromosome	463016	463303
Chromosome	463454	465460
Chromosome	465562	466464
Chromosome	466650	468734
Chromosome	468946	470458
Chromosome	470478	471023
Chromosome	471231	472091
Chromosome	472107	472610
Chromosome	472695	473246
Chromosome	473324	473746
Chromosome	474252	475061
Chromosome	475105	475395
Chromosome	475580	476014
Chromosome	476079	478262
Chromosome	478465	479553
Chromosome	479534	480385
Chromosome	480396	482105
Chromosome	482098	483360
Chromosome	483366	485477
Chromosome	485953	487776
Chromosome	487835	488284
Chromosome	488351	490075
Chromosome	490089	490268
Chromosome	490296	490562
Chromosome	490666	491943
Chromosome	492173	492430
Chromosome	492508	492960
Chromosome	493078	493896
Chromosome	494025	494396
Chromosome	494528	494869
Chromosome	494863	495222
Chromosome	495259	496080
Chromosome	496171	497223
Chromosome	497293	498900
Chromosome	498890	499570
Chromosome	499691	500956
Chromosome	501104	502156
Chromosome	502433	503359
Chromosome	503352	504119
Chromosome	504214	504549
Chromosome	504677	505822
Chromosome	505847	506026
Chromosome	505980	506144
Chromosome	506391	507263
Chromosome	507278	507598
Chromosome	507752	508837
Chromosome	508909	510282
Chromosome	510347	510534
Chromosome	510631	512166
Chromosome	512339	512818
Chromosome	512808	514289
Chromosome	514541	515140
Chromosome	515235	515600
Chromosome	515766	516782
Chromosome	516897	518066
Chromosome	518182	518463
Chromosome	518468	518818
Chromosome	518933	519757
Chromosome	519762	520127
Chromosome	520131	520532
Chromosome	520544	521551
Chromosome	521613	521942
Chromosome	521939	522421
Chromosome	522387	523175
Chromosome	523175	523774
Chromosome	523885	524123
Chromosome	524017	524310
Chromosome	524307	524747
Chromosome	524731	525174
Chromosome	525268	527427
Chromosome	527654	528106
Chromosome	529030	530136
Chromosome	530149	530658
Chromosome	530655	531038
Chromosome	531312	531506
Chromosome	531503	531763
Chromosome	531817	532077
Chromosome	532447	532827
Chromosome	532863	534305
Chromosome	534298	535356
Chromosome	535621	535890
Chromosome	535929	536195
Chromosome	536212	536520
Chromosome	536510	537574
Chromosome	537586	537834
Chromosome	537847	538371
Chromosome	538361	540754
Chromosome	540773	541099
Chromosome	541103	543550
Chromosome	543547	544536
Chromosome	544551	545057
Chromosome	545120	545500
Chromosome	545691	546491
Chromosome	546831	548006
Chromosome	547963	548082
Chromosome	548235	549176
Chromosome	549747	550766
Chromosome	551026	551436
Chromosome	551559	552008
Chromosome	552123	552665
Chromosome	553218	553982
Chromosome	554176	555486
Chromosome	556069	556245
Chromosome	556270	556956
Chromosome	557381	557566
Chromosome	557916	558509
Chromosome	558772	558972
Chromosome	559659	560120
Chromosome	560314	560509
Chromosome	560688	560939
Chromosome	561022	561897
Chromosome	562010	562969
Chromosome	563122	563994
Chromosome	564212	565609
Chromosome	565719	567011
Chromosome	567170	567616
Chromosome	567853	568446
Chromosome	568798	569457
Chromosome	569879	570742
Chromosome	570897	572288
Chromosome	572482	572907
Chromosome	572960	573532
Chromosome	573614	573943
Chromosome	574198	575070
Chromosome	575220	575606
Chromosome	575717	576310
Chromosome	576454	577641
Chromosome	577845	578441
Chromosome	578555	578740
Chromosome	579049	579384
Chromosome	579397	580704
Chromosome	580691	581008
Chromosome	581202	581987
Chromosome	582044	582964
Chromosome	583097	584545
Chromosome	584663	585286
Chromosome	585376	586056
Chromosome	586136	586579
Chromosome	586665	586844
Chromosome	586841	586984
Chromosome	587252	588475
Chromosome	588468	589109
Chromosome	589225	591399
Chromosome	591811	592713
Chromosome	592915	593604
Chromosome	593694	594506
Chromosome	594617	595510
Chromosome	595986	596606
Chromosome	596622	597560
Chromosome	597662	598051
Chromosome	598237	598575
Chromosome	598615	598851
Chromosome	599056	599349
Chromosome	599383	599613
Chromosome	599737	600414
Chromosome	600527	601234
Chromosome	601249	601680
Chromosome	601693	601935
Chromosome	601949	602221
Chromosome	602520	603107
Chromosome	603104	603448
Chromosome	603611	604084
Chromosome	604244	605887
Chromosome	606207	607583
Chromosome	607755	608273
Chromosome	608442	608900
Chromosome	608897	611554
Chromosome	611700	612329
Chromosome	612345	612839
Chromosome	613150	614358
Chromosome	614394	615132
Chromosome	615381	616055
Chromosome	616182	617443
Chromosome	617626	618792
Chromosome	618831	619541
Chromosome	619607	620995
Chromosome	621357	621728
Chromosome	621804	622301
Chromosome	622319	622801
Chromosome	622884	623861
Chromosome	624003	624620
Chromosome	624636	625802
Chromosome	626133	626444
Chromosome	626444	626776
Chromosome	626795	628123
Chromosome	628141	629538
Chromosome	629681	630394
Chromosome	630423	631322
Chromosome	631319	632266
Chromosome	632285	633373
Chromosome	633434	634287
Chromosome	640173	641150
Chromosome	641165	641641
Chromosome	641622	642311
Chromosome	642321	642776
Chromosome	642769	643809
Chromosome	644039	645967
Chromosome	646093	646605
Chromosome	646602	647249
Chromosome	647271	647444
Chromosome	647451	648215
Chromosome	648253	648444
Chromosome	648441	649175
Chromosome	649414	649698
Chromosome	649745	651379
Chromosome	651467	652558
Chromosome	652943	653323
Chromosome	653582	653855
Chromosome	654013	654204
Chromosome	654735	656018
Chromosome	656040	657209
Chromosome	657305	658820
Chromosome	659135	660076
Chromosome	660108	661139
Chromosome	661142	662539
Chromosome	663113	663448
Chromosome	663702	664181
Chromosome	664287	666776
Chromosome	666978	668039
Chromosome	668113	669504
Chromosome	669599	670561
Chromosome	670757	671440
Chromosome	671506	672531
Chromosome	672531	673295
Chromosome	673326	674297
Chromosome	674344	675369
Chromosome	675954	677375
Chromosome	677423	678463
Chromosome	678902	679273
Chromosome	679339	680385
Chromosome	680419	680577
Chromosome	680767	680976
Chromosome	681059	681874
Chromosome	681887	682876
Chromosome	682974	684515
Chromosome	684667	686076
Chromosome	686114	686401
Chromosome	686474	687346
Chromosome	687561	688460
Chromosome	688460	689657
Chromosome	689679	691891
Chromosome	692054	693595
Chromosome	693975	695297
Chromosome	695499	696302
Chromosome	696461	696649
Chromosome	696843	697397
Chromosome	697397	697594
Chromosome	697917	698405
Chromosome	698398	699537
Chromosome	699534	700829
Chromosome	700903	701628
Chromosome	701621	701875
Chromosome	701872	702555
Chromosome	702539	704767
Chromosome	704743	706173
Chromosome	706275	707315
Chromosome	707312	707899
Chromosome	707896	709434
Chromosome	709450	710718
Chromosome	710758	711177
Chromosome	711321	712712
Chromosome	712609	712836
Chromosome	712966	714708
Chromosome	714735	715730
Chromosome	715733	716047
Chromosome	716082	717659
Chromosome	717924	718610
Chromosome	718672	720891
Chromosome	720915	722921
Chromosome	722937	724127
Chromosome	724289	725299
Chromosome	725337	726035
Chromosome	726142	727620
Chromosome	728034	728324
Chromosome	728340	729797
Chromosome	729811	731241
Chromosome	731256	732125
Chromosome	732218	735415
Chromosome	735738	736649
Chromosome	736905	738284
Chromosome	738297	739250
Chromosome	739180	739515
Chromosome	739590	742229
Chromosome	742241	744037
Chromosome	744150	745298
Chromosome	745560	745865
Chromosome	745932	746138
Chromosome	746378	748861
Chromosome	749072	750095
Chromosome	750257	751388
Chromosome	751400	751552
Chromosome	751713	752432
Chromosome	752566	753003
Chromosome	753118	753702
Chromosome	753781	754224
Chromosome	754221	755081
Chromosome	755208	755456
Chromosome	755440	755703
Chromosome	755718	756287
Chromosome	756412	756954
Chromosome	756977	757279
Chromosome	757394	758023
Chromosome	758020	759753
Chromosome	759753	760859
Chromosome	760963	762246
Chromosome	762243	763172
Chromosome	763176	764066
Chromosome	764082	765116
Chromosome	765139	767424
Chromosome	767438	768136
Chromosome	768129	768791
Chromosome	768788	769414
Chromosome	769535	771397
Chromosome	771443	773281
Chromosome	773439	774092
Chromosome	774100	776091
Chromosome	776135	778708
Chromosome	778830	780338
Chromosome	780393	781349
Chromosome	781363	782250
Chromosome	782259	783599
Chromosome	783682	784377
Chromosome	784414	784791
Chromosome	784844	785206
Chromosome	785298	785792
Chromosome	785990	786861
Chromosome	787016	787183
Chromosome	787293	787937
Chromosome	787937	788929
Chromosome	788953	789456
Chromosome	789619	790728
Chromosome	790763	791833
Chromosome	791983	795168
Chromosome	795615	797534
Chromosome	797770	798534
Chromosome	798541	799509
Chromosome	799533	800444
Chromosome	800473	801651
Chromosome	801652	802587
Chromosome	802618	803847
Chromosome	803958	804665
Chromosome	804757	806142
Chromosome	806392	807849
Chromosome	807863	808723
Chromosome	808858	810747
Chromosome	810870	811316
Chromosome	811441	811863
Chromosome	811929	813119
Chromosome	813160	813372
Chromosome	813410	813565
Chromosome	813685	815241
Chromosome	815414	816544
Chromosome	816612	817058
Chromosome	817111	818130
Chromosome	818088	818321
Chromosome	818612	819832
Chromosome	820168	821631
Chromosome	822204	823004
Chromosome	823017	824018
Chromosome	824015	825016
Chromosome	825088	826035
Chromosome	826144	826512
Chromosome	826553	826720
Chromosome	826756	827103
Chromosome	827294	828556
Chromosome	828683	830119
Chromosome	830246	831874
Chromosome	831846	832526
Chromosome	832529	833488
Chromosome	833684	834985
Chromosome	835041	835835
Chromosome	835954	837045
Chromosome	837036	837311
Chromosome	837378	838043
Chromosome	838084	838221
Chromosome	838378	838533
Chromosome	838640	838954
Chromosome	839036	839785
Chromosome	839957	841315
Chromosome	841348	843297
Chromosome	843398	843535
Chromosome	843554	843945
Chromosome	844070	845485
Chromosome	845482	846558
Chromosome	846582	846782
Chromosome	846798	847952
Chromosome	847933	849474
Chromosome	849667	851079
Chromosome	851150	852835
Chromosome	852856	853572
Chromosome	853712	854377
Chromosome	854414	858802
Chromosome	859045	859563
Chromosome	859603	860793
Chromosome	860886	861101
Chromosome	861304	861774
Chromosome	861792	862112
Chromosome	862136	862963
Chromosome	863162	864337
Chromosome	864505	865560
Chromosome	865631	866425
Chromosome	866464	867306
Chromosome	867307	868427
Chromosome	868572	868757
Chromosome	868858	869649
Chromosome	869687	870547
Chromosome	870646	871605
Chromosome	871724	872587
Chromosome	872701	874101
Chromosome	874727	874993
Chromosome	875725	876702
Chromosome	876898	877350
Chromosome	877380	878069
Chromosome	878301	879302
Chromosome	879306	880334
Chromosome	880348	881544
Chromosome	881565	882941
Chromosome	883057	884874
Chromosome	884928	885107
Chromosome	885143	885472
Chromosome	885522	885980
Chromosome	886074	886631
Chromosome	886663	887430
Chromosome	887442	888665
Chromosome	888671	888985
Chromosome	889321	890670
Chromosome	890735	891499
Chromosome	891514	893097
Chromosome	893203	894924
Chromosome	894918	896732
Chromosome	896887	897291
Chromosome	897309	898166
Chromosome	898260	899204
Chromosome	899379	900827
Chromosome	900854	901795
Chromosome	901805	902986
Chromosome	903110	904312
Chromosome	904309	904971
Chromosome	905115	906050
Chromosome	906063	907253
Chromosome	907267	908424
Chromosome	908497	909045
Chromosome	909318	909950
Chromosome	910139	911227
Chromosome	911263	911880
Chromosome	911846	913099
Chromosome	913223	913759
Chromosome	913756	915312
Chromosome	915423	915905
Chromosome	916077	918648
Chromosome	918666	919643
Chromosome	919774	920775
Chromosome	920772	921803
Chromosome	921918	922799
Chromosome	922887	923471
Chromosome	923510	923701
Chromosome	923768	923878
Chromosome	923933	924844
Chromosome	924933	925727
Chromosome	925729	926043
Chromosome	926186	927379
Chromosome	927412	927564
Chromosome	927689	927958
Chromosome	928103	928621
Chromosome	928706	929038
Chromosome	929025	929885
Chromosome	930118	931107
Chromosome	931179	933764
Chromosome	933757	934740
Chromosome	934956	936065
Chromosome	936073	936297
Chromosome	936379	937131
Chromosome	937200	937454
Chromosome	937543	937887
Chromosome	938031	938561
Chromosome	938622	940391
Chromosome	940468	941529
Chromosome	941749	943038
Chromosome	943191	943664
Chromosome	943787	944224
Chromosome	944259	944612
Chromosome	944820	945704
Chromosome	952672	953448
Chromosome	953590	953793
Chromosome	953878	954150
Chromosome	954193	954945
Chromosome	955196	956968
Chromosome	957006	958361
Chromosome	958591	958809
Chromosome	958836	960287
Chromosome	960696	961463
Chromosome	961481	962479
Chromosome	962476	963306
Chromosome	963329	964459
Chromosome	964563	965099
Chromosome	965211	965480
Chromosome	965498	965971
Chromosome	965973	966173
Chromosome	966531	967154
Chromosome	967237	968397
Chromosome	968464	969399
Chromosome	969437	969919
Chromosome	969969	970685
Chromosome	970676	971389
Chromosome	971401	972108
Chromosome	972458	974353
Chromosome	974533	975711
Chromosome	975871	976335
Chromosome	976371	977036
Chromosome	977077	978675
Chromosome	978698	979228
Chromosome	979241	979615
Chromosome	979615	979770
Chromosome	979775	980536
Chromosome	980539	980904
Chromosome	980906	981604
Chromosome	981621	982538
Chromosome	982531	983472
Chromosome	983564	983767
Chromosome	983766	983972
Chromosome	984203	985032
Chromosome	985035	986114
Chromosome	986287	987678
Chromosome	987718	988173
Chromosome	988323	988892
Chromosome	989069	989979
Chromosome	989911	990564
Chromosome	990647	994300
Chromosome	994297	994893
Chromosome	994923	995831
Chromosome	995942	996337
Chromosome	996474	996896
Chromosome	997023	997685
Chromosome	997701	999242
Chromosome	999662	1001014
Chromosome	1001042	1001620
Chromosome	1001799	1002623
Chromosome	1002642	1004132
Chromosome	1004273	1005940
Chromosome	1006072	1007769
Chromosome	1007918	1009057
Chromosome	1009054	1009698
Chromosome	1009695	1010219
Chromosome	1010234	1010476
Chromosome	1010677	1011000
Chromosome	1011041	1012507
Chromosome	1012660	1013100
Chromosome	1013203	1014861
Chromosome	1014892	1016298
Chromosome	1016328	1017713
Chromosome	1018401	1019273
Chromosome	1019344	1020219
Chromosome	1020328	1021428
Chromosome	1021502	1022371
Chromosome	1022621	1024018
Chromosome	1024136	1025491
Chromosome	1025526	1026935
Chromosome	1027045	1027473
Chromosome	1027504	1027794
Chromosome	1027782	1028858
Chromosome	1028848	1029339
Chromosome	1029536	1030531
Chromosome	1030666	1031265
Chromosome	1031334	1032668
Chromosome	1032729	1033160
Chromosome	1033317	1034498
Chromosome	1034825	1036210
Chromosome	1036224	1036580
Chromosome	1036577	1036972
Chromosome	1036959	1037690
Chromosome	1037924	1038031
Chromosome	1038180	1039295
Chromosome	1039365	1040108
Chromosome	1040132	1040980
Chromosome	1041265	1042113
Chromosome	1042156	1043517
Chromosome	1043644	1044144
Chromosome	1044308	1044469
Chromosome	1044589	1046346
Chromosome	1046343	1048364
Chromosome	1048413	1049033
Chromosome	1049072	1049197
Chromosome	1049302	1049505
Chromosome	1049714	1049932
Chromosome	1050082	1051443
Chromosome	1051433	1052524
Chromosome	1052791	1053924
Chromosome	1054017	1054370
Chromosome	1054414	1055487
Chromosome	1055974	1056840
Chromosome	1056952	1058457
Chromosome	1058475	1059692
Chromosome	1059698	1060195
Chromosome	1060259	1060597
Chromosome	1060762	1061529
Chromosome	1061550	1061735
Chromosome	1061862	1062758
Chromosome	1062751	1064010
Chromosome	1064117	1065343
Chromosome	1065348	1068239
Chromosome	1068313	1069257
Chromosome	1069382	1069594
Chromosome	1069635	1070513
Chromosome	1070673	1070759
Chromosome	1070884	1070970
Chromosome	1071023	1071205
Chromosome	1071313	1071831
Chromosome	1072039	1072380
Chromosome	1072377	1072988
Chromosome	1073166	1073522
Chromosome	1073650	1073841
Chromosome	1073915	1074433
Chromosome	1074558	1075637
Chromosome	1075784	1076221
Chromosome	1076709	1077452
Chromosome	1077445	1078671
Chromosome	1078691	1079401
Chromosome	1079419	1080609
Chromosome	1080682	1082073
Chromosome	1082139	1082453
Chromosome	1082498	1082998
Chromosome	1083120	1085264
Chromosome	1085386	1086447
Chromosome	1086519	1087451
Chromosome	1087466	1088878
Chromosome	1089024	1089599
Chromosome	1089670	1091997
Chromosome	1092039	1093016
Chromosome	1093142	1093918
Chromosome	1094002	1094193
Chromosome	1094331	1095371
Chromosome	1095384	1095791
Chromosome	1095828	1097117
Chromosome	1097388	1097528
Chromosome	1097680	1098414
Chromosome	1098427	1099422
Chromosome	1099487	1100131
Chromosome	1100248	1101789
Chromosome	1101828	1102223
Chromosome	1102372	1103652
Chromosome	1103691	1104836
Chromosome	1105271	1105720
Chromosome	1105792	1106784
Chromosome	1107001	1107972
Chromosome	1108004	1108585
Chromosome	1108656	1109750
Chromosome	1109747	1111186
Chromosome	1111193	1111753
Chromosome	1111888	1113186
Chromosome	1113325	1114854
Chromosome	1114966	1115823
Chromosome	1115851	1116084
Chromosome	1116377	1116955
Chromosome	1117002	1117901
Chromosome	1118118	1118387
Chromosome	1118430	1119899
Chromosome	1119896	1120096
Chromosome	1120304	1120666
Chromosome	1120819	1121442
Chromosome	1121444	1121950
Chromosome	1122130	1123629
Chromosome	1123706	1124233
Chromosome	1124391	1125596
Chromosome	1125668	1126720
Chromosome	1126723	1127583
Chromosome	1127555	1128880
Chromosome	1128984	1129973
Chromosome	1130187	1131341
Chromosome	1131448	1132653
Chromosome	1132767	1134494
Chromosome	1134524	1134850
Chromosome	1134968	1135405
Chromosome	1135589	1139089
Chromosome	1139076	1142774
Chromosome	1142846	1144021
Chromosome	1144018	1147410
Chromosome	1147424	1147726
Chromosome	1147763	1147981
Chromosome	1148013	1148414
Chromosome	1148414	1148590
Chromosome	1148587	1149204
Chromosome	1149227	1149469
Chromosome	1149475	1149696
Chromosome	1150119	1150289
Chromosome	1150435	1151358
Chromosome	1151513	1152418
Chromosome	1152534	1152890
Chromosome	1153058	1155742
Chromosome	1155773	1156360
Chromosome	1156506	1158350
Chromosome	1158480	1158959
Chromosome	1159191	1160015
Chromosome	1160045	1161412
Chromosome	1161536	1162399
Chromosome	1162417	1163430
Chromosome	1163639	1164667
Chromosome	1164718	1165227
Chromosome	1165277	1165939
Chromosome	1166006	1167460
Chromosome	1167468	1168106
Chromosome	1168312	1169118
Chromosome	1169146	1169745
Chromosome	1169742	1170911
Chromosome	1171024	1171734
Chromosome	1171919	1172605
Chromosome	1172602	1173360
Chromosome	1173405	1174034
Chromosome	1174130	1175245
Chromosome	1175254	1176522
Chromosome	1176634	1177482
Chromosome	1177487	1177951
Chromosome	1178026	1179864
Chromosome	1180178	1180669
Chromosome	1180768	1181664
Chromosome	1181717	1182301
Chromosome	1182298	1183226
Chromosome	1183211	1183747
Chromosome	1183925	1184272
Chromosome	1184269	1184856
Chromosome	1184876	1185169
Chromosome	1185305	1186921
Chromosome	1186968	1187819
Chromosome	1187957	1188799
Chromosome	1188914	1189273
Chromosome	1189304	1189501
Chromosome	1189758	1190570
Chromosome	1190691	1191458
Chromosome	1191522	1191830
Chromosome	1191895	1192065
Chromosome	1192126	1193556
Chromosome	1193601	1194095
Chromosome	1194302	1195342
Chromosome	1195362	1196582
Chromosome	1196597	1197373
Chromosome	1197370	1198527
Chromosome	1198598	1199659
Chromosome	1199652	1202744
Chromosome	1202732	1203691
Chromosome	1203777	1203956
Chromosome	1204002	1204187
Chromosome	1204436	1205170
Chromosome	1205252	1205810
Chromosome	1205901	1206854
Chromosome	1206869	1207060
Chromosome	1207090	1207329
Chromosome	1207494	1208432
Chromosome	1208455	1209696
Chromosome	1209772	1210557
Chromosome	1210749	1211735
Chromosome	1211732	1212721
Chromosome	1212809	1214440
Chromosome	1214516	1215467
Chromosome	1215484	1216395
Chromosome	1216601	1217353
Chromosome	1217388	1218380
Chromosome	1219124	1220761
Chromosome	1220869	1221804
Chromosome	1221808	1222725
Chromosome	1222730	1223806
Chromosome	1223808	1224725
Chromosome	1224832	1226049
Chromosome	1226213	1226791
Chromosome	1226972	1227367
Chromosome	1227410	1228066
Chromosome	1228343	1228999
Chromosome	1229160	1230311
Chromosome	1230358	1232370
Chromosome	1232408	1232575
Chromosome	1232671	1232874
Chromosome	1232888	1233787
Chromosome	1233784	1234182
Chromosome	1234437	1234982
Chromosome	1235186	1235758
Chromosome	1235883	1236251
Chromosome	1236280	1236915
Chromosome	1236934	1237734
Chromosome	1237797	1238648
Chromosome	1238661	1239395
Chromosome	1239630	1241474
Chromosome	1241723	1242433
Chromosome	1242408	1243025
Chromosome	1243009	1244118
Chromosome	1244118	1244318
Chromosome	1244315	1245085
Chromosome	1245082	1246092
Chromosome	1246111	1246926
Chromosome	1247062	1247838
Chromosome	1247939	1248622
Chromosome	1248716	1249162
Chromosome	1249290	1249778
Chromosome	1249930	1250448
Chromosome	1250547	1250864
Chromosome	1250905	1251291
Chromosome	1251451	1251807
Chromosome	1252089	1252295
Chromosome	1252377	1252526
Chromosome	1252659	1252913
Chromosome	1252987	1255140
Chromosome	1255383	1255637
Chromosome	1255710	1256132
Chromosome	1256136	1256651
Chromosome	1256688	1257410
Chromosome	1257766	1258887
Chromosome	1258880	1260052
Chromosome	1260085	1260630
Chromosome	1260700	1261890
Chromosome	1262343	1262567
Chromosome	1262672	1262905
Chromosome	1262976	1264205
Chromosome	1264331	1264651
Chromosome	1264804	1264935
Chromosome	1264951	1265124
Chromosome	1265161	1265622
Chromosome	1265888	1266391
Chromosome	1266403	1266687
Chromosome	1266848	1267375
Chromosome	1267549	1267866
Chromosome	1268103	1268858
Chromosome	1269007	1269354
Chromosome	1269905	1271851
Chromosome	1271999	1273952
Chromosome	1273967	1274914
Chromosome	1275084	1275566
Chromosome	1275612	1276118
Chromosome	1276336	1276730
Chromosome	1276959	1277438
Chromosome	1277478	1277672
Chromosome	1277838	1278167
Chromosome	1278574	1278768
Chromosome	1278787	1279776
Chromosome	1279899	1280222
Chromosome	1280401	1281804
Chromosome	1281844	1282317
Chromosome	1282442	1282609
Chromosome	1282736	1283665
Chromosome	1283643	1284041
Chromosome	1284142	1284717
Chromosome	1284863	1287820
Chromosome	1287813	1288373
Chromosome	1288570	1289211
Chromosome	1289290	1289916
Chromosome	1289947	1290225
Chromosome	1290616	1291806
Chromosome	1291829	1293007
Chromosome	1293048	1293236
Chromosome	1293410	1294222
Chromosome	1294268	1295020
Chromosome	1295020	1295772
Chromosome	1295892	1296866
Chromosome	1296998	1297495
Chromosome	1297884	1298306
Chromosome	1298346	1299524
Chromosome	1299722	1301143
Chromosome	1301211	1302590
Chromosome	1302695	1303708
Chromosome	1303714	1304733
Chromosome	1304758	1305837
Chromosome	1305834	1306670
Chromosome	1306718	1307986
Chromosome	1308074	1309075
Chromosome	1309152	1310594
Chromosome	1310591	1312084
Chromosome	1312123	1312887
Chromosome	1313112	1313576
Chromosome	1313725	1314996
Chromosome	1315141	1316277
Chromosome	1316267	1316401
Chromosome	1316432	1316674
Chromosome	1316811	1317764
Chromosome	1317801	1318178
Chromosome	1318284	1318886
Chromosome	1318963	1319799
Chromosome	1319843	1320439
Chromosome	1320602	1320943
Chromosome	1321121	1321300
Chromosome	1321287	1322120
Chromosome	1322020	1322820
Chromosome	1322820	1322987
Chromosome	1323072	1323422
Chromosome	1323419	1323625
Chromosome	1323741	1324250
Chromosome	1324366	1325163
Chromosome	1325160	1326461
Chromosome	1326465	1327952
Chromosome	1327972	1328799
Chromosome	1328825	1329760
Chromosome	1329782	1329952
Chromosome	1329956	1330168
Chromosome	1330165	1330521
Chromosome	1330518	1331003
Chromosome	1331016	1331456
Chromosome	1331460	1331678
Chromosome	1331675	1333075
Chromosome	1333077	1333520
Chromosome	1333612	1334058
Chromosome	1334088	1334237
Chromosome	1334239	1338240
Chromosome	1338233	1338892
Chromosome	1338908	1339885
Chromosome	1339885	1340151
Chromosome	1340208	1340633
Chromosome	1340626	1341672
Chromosome	1341656	1342234
Chromosome	1342290	1342502
Chromosome	1342505	1344568
Chromosome	1344580	1344909
Chromosome	1344906	1345070
Chromosome	1345114	1345953
Chromosome	1346006	1346275
Chromosome	1346288	1346551
Chromosome	1346564	1347457
Chromosome	1347717	1347887
Chromosome	1347887	1348633
Chromosome	1348743	1349744
Chromosome	1349757	1350374
Chromosome	1350650	1351966
Chromosome	1352355	1353305
Chromosome	1353556	1355706
Chromosome	1355718	1356689
Chromosome	1357207	1358556
Chromosome	1358725	1359543
Chromosome	1359672	1360496
Chromosome	1360513	1361439
Chromosome	1361445	1362407
Chromosome	1362412	1363419
Chromosome	1363422	1365071
Chromosome	1365159	1366116
Chromosome	1366113	1367213
Chromosome	1367210	1368100
Chromosome	1368113	1369102
Chromosome	1369145	1370194
Chromosome	1370284	1371145
Chromosome	1371305	1371823
Chromosome	1372062	1373261
Chromosome	1373338	1373562
Chromosome	1373707	1374438
Chromosome	1374530	1375057
Chromosome	1375047	1375565
Chromosome	1375788	1376126
Chromosome	1376126	1376443
Chromosome	1376514	1377416
Chromosome	1377767	1378864
Chromosome	1378876	1380123
Chromosome	1380249	1380674
Chromosome	1380705	1381148
Chromosome	1381291	1381701
Chromosome	1381728	1381898
Chromosome	1381948	1382418
Chromosome	1382591	1384879
Chromosome	1385295	1386254
Chromosome	1386477	1387310
Chromosome	1387341	1388105
Chromosome	1388080	1389724
Chromosome	1389711	1390310
Chromosome	1390312	1390914
Chromosome	1391225	1391911
Chromosome	1391915	1393279
Chromosome	1393276	1393956
Chromosome	1394048	1394560
Chromosome	1394643	1394780
Chromosome	1394994	1395174
Chromosome	1395286	1396641
Chromosome	1396684	1397016
Chromosome	1397211	1397366
Chromosome	1397454	1397636
Chromosome	1397769	1398233
Chromosome	1398248	1399369
Chromosome	1399461	1400012
Chromosome	1400040	1400852
Chromosome	1401045	1402739
Chromosome	1402752	1403765
Chromosome	1403791	1405626
Chromosome	1405630	1406565
Chromosome	1406602	1408851
Chromosome	1409185	1409850
Chromosome	1409927	1410901
Chromosome	1411165	1411920
Chromosome	1411917	1413062
Chromosome	1413073	1413267
Chromosome	1413398	1414099
Chromosome	1414270	1415166
Chromosome	1415340	1416689
Chromosome	1416834	1416989
Chromosome	1416992	1417168
Chromosome	1417211	1418233
Chromosome	1418486	1420702
Chromosome	1420699	1421196
Chromosome	1421445	1422506
Chromosome	1422514	1423713
Chromosome	1424040	1424819
Chromosome	1424914	1426110
Chromosome	1426307	1427551
Chromosome	1427548	1428255
Chromosome	1428213	1428842
Chromosome	1428857	1429393
Chromosome	1429434	1429754
Chromosome	1429957	1430214
Chromosome	1430300	1430731
Chromosome	1430759	1432279
Chromosome	1432472	1432909
Chromosome	1432949	1433734
Chromosome	1433706	1434518
Chromosome	1434901	1437000
Chromosome	1437365	1438408
Chromosome	1438721	1439380
Chromosome	1439373	1439822
Chromosome	1439815	1440546
Chromosome	1440564	1441061
Chromosome	1441620	1441976
Chromosome	1442145	1442891
Chromosome	1443372	1444571
Chromosome	1444587	1444814
Chromosome	1444911	1445609
Chromosome	1445590	1445841
Chromosome	1446524	1446814
Chromosome	1446935	1447120
Chromosome	1447286	1447480
Chromosome	1447779	1448405
Chromosome	1448523	1449860
Chromosome	1449911	1450408
Chromosome	1450644	1452557
Chromosome	1452595	1452798
Chromosome	1452964	1454055
Chromosome	1454337	1455302
Chromosome	1455365	1456231
Chromosome	1456460	1458559
Chromosome	1458657	1458923
Chromosome	1458923	1460635
Chromosome	1460726	1460965
Chromosome	1461043	1462071
Chromosome	1462086	1462765
Chromosome	1462900	1464864
Chromosome	1465002	1465868
Chromosome	1465907	1466680
Chromosome	1467074	1469131
Chromosome	1469295	1471115
Chromosome	1471126	1472304
Chromosome	1472506	1472667
Chromosome	1472871	1473782
Chromosome	1473826	1474290
Chromosome	1474416	1475708
Chromosome	1475784	1476278
Chromosome	1476335	1477197
Chromosome	1477340	1478104
Chromosome	1478405	1480135
Chromosome	1480201	1480719
Chromosome	1480815	1481363
Chromosome	1481516	1482739
Chromosome	1483385	1483624
Chromosome	1483734	1484252
Chromosome	1484386	1484583
Chromosome	1484721	1485164
Chromosome	1485313	1486194
Chromosome	1486306	1486782
Chromosome	1486772	1487665
Chromosome	1487681	1488217
Chromosome	1488242	1488952
Chromosome	1489022	1490146
Chromosome	1490208	1490453
Chromosome	1490490	1491293
Chromosome	1491530	1492072
Chromosome	1492144	1492605
Chromosome	1493055	1493630
Chromosome	1493671	1494636
Chromosome	1494773	1495372
Chromosome	1495423	1496442
Chromosome	1496460	1497752
Chromosome	1497713	1498234
Chromosome	1498234	1498707
Chromosome	1498700	1498933
Chromosome	1499157	1500914
Chromosome	1500926	1502740
Chromosome	1502850	1503545
Chromosome	1503550	1504683
Chromosome	1504684	1505376
Chromosome	1505373	1506566
Chromosome	1506846	1507601
Chromosome	1507598	1508509
Chromosome	1508524	1510431
Chromosome	1510576	1511157
Chromosome	1511191	1511460
Chromosome	1511641	1513263
Chromosome	1513320	1514231
Chromosome	1514265	1515497
Chromosome	1515607	1515741
Chromosome	1515842	1516849
Chromosome	1517133	1517411
Chromosome	1517601	1518887
Chromosome	1518903	1519736
Chromosome	1519799	1520464
Chromosome	1520619	1522352
Chromosome	1522386	1524053
Chromosome	1524059	1524268
Chromosome	1524654	1525427
Chromosome	1525463	1526017
Chromosome	1526127	1526285
Chromosome	1526499	1527170
Chromosome	1527594	1528709
Chromosome	1528713	1529690
Chromosome	1529805	1531133
Chromosome	1531138	1532550
Chromosome	1532595	1532969
Chromosome	1533388	1533507
Chromosome	1533547	1535019
Chromosome	1535204	1535470
Chromosome	1535503	1536141
Chromosome	1536381	1536569
Chromosome	1536709	1537506
Chromosome	1537532	1537960
Chromosome	1538038	1538952
Chromosome	1539304	1540869
Chromosome	1541154	1543094
Chromosome	1543084	1543353
Chromosome	1543353	1543874
Chromosome	1543871	1544164
Chromosome	1544204	1544815
Chromosome	1545088	1545276
Chromosome	1545389	1547227
Chromosome	1547284	1547601
Chromosome	1547657	1547866
Chromosome	1547949	1548578
Chromosome	1548733	1550061
Chromosome	1550065	1550550
Chromosome	1550653	1551582
Chromosome	1551680	1551961
Chromosome	1552167	1553378
Chromosome	1553453	1556899
Chromosome	1557302	1558222
Chromosome	1558577	1559494
Chromosome	1559734	1560804
Chromosome	1560837	1562705
Chromosome	1562705	1563328
Chromosome	1563331	1563663
Chromosome	1563690	1564583
Chromosome	1564615	1564977
Chromosome	1565117	1565569
Chromosome	1565646	1566686
Chromosome	1566918	1567316
Chromosome	1567332	1567571
Chromosome	1567687	1568136
Chromosome	1568191	1568463
Chromosome	1568786	1569340
Chromosome	1569345	1569830
Chromosome	1569841	1571067
Chromosome	1571248	1572030
Chromosome	1572032	1573084
Chromosome	1573073	1574320
Chromosome	1574317	1574502
Chromosome	1574530	1575048
Chromosome	1575070	1575249
Chromosome	1575395	1575976
Chromosome	1576033	1576515
Chromosome	1576675	1577571
Chromosome	1577642	1579261
Chromosome	1579387	1579818
Chromosome	1579888	1580823
Chromosome	1580863	1581216
Chromosome	1581213	1583363
Chromosome	1583480	1585419
Chromosome	1585595	1587079
Chromosome	1587192	1588166
Chromosome	1588167	1589522
Chromosome	1589583	1590683
Chromosome	1590806	1591897
Chromosome	1591924	1592835
Chromosome	1592966	1593757
Chromosome	1593754	1594449
Chromosome	1594472	1595179
Chromosome	1595197	1595562
Chromosome	1595736	1597058
Chromosome	1597094	1598242
Chromosome	1598543	1602844
Chromosome	1603039	1603968
Chromosome	1604031	1604750
Chromosome	1604890	1605672
Chromosome	1605820	1606614
Chromosome	1606816	1608096
Chromosome	1608179	1608424
Chromosome	1608587	1609423
Chromosome	1609436	1610128
Chromosome	1610131	1610580
Chromosome	1610587	1610859
Chromosome	1610920	1611693
Chromosome	1611787	1612281
Chromosome	1612623	1615388
Chromosome	1615578	1615910
Chromosome	1616013	1616477
Chromosome	1616479	1617390
Chromosome	1617573	1618118
Chromosome	1618290	1619594
Chromosome	1619740	1620654
Chromosome	1620638	1621924
Chromosome	1621921	1623015
Chromosome	1623000	1626215
Chromosome	1626212	1626982
Chromosome	1626982	1627917
Chromosome	1627886	1628605
Chromosome	1628584	1629234
Chromosome	1629646	1630347
Chromosome	1630359	1631423
Chromosome	1631472	1632620
Chromosome	1632633	1633226
Chromosome	1633325	1634098
Chromosome	1634101	1634886
Chromosome	1634867	1635355
Chromosome	1635395	1637113
Chromosome	1637229	1639901
Chromosome	1639984	1640859
Chromosome	1640936	1641205
Chromosome	1641213	1641827
Chromosome	1641831	1642034
Chromosome	1642115	1643335
Chromosome	1643332	1645749
Chromosome	1645776	1646258
Chromosome	1646263	1647216
Chromosome	1647203	1648546
Chromosome	1648550	1649641
Chromosome	1649648	1650412
Chromosome	1650406	1652352
Chromosome	1652367	1653263
Chromosome	1653268	1653921
Chromosome	1653994	1654638
Chromosome	1654710	1654790
Chromosome	1654863	1655051
Chromosome	1655328	1655690
Chromosome	1655706	1657367
Chromosome	1657506	1658168
Chromosome	1658194	1659096
Chromosome	1659074	1661122
Chromosome	1661231	1661797
Chromosome	1661811	1662812
Chromosome	1662831	1663784
Chromosome	1663777	1664517
Chromosome	1664601	1664834
Chromosome	1664974	1665723
Chromosome	1665824	1669384
Chromosome	1669404	1670393
Chromosome	1670430	1670915
Chromosome	1671092	1671424
Chromosome	1671438	1672778
Chromosome	1672884	1673156
Chromosome	1673156	1673401
Chromosome	1673523	1673909
Chromosome	1673914	1674438
Chromosome	1674435	1675166
Chromosome	1675306	1675653
Chromosome	1675796	1676644
Chromosome	1676715	1677482
Chromosome	1677514	1679244
Chromosome	1679241	1679522
Chromosome	1679695	1680852
Chromosome	1680881	1681783
Chromosome	1681844	1682737
Chromosome	1682925	1685000
Chromosome	1685076	1686383
Chromosome	1686451	1687365
Chromosome	1687378	1687923
Chromosome	1687940	1689343
Chromosome	1689383	1690162
Chromosome	1690542	1690931
Chromosome	1690931	1691383
Chromosome	1691394	1691714
Chromosome	1691760	1693370
Chromosome	1693383	1694399
Chromosome	1694517	1695143
Chromosome	1695140	1696455
Chromosome	1696458	1696901
Chromosome	1696913	1697554
Chromosome	1697541	1699004
Chromosome	1699001	1699423
Chromosome	1699445	1700239
Chromosome	1700279	1700494
Chromosome	1700491	1700913
Chromosome	1700947	1701945
Chromosome	1701935	1703071
Chromosome	1703097	1703459
Chromosome	1703474	1704133
Chromosome	1704126	1704791
Chromosome	1704806	1705075
Chromosome	1705083	1705862
Chromosome	1705862	1706944
Chromosome	1706977	1709010
Chromosome	1709010	1710110
Chromosome	1710101	1710997
Chromosome	1710999	1712072
Chromosome	1712078	1714093
Chromosome	1714115	1714585
Chromosome	1714604	1715233
Chromosome	1715230	1715730
Chromosome	1715753	1716517
Chromosome	1716546	1717049
Chromosome	1717193	1717933
Chromosome	1718035	1718916
Chromosome	1719062	1719784
Chromosome	1719786	1720343
Chromosome	1720474	1721256
Chromosome	1721260	1722069
Chromosome	1722131	1723281
Chromosome	1723288	1724556
Chromosome	1724589	1726283
Chromosome	1726392	1730705
Chromosome	1731035	1731505
Chromosome	1731540	1732655
Chromosome	1732669	1732944
Chromosome	1732946	1733248
Chromosome	1733268	1735418
Chromosome	1735415	1735693
Chromosome	1735710	1736063
Chromosome	1736145	1737074
Chromosome	1737093	1738043
Chromosome	1738200	1738469
Chromosome	1738642	1740759
Chromosome	1740877	1741836
Chromosome	1741876	1743105
Chromosome	1743183	1743440
Chromosome	1743626	1744519
Chromosome	1744522	1745124
Chromosome	1745250	1746290
Chromosome	1746382	1747596
Chromosome	1747627	1748499
Chromosome	1748677	1750344
Chromosome	1750460	1751197
Chromosome	1751194	1751406
Chromosome	1751531	1753900
Chromosome	1754043	1754768
Chromosome	1754907	1756116
Chromosome	1756296	1757549
Chromosome	1757546	1758839
Chromosome	1758894	1759622
Chromosome	1759703	1759960
Chromosome	1760104	1760878
Chromosome	1760945	1761813
Chromosome	1761863	1762444
Chromosome	1762462	1763712
Chromosome	1763885	1764928
Chromosome	1765096	1766271
Chromosome	1766547	1768109
Chromosome	1768178	1768972
Chromosome	1769172	1769432
Chromosome	1769698	1770741
Chromosome	1770754	1771932
Chromosome	1772080	1773609
Chromosome	1773611	1774042
Chromosome	1774304	1774849
Chromosome	1774982	1777558
Chromosome	1777574	1779457
Chromosome	1779855	1780310
Chromosome	1780465	1781022
Chromosome	1781143	1781760
Chromosome	1781950	1782627
Chromosome	1782752	1783003
Chromosome	1783000	1783866
Chromosome	1784370	1785261
Chromosome	1785258	1787561
Chromosome	1787623	1787871
Chromosome	1787849	1789099
Chromosome	1789100	1790362
Chromosome	1790350	1791129
Chromosome	1791169	1791918
Chromosome	1791963	1807100
Chromosome	1807084	1820700
Chromosome	1820716	1833504
Chromosome	1833572	1850038
Chromosome	1850053	1857684
Chromosome	1857729	1858946
Chromosome	1859177	1859533
Chromosome	1859612	1860437
Chromosome	1860548	1861876
Chromosome	1862612	1863319
Chromosome	1863389	1863841
Chromosome	1863855	1864208
Chromosome	1864222	1864539
Chromosome	1864676	1864951
Chromosome	1865040	1865453
Chromosome	1865552	1866496
Chromosome	1866536	1866757
Chromosome	1866953	1867225
Chromosome	1867307	1867537
Chromosome	1867780	1868172
Chromosome	1868132	1870234
Chromosome	1870252	1871241
Chromosome	1871291	1871911
Chromosome	1871975	1872742
Chromosome	1872990	1873214
Chromosome	1873366	1874334
Chromosome	1874467	1875728
Chromosome	1875746	1877011
Chromosome	1877122	1877529
Chromosome	1877590	1878924
Chromosome	1879252	1879542
Chromosome	1879788	1880132
Chromosome	1880263	1880514
Chromosome	1880834	1881145
Chromosome	1881215	1882006
Chromosome	1882341	1882853
Chromosome	1883029	1883259
Chromosome	1883413	1884054
Chromosome	1884143	1884496
Chromosome	1884540	1884815
Chromosome	1884928	1885092
Chromosome	1885232	1885702
Chromosome	1886527	1887918
Chromosome	1887949	1889550
Chromosome	1889687	1890841
Chromosome	1891083	1892420
Chromosome	1892571	1894070
Chromosome	1894175	1894340
Chromosome	1894553	1895188
Chromosome	1895599	1897014
Chromosome	1897116	1898300
Chromosome	1898764	1899225
Chromosome	1899255	1899689
Chromosome	1900293	1900553
Chromosome	1901395	1902234
Chromosome	1902357	1902569
Chromosome	1902687	1903439
Chromosome	1903569	1903925
Chromosome	1904171	1904371
Chromosome	1904546	1904734
Chromosome	1904985	1905383
Chromosome	1905448	1905882
Chromosome	1905966	1906151
Chromosome	1906189	1906377
Chromosome	1906670	1908232
Chromosome	1908262	1909353
Chromosome	1909343	1910557
Chromosome	1910704	1911510
Chromosome	1911515	1912132
Chromosome	1912129	1913769
Chromosome	1913806	1914171
Chromosome	1914397	1915155
Chromosome	1915182	1915721
Chromosome	1915839	1916273
Chromosome	1916609	1916813
Chromosome	1916815	1917432
Chromosome	1917582	1917899
Chromosome	1917918	1918571
Chromosome	1918635	1918868
Chromosome	1919037	1921040
Chromosome	1921193	1921639
Chromosome	1921725	1921943
Chromosome	1922017	1922190
Chromosome	1922410	1923117
Chromosome	1923206	1923568
Chromosome	1923647	1924138
Chromosome	1924169	1924597
Chromosome	1924831	1925223
Chromosome	1925304	1925450
Chromosome	1925482	1925628
Chromosome	1925856	1928585
Chromosome	1928657	1929169
Chromosome	1929250	1929375
Chromosome	1929440	1929586
Chromosome	1929623	1929874
Chromosome	1929959	1930375
Chromosome	1930391	1930690
Chromosome	1930721	1931008
Chromosome	1931096	1931677
Chromosome	1931847	1932254
Chromosome	1932653	1934620
Chromosome	1934624	1937044
Chromosome	1937242	1937652
Chromosome	1938101	1939498
Chromosome	1939801	1941300
Chromosome	1941368	1941631
Chromosome	1941890	1943158
Chromosome	1943289	1944830
Chromosome	1945425	1945871
Chromosome	1945878	1946771
Chromosome	1946844	1947440
Chromosome	1947489	1948688
Chromosome	1948858	1950393
Chromosome	1950404	1951186
Chromosome	1951207	1952106
Chromosome	1952121	1952342
Chromosome	1952357	1953691
Chromosome	1953701	1955350
Chromosome	1955394	1956536
Chromosome	1956627	1956932
Chromosome	1957203	1958735
Chromosome	1958871	1959263
Chromosome	1959374	1963213
Chromosome	1963221	1974032
Chromosome	1974057	1981724
Chromosome	1981741	1989423
Chromosome	1989448	1997133
Chromosome	1997516	1998991
Chromosome	1999025	2000002
Chromosome	2000136	2001527
Chromosome	2001813	2002358
Chromosome	2002577	2003122
Chromosome	2003438	2003668
Chromosome	2003853	2005616
Chromosome	2005717	2006574
Chromosome	2006702	2007691
Chromosome	2007748	2009229
Chromosome	2009246	2013808
Chromosome	2013955	2014857
Chromosome	2014909	2016024
Chromosome	2016021	2016887
Chromosome	2017061	2017429
Chromosome	2017729	2018445
Chromosome	2018596	2018901
Chromosome	2018972	2019742
Chromosome	2019786	2020320
Chromosome	2020399	2021643
Chromosome	2021737	2023200
Chromosome	2023218	2024252
Chromosome	2024576	2026619
Chromosome	2026686	2026979
Chromosome	2027352	2027756
Chromosome	2028031	2028153
Chromosome	2028197	2028490
Chromosome	2028606	2030291
Chromosome	2030616	2032066
Chromosome	2032103	2032801
Chromosome	2033071	2033748
Chromosome	2033921	2034958
Chromosome	2035215	2035898
Chromosome	2036239	2036544
Chromosome	2036777	2037955
Chromosome	2038078	2038566
Chromosome	2038786	2039541
Chromosome	2039849	2040205
Chromosome	2040164	2040403
Chromosome	2040506	2041004
Chromosome	2041105	2042016
Chromosome	2042363	2042845
Chromosome	2042855	2043109
Chromosome	2043215	2044009
Chromosome	2044133	2045005
Chromosome	2045106	2045984
Chromosome	2046157	2046588
Chromosome	2046852	2047484
Chromosome	2047710	2048630
Chromosome	2049127	2049489
Chromosome	2049550	2049762
Chromosome	2049866	2050129
Chromosome	2050506	2053106
Chromosome	2053776	2054417
Chromosome	2054750	2054942
Chromosome	2055045	2055284
Chromosome	2055455	2055793
Chromosome	2055827	2056184
Chromosome	2056392	2056757
Chromosome	2056979	2057638
Chromosome	2057893	2058816
Chromosome	2058869	2059042
Chromosome	2059187	2059411
Chromosome	2059415	2059870
Chromosome	2059995	2060255
Chromosome	2061009	2061173
Chromosome	2061328	2062443
Chromosome	2062440	2062562
Chromosome	2062688	2063341
Chromosome	2063378	2063725
Chromosome	2063718	2064011
Chromosome	2064220	2064555
Chromosome	2064602	2068207
Chromosome	2068440	2068772
Chromosome	2069061	2069132
Chromosome	2069422	2070264
Chromosome	2070464	2070922
Chromosome	2070932	2072734
Chromosome	2072836	2073399
Chromosome	2073605	2074957
Chromosome	2075384	2077804
Chromosome	2078392	2078724
Chromosome	2078789	2079514
Chromosome	2079529	2080272
Chromosome	2080350	2080925
Chromosome	2080931	2081632
Chromosome	2081709	2082191
Chromosome	2082245	2083186
Chromosome	2083392	2083937
Chromosome	2083964	2084287
[truncated: 2,295 more rows]
