# Supplementary material for: Universally high transcript error rates in bacteria
Source: eLife. 2020 May 29;9:e54898. doi: 10.7554/eLife.54898 (PMC7259958; doi:10.7554/eLife.54898)
Supplement: Figure 1—source data 1. [file elife-54898-fig1-data1.zip › source_data/Bsubtilis/3610_mis_highlight.txt]

Chromosome	52829	52830
Chromosome	52851	52852
Chromosome	55911	55912
Chromosome	69424	69425
Chromosome	118150	118151
Chromosome	118899	118900
Chromosome	118899	118900
Chromosome	118926	118927
Chromosome	118987	118988
Chromosome	120132	120133
Chromosome	120291	120292
Chromosome	125430	125431
Chromosome	125749	125750
Chromosome	125761	125762
Chromosome	126008	126009
Chromosome	127715	127716
Chromosome	128665	128666
Chromosome	128835	128836
Chromosome	129801	129802
Chromosome	129859	129860
Chromosome	129879	129880
Chromosome	132169	132170
Chromosome	132683	132684
Chromosome	133320	133321
Chromosome	133416	133417
Chromosome	133455	133456
Chromosome	133563	133564
Chromosome	135897	135898
Chromosome	135964	135965
Chromosome	136068	136069
Chromosome	136141	136142
Chromosome	136264	136265
Chromosome	137241	137242
Chromosome	138085	138086
Chromosome	138670	138671
Chromosome	138811	138812
Chromosome	139051	139052
Chromosome	140173	140174
Chromosome	140173	140174
Chromosome	140201	140202
Chromosome	140252	140253
Chromosome	142322	142323
Chromosome	142897	142898
Chromosome	143998	143999
Chromosome	145259	145260
Chromosome	146215	146216
Chromosome	146368	146369
Chromosome	147096	147097
Chromosome	147196	147197
Chromosome	147627	147628
Chromosome	148317	148318
Chromosome	149081	149082
Chromosome	149422	149423
Chromosome	149528	149529
Chromosome	149543	149544
Chromosome	149571	149572
Chromosome	149609	149610
Chromosome	154086	154087
Chromosome	157481	157482
Chromosome	157613	157614
Chromosome	201572	201573
Chromosome	214044	214045
Chromosome	327276	327277
Chromosome	328435	328436
Chromosome	328556	328557
Chromosome	329349	329350
Chromosome	329383	329384
Chromosome	329472	329473
Chromosome	329556	329557
Chromosome	329580	329581
Chromosome	329736	329737
Chromosome	329976	329977
Chromosome	330314	330315
Chromosome	330469	330470
Chromosome	330469	330470
Chromosome	330492	330493
Chromosome	331682	331683
Chromosome	331855	331856
Chromosome	346387	346388
Chromosome	379355	379356
Chromosome	381540	381541
Chromosome	383727	383728
Chromosome	383856	383857
Chromosome	385008	385009
Chromosome	385896	385897
Chromosome	386115	386116
Chromosome	386315	386316
Chromosome	388806	388807
Chromosome	390093	390094
Chromosome	390643	390644
Chromosome	391286	391287
Chromosome	393400	393401
Chromosome	394452	394453
Chromosome	395143	395144
Chromosome	395758	395759
Chromosome	396270	396271
Chromosome	397756	397757
Chromosome	397797	397798
Chromosome	398330	398331
Chromosome	398395	398396
Chromosome	400514	400515
Chromosome	401555	401556
Chromosome	401771	401772
Chromosome	429589	429590
Chromosome	429590	429591
Chromosome	429590	429591
Chromosome	504368	504369
Chromosome	522406	522407
Chromosome	647344	647345
Chromosome	647620	647621
Chromosome	647781	647782
Chromosome	648079	648080
Chromosome	648085	648086
Chromosome	649881	649882
Chromosome	677982	677983
Chromosome	714080	714081
Chromosome	714882	714883
Chromosome	714898	714899
Chromosome	715066	715067
Chromosome	715164	715165
Chromosome	715872	715873
Chromosome	734588	734589
Chromosome	983673	983674
Chromosome	992550	992551
Chromosome	993723	993724
Chromosome	1060953	1060954
Chromosome	1061075	1061076
Chromosome	1094386	1094387
Chromosome	1100411	1100412
Chromosome	1104610	1104611
Chromosome	1104458	1104459
Chromosome	1104325	1104326
Chromosome	1103960	1103961
Chromosome	1118374	1118375
Chromosome	1140010	1140011
Chromosome	1232777	1232778
Chromosome	1247162	1247163
Chromosome	1269053	1269054
Chromosome	1298397	1298398
Chromosome	1298713	1298714
Chromosome	1315394	1315395
Chromosome	1315532	1315533
Chromosome	1315816	1315817
Chromosome	1316203	1316204
Chromosome	1316210	1316211
Chromosome	1316336	1316337
Chromosome	1398109	1398110
Chromosome	1430884	1430885
Chromosome	1517350	1517351
Chromosome	1528294	1528295
Chromosome	1528539	1528540
Chromosome	1528564	1528565
Chromosome	1530433	1530434
Chromosome	1531622	1531623
Chromosome	1531987	1531988
Chromosome	1545597	1545598
Chromosome	1546118	1546119
Chromosome	1560043	1560044
Chromosome	1561446	1561447
Chromosome	1561807	1561808
Chromosome	1562370	1562371
Chromosome	1562419	1562420
Chromosome	1562859	1562860
Chromosome	1562865	1562866
Chromosome	1562929	1562930
Chromosome	1563284	1563285
Chromosome	1564554	1564555
Chromosome	1564578	1564579
Chromosome	1564666	1564667
Chromosome	1596931	1596932
Chromosome	1596985	1596986
Chromosome	1597005	1597006
Chromosome	1597145	1597146
Chromosome	1597145	1597146
Chromosome	1597148	1597149
Chromosome	1597148	1597149
Chromosome	1597148	1597149
Chromosome	1597148	1597149
Chromosome	1597559	1597560
Chromosome	1597788	1597789
Chromosome	1598088	1598089
Chromosome	1600428	1600429
Chromosome	1654955	1654956
Chromosome	1664794	1664795
Chromosome	1672213	1672214
Chromosome	1672660	1672661
Chromosome	1675567	1675568
Chromosome	1680542	1680543
Chromosome	1681047	1681048
Chromosome	1693948	1693949
Chromosome	1694644	1694645
Chromosome	1695833	1695834
Chromosome	1695888	1695889
Chromosome	1696197	1696198
Chromosome	1698525	1698526
Chromosome	1699776	1699777
Chromosome	1720573	1720574
Chromosome	1733973	1733974
Chromosome	1738278	1738279
Chromosome	1766989	1766990
Chromosome	1767328	1767329
Chromosome	1767420	1767421
Chromosome	1767648	1767649
Chromosome	1767672	1767673
Chromosome	1767774	1767775
Chromosome	1770974	1770975
Chromosome	1771861	1771862
Chromosome	1772366	1772367
Chromosome	1773548	1773549
Chromosome	1773710	1773711
Chromosome	1856060	1856061
Chromosome	1927213	1927214
Chromosome	1928344	1928345
Chromosome	1941032	1941033
Chromosome	1965691	1965692
Chromosome	1990640	1990641
Chromosome	1997986	1997987
Chromosome	1999546	1999547
Chromosome	2001969	2001970
Chromosome	2002155	2002156
Chromosome	2004099	2004100
Chromosome	2005388	2005389
Chromosome	2054300	2054301
Chromosome	2054197	2054198
Chromosome	2076042	2076043
Chromosome	2099876	2099877
Chromosome	2099894	2099895
Chromosome	2100003	2100004
Chromosome	2100138	2100139
Chromosome	2100264	2100265
Chromosome	2100279	2100280
Chromosome	2100660	2100661
Chromosome	2100884	2100885
Chromosome	2100953	2100954
Chromosome	2101016	2101017
Chromosome	2107621	2107622
Chromosome	2107559	2107560
Chromosome	2107331	2107332
Chromosome	2110682	2110683
Chromosome	2109724	2109725
Chromosome	2195200	2195201
Chromosome	2195241	2195242
Chromosome	2268843	2268844
Chromosome	2268828	2268829
Chromosome	2268820	2268821
Chromosome	2268819	2268820
Chromosome	2268819	2268820
Chromosome	2268819	2268820
Chromosome	2268819	2268820
Chromosome	2268810	2268811
Chromosome	2268786	2268787
Chromosome	2268777	2268778
Chromosome	2268775	2268776
Chromosome	2268774	2268775
Chromosome	2268774	2268775
Chromosome	2268756	2268757
Chromosome	2268756	2268757
Chromosome	2268756	2268757
Chromosome	2268751	2268752
Chromosome	2268747	2268748
Chromosome	2268744	2268745
Chromosome	2268732	2268733
Chromosome	2268727	2268728
Chromosome	2268726	2268727
Chromosome	2268723	2268724
Chromosome	2268718	2268719
Chromosome	2295452	2295453
Chromosome	2307236	2307237
Chromosome	2342447	2342448
Chromosome	2348170	2348171
Chromosome	2362766	2362767
Chromosome	2362661	2362662
Chromosome	2362571	2362572
Chromosome	2362422	2362423
Chromosome	2363851	2363852
Chromosome	2380612	2380613
Chromosome	2384726	2384727
Chromosome	2394201	2394202
Chromosome	2394055	2394056
Chromosome	2401728	2401729
Chromosome	2416072	2416073
Chromosome	2415807	2415808
Chromosome	2418983	2418984
Chromosome	2427199	2427200
Chromosome	2484961	2484962
Chromosome	2484928	2484929
Chromosome	2499838	2499839
Chromosome	2502081	2502082
Chromosome	2517592	2517593
Chromosome	2598963	2598964
Chromosome	2600077	2600078
Chromosome	2616530	2616531
Chromosome	2619667	2619668
Chromosome	2635213	2635214
Chromosome	2635256	2635257
Chromosome	2739247	2739248
Chromosome	2747769	2747770
Chromosome	2747586	2747587
Chromosome	2747561	2747562
Chromosome	2747535	2747536
Chromosome	2747526	2747527
Chromosome	2747487	2747488
Chromosome	2747286	2747287
Chromosome	2747218	2747219
Chromosome	2810558	2810559
Chromosome	2839786	2839787
Chromosome	2854300	2854301
Chromosome	2854093	2854094
Chromosome	2854970	2854971
Chromosome	2854811	2854812
Chromosome	2872932	2872933
Chromosome	2872430	2872431
Chromosome	2886306	2886307
Chromosome	2905821	2905822
Chromosome	2916130	2916131
Chromosome	2952090	2952091
Chromosome	2965745	2965746
Chromosome	2965745	2965746
Chromosome	2965745	2965746
Chromosome	2965745	2965746
Chromosome	2965745	2965746
Chromosome	2965745	2965746
Chromosome	2965745	2965746
Chromosome	2965672	2965673
Chromosome	2966940	2966941
Chromosome	2966909	2966910
Chromosome	2966618	2966619
Chromosome	2966222	2966223
Chromosome	2970020	2970021
Chromosome	2978458	2978459
Chromosome	2978971	2978972
Chromosome	2980884	2980885
Chromosome	2980546	2980547
Chromosome	2980488	2980489
Chromosome	2980371	2980372
Chromosome	2980264	2980265
Chromosome	2984030	2984031
Chromosome	2994734	2994735
Chromosome	2994771	2994772
Chromosome	3046410	3046411
Chromosome	3046379	3046380
Chromosome	3123311	3123312
Chromosome	3128796	3128797
Chromosome	3129258	3129259
Chromosome	3129885	3129886
Chromosome	3135671	3135672
Chromosome	3135306	3135307
Chromosome	3136193	3136194
Chromosome	3136000	3136001
Chromosome	3186677	3186678
Chromosome	3206574	3206575
Chromosome	3253200	3253201
Chromosome	3259818	3259819
Chromosome	3258498	3258499
Chromosome	3268112	3268113
Chromosome	3275310	3275311
Chromosome	3275172	3275173
Chromosome	3277981	3277982
Chromosome	3365156	3365157
Chromosome	3367585	3367586
Chromosome	3437625	3437626
Chromosome	3437274	3437275
Chromosome	3478788	3478789
Chromosome	3481516	3481517
Chromosome	3493811	3493812
Chromosome	3493617	3493618
Chromosome	3492603	3492604
Chromosome	3573641	3573642
Chromosome	3590347	3590348
Chromosome	3591701	3591702
Chromosome	3601857	3601858
Chromosome	3601809	3601810
Chromosome	3626732	3626733
Chromosome	3628712	3628713
Chromosome	3628437	3628438
Chromosome	3627822	3627823
Chromosome	3630194	3630195
Chromosome	3634877	3634878
Chromosome	3634877	3634878
Chromosome	3634577	3634578
Chromosome	3634364	3634365
Chromosome	3634304	3634305
Chromosome	3634150	3634151
Chromosome	3634009	3634010
Chromosome	3643789	3643790
Chromosome	3725442	3725443
Chromosome	3773967	3773968
Chromosome	3773691	3773692
Chromosome	3777690	3777691
Chromosome	3780315	3780316
Chromosome	3780221	3780222
Chromosome	3780201	3780202
Chromosome	3780177	3780178
Chromosome	3780118	3780119
Chromosome	3780115	3780116
Chromosome	3781856	3781857
Chromosome	3781523	3781524
Chromosome	3781274	3781275
Chromosome	3781220	3781221
Chromosome	3781187	3781188
Chromosome	3780563	3780564
Chromosome	3782428	3782429
Chromosome	3782147	3782148
Chromosome	3782066	3782067
Chromosome	3782029	3782030
Chromosome	3781999	3782000
Chromosome	3784108	3784109
Chromosome	3783890	3783891
Chromosome	3782915	3782916
Chromosome	3785237	3785238
Chromosome	3785144	3785145
Chromosome	3786388	3786389
Chromosome	3786349	3786350
Chromosome	3786296	3786297
Chromosome	3806799	3806800
Chromosome	3822856	3822857
Chromosome	3824179	3824180
Chromosome	3826573	3826574
Chromosome	3833259	3833260
Chromosome	3835070	3835071
Chromosome	3835085	3835086
Chromosome	3835085	3835086
Chromosome	3835088	3835089
Chromosome	3835091	3835092
Chromosome	3835093	3835094
Chromosome	3835094	3835095
Chromosome	3835105	3835106
Chromosome	3835108	3835109
Chromosome	3835108	3835109
Chromosome	3835109	3835110
Chromosome	3835109	3835110
Chromosome	3835109	3835110
Chromosome	3835112	3835113
Chromosome	3835117	3835118
Chromosome	3835120	3835121
Chromosome	3835147	3835148
Chromosome	3835148	3835149
Chromosome	3835148	3835149
Chromosome	3835151	3835152
Chromosome	3835374	3835375
Chromosome	3835606	3835607
Chromosome	3835638	3835639
Chromosome	3835784	3835785
Chromosome	3836376	3836377
Chromosome	3836393	3836394
Chromosome	3836538	3836539
Chromosome	3836615	3836616
Chromosome	3836778	3836779
Chromosome	3838620	3838621
Chromosome	3839776	3839777
Chromosome	3840880	3840881
Chromosome	3866080	3866081
Chromosome	3878667	3878668
Chromosome	3878406	3878407
Chromosome	3878296	3878297
Chromosome	3915534	3915535
Chromosome	3914386	3914387
Chromosome	3914325	3914326
Chromosome	3916410	3916411
Chromosome	3918700	3918701
Chromosome	3918700	3918701
Chromosome	3974774	3974775
Chromosome	3976520	3976521
Chromosome	4023842	4023843
Chromosome	4030984	4030985
Chromosome	4074871	4074872
Chromosome	4101858	4101859
Chromosome	4101724	4101725
Chromosome	4101724	4101725
Chromosome	4119446	4119447
Chromosome	4135787	4135788
Chromosome	4140860	4140861
Chromosome	4141723	4141724
Chromosome	4143905	4143906
Chromosome	4197766	4197767
Chromosome	4198136	4198137
Chromosome	4197958	4197959
Chromosome	4198681	4198682
Chromosome	4206982	4206983
Chromosome	56059	56060
Chromosome	56769	56770
Chromosome	58292	58293
Chromosome	58795	58796
Chromosome	77899	77900
Chromosome	119259	119260
Chromosome	119619	119620
Chromosome	122833	122834
Chromosome	124096	124097
Chromosome	124354	124355
Chromosome	124816	124817
Chromosome	124986	124987
Chromosome	126821	126822
Chromosome	126880	126881
Chromosome	127538	127539
Chromosome	127807	127808
Chromosome	128600	128601
Chromosome	128900	128901
Chromosome	128900	128901
Chromosome	129897	129898
Chromosome	130451	130452
Chromosome	130928	130929
Chromosome	131129	131130
Chromosome	131380	131381
Chromosome	131711	131712
Chromosome	131762	131763
Chromosome	131764	131765
Chromosome	131989	131990
Chromosome	131993	131994
Chromosome	132110	132111
Chromosome	132169	132170
Chromosome	132415	132416
Chromosome	133102	133103
Chromosome	133162	133163
Chromosome	133220	133221
Chromosome	133407	133408
Chromosome	133581	133582
Chromosome	133750	133751
Chromosome	133762	133763
Chromosome	133839	133840
Chromosome	133972	133973
Chromosome	133986	133987
Chromosome	135565	135566
Chromosome	135850	135851
Chromosome	136044	136045
Chromosome	137383	137384
Chromosome	137433	137434
Chromosome	137832	137833
Chromosome	138060	138061
Chromosome	138067	138068
Chromosome	138222	138223
Chromosome	139046	139047
Chromosome	139252	139253
Chromosome	139342	139343
Chromosome	139421	139422
Chromosome	139659	139660
Chromosome	139835	139836
Chromosome	140179	140180
Chromosome	140357	140358
Chromosome	140645	140646
Chromosome	140992	140993
Chromosome	141341	141342
Chromosome	142169	142170
Chromosome	142270	142271
Chromosome	142818	142819
Chromosome	143037	143038
Chromosome	143112	143113
Chromosome	143414	143415
Chromosome	143928	143929
Chromosome	144799	144800
Chromosome	144970	144971
Chromosome	145096	145097
Chromosome	145695	145696
Chromosome	145724	145725
Chromosome	145779	145780
Chromosome	146063	146064
Chromosome	147617	147618
Chromosome	148038	148039
Chromosome	148273	148274
Chromosome	149348	149349
Chromosome	150105	150106
Chromosome	150126	150127
Chromosome	253607	253608
Chromosome	314288	314289
Chromosome	314289	314290
Chromosome	328136	328137
Chromosome	329764	329765
Chromosome	329824	329825
Chromosome	329859	329860
Chromosome	329994	329995
Chromosome	330022	330023
Chromosome	330494	330495
Chromosome	330529	330530
Chromosome	331028	331029
Chromosome	331034	331035
Chromosome	331245	331246
Chromosome	331595	331596
Chromosome	331627	331628
Chromosome	331657	331658
Chromosome	344729	344730
Chromosome	345181	345182
Chromosome	346401	346402
Chromosome	346486	346487
Chromosome	346729	346730
Chromosome	381933	381934
Chromosome	384725	384726
Chromosome	384725	384726
Chromosome	385445	385446
Chromosome	386573	386574
Chromosome	387090	387091
Chromosome	388065	388066
Chromosome	388360	388361
Chromosome	390160	390161
Chromosome	390463	390464
Chromosome	391594	391595
Chromosome	396357	396358
Chromosome	396772	396773
Chromosome	398546	398547
Chromosome	399024	399025
Chromosome	400775	400776
Chromosome	400814	400815
Chromosome	512071	512072
Chromosome	522439	522440
Chromosome	522789	522790
Chromosome	650972	650973
Chromosome	678369	678370
Chromosome	677961	677962
Chromosome	677886	677887
Chromosome	677524	677525
Chromosome	699754	699755
Chromosome	714909	714910
Chromosome	715465	715466
Chromosome	724517	724518
Chromosome	724557	724558
Chromosome	724743	724744
Chromosome	724863	724864
Chromosome	842168	842169
Chromosome	1086943	1086944
Chromosome	1087348	1087349
Chromosome	1087740	1087741
Chromosome	1087976	1087977
Chromosome	1088067	1088068
Chromosome	1094392	1094393
Chromosome	1104605	1104606
Chromosome	1104109	1104110
Chromosome	1103936	1103937
Chromosome	1153241	1153242
Chromosome	1153578	1153579
Chromosome	1154462	1154463
Chromosome	1154511	1154512
Chromosome	1155573	1155574
Chromosome	1155606	1155607
Chromosome	1182079	1182080
Chromosome	1209025	1209026
Chromosome	1219800	1219801
Chromosome	1220142	1220143
Chromosome	1220463	1220464
Chromosome	1223537	1223538
Chromosome	1223537	1223538
Chromosome	1224484	1224485
Chromosome	1232776	1232777
Chromosome	1269282	1269283
Chromosome	1299163	1299164
Chromosome	1315204	1315205
Chromosome	1315675	1315676
Chromosome	1315823	1315824
Chromosome	1316009	1316010
Chromosome	1316014	1316015
Chromosome	1316358	1316359
Chromosome	1473845	1473846
Chromosome	1517350	1517351
Chromosome	1522429	1522430
Chromosome	1527933	1527934
Chromosome	1530286	1530287
Chromosome	1530412	1530413
Chromosome	1530972	1530973
Chromosome	1531223	1531224
Chromosome	1531834	1531835
Chromosome	1531963	1531964
Chromosome	1531966	1531967
Chromosome	1531981	1531982
Chromosome	1532050	1532051
Chromosome	1532050	1532051
Chromosome	1532056	1532057
Chromosome	1539866	1539867
Chromosome	1539482	1539483
Chromosome	1551821	1551822
Chromosome	1557648	1557649
Chromosome	1560733	1560734
Chromosome	1560739	1560740
Chromosome	1561030	1561031
Chromosome	1561296	1561297
Chromosome	1562145	1562146
Chromosome	1562598	1562599
Chromosome	1562628	1562629
Chromosome	1563009	1563010
Chromosome	1563373	1563374
Chromosome	1564273	1564274
Chromosome	1597148	1597149
Chromosome	1597940	1597941
Chromosome	1598076	1598077
Chromosome	1598112	1598113
Chromosome	1598159	1598160
Chromosome	1599212	1599213
Chromosome	1601268	1601269
Chromosome	1602494	1602495
Chromosome	1609113	1609114
Chromosome	1652236	1652237
Chromosome	1654988	1654989
Chromosome	1658663	1658664
Chromosome	1664781	1664782
Chromosome	1664785	1664786
Chromosome	1671559	1671560
Chromosome	1672504	1672505
Chromosome	1673217	1673218
Chromosome	1675595	1675596
Chromosome	1681175	1681176
Chromosome	1681424	1681425
Chromosome	1681541	1681542
Chromosome	1681617	1681618
Chromosome	1681707	1681708
Chromosome	1691343	1691344
Chromosome	1695528	1695529
Chromosome	1717893	1717894
Chromosome	1718108	1718109
Chromosome	1718250	1718251
Chromosome	1738303	1738304
Chromosome	1767196	1767197
Chromosome	1769248	1769249
Chromosome	1771907	1771908
Chromosome	1772360	1772361
Chromosome	1772834	1772835
Chromosome	1795848	1795849
Chromosome	1796430	1796431
Chromosome	1798124	1798125
Chromosome	1798155	1798156
Chromosome	1802292	1802293
Chromosome	1802866	1802867
Chromosome	1804124	1804125
Chromosome	1805304	1805305
Chromosome	1806607	1806608
Chromosome	1806987	1806988
Chromosome	1807847	1807848
Chromosome	1810443	1810444
Chromosome	1811332	1811333
Chromosome	1811540	1811541
Chromosome	1811743	1811744
Chromosome	1816453	1816454
Chromosome	1816606	1816607
Chromosome	1817441	1817442
Chromosome	1818800	1818801
Chromosome	1818842	1818843
Chromosome	1820794	1820795
Chromosome	1821056	1821057
Chromosome	1821265	1821266
Chromosome	1821581	1821582
Chromosome	1822006	1822007
Chromosome	1822603	1822604
Chromosome	1822667	1822668
Chromosome	1826077	1826078
Chromosome	1826468	1826469
Chromosome	1826723	1826724
Chromosome	1826866	1826867
Chromosome	1828063	1828064
Chromosome	1828082	1828083
Chromosome	1828553	1828554
Chromosome	1829521	1829522
Chromosome	1830413	1830414
Chromosome	1830775	1830776
Chromosome	1831802	1831803
Chromosome	1832206	1832207
Chromosome	1832455	1832456
Chromosome	1832843	1832844
Chromosome	1832974	1832975
Chromosome	1834464	1834465
Chromosome	1838846	1838847
Chromosome	1841134	1841135
Chromosome	1842222	1842223
Chromosome	1843064	1843065
Chromosome	1844493	1844494
Chromosome	1844826	1844827
Chromosome	1846464	1846465
Chromosome	1846485	1846486
Chromosome	1846761	1846762
Chromosome	1848217	1848218
Chromosome	1854730	1854731
Chromosome	1902877	1902878
Chromosome	1919787	1919788
Chromosome	1928076	1928077
Chromosome	1928131	1928132
Chromosome	1928455	1928456
Chromosome	1968118	1968119
Chromosome	1980326	1980327
Chromosome	1974670	1974671
Chromosome	1974661	1974662
Chromosome	1983084	1983085
Chromosome	2001993	2001994
Chromosome	2002138	2002139
Chromosome	2005156	2005157
Chromosome	2032591	2032592
Chromosome	2054359	2054360
Chromosome	2054326	2054327
Chromosome	2053879	2053880
Chromosome	2100282	2100283
Chromosome	2100351	2100352
Chromosome	2100615	2100616
Chromosome	2100800	2100801
Chromosome	2100897	2100898
Chromosome	2101068	2101069
Chromosome	2107447	2107448
Chromosome	2107334	2107335
Chromosome	2110625	2110626
Chromosome	2110621	2110622
Chromosome	2109557	2109558
Chromosome	2108501	2108502
Chromosome	2108381	2108382
Chromosome	2108120	2108121
Chromosome	2108038	2108039
Chromosome	2115675	2115676
Chromosome	2189856	2189857
Chromosome	2195218	2195219
Chromosome	2268804	2268805
Chromosome	2268786	2268787
Chromosome	2268780	2268781
Chromosome	2268774	2268775
Chromosome	2268769	2268770
Chromosome	2268767	2268768
Chromosome	2268765	2268766
Chromosome	2268765	2268766
Chromosome	2268765	2268766
Chromosome	2268765	2268766
Chromosome	2268756	2268757
Chromosome	2268744	2268745
Chromosome	2268744	2268745
Chromosome	2268724	2268725
Chromosome	2307138	2307139
Chromosome	2307169	2307170
Chromosome	2307213	2307214
Chromosome	2331024	2331025
Chromosome	2345739	2345740
Chromosome	2362425	2362426
Chromosome	2380786	2380787
Chromosome	2380706	2380707
Chromosome	2384924	2384925
Chromosome	2384841	2384842
Chromosome	2384801	2384802
Chromosome	2394489	2394490
Chromosome	2401295	2401296
Chromosome	2415771	2415772
Chromosome	2416806	2416807
Chromosome	2417441	2417442
Chromosome	2417405	2417406
Chromosome	2485454	2485455
Chromosome	2496184	2496185
Chromosome	2497338	2497339
Chromosome	2529956	2529957
Chromosome	2529887	2529888
Chromosome	2537939	2537940
Chromosome	2545129	2545130
Chromosome	2544676	2544677
Chromosome	2563339	2563340
Chromosome	2563339	2563340
Chromosome	2564983	2564984
Chromosome	2581188	2581189
Chromosome	2585223	2585224
Chromosome	2585033	2585034
Chromosome	2584990	2584991
Chromosome	2584905	2584906
Chromosome	2584854	2584855
Chromosome	2602215	2602216
Chromosome	2602204	2602205
Chromosome	2601694	2601695
Chromosome	2601161	2601162
Chromosome	2609517	2609518
Chromosome	2617166	2617167
Chromosome	2619617	2619618
Chromosome	2635067	2635068
Chromosome	2635107	2635108
Chromosome	2635107	2635108
Chromosome	2635107	2635108
Chromosome	2635126	2635127
Chromosome	2659592	2659593
Chromosome	2738793	2738794
Chromosome	2739244	2739245
Chromosome	2747353	2747354
Chromosome	2838100	2838101
Chromosome	2854847	2854848
Chromosome	2859984	2859985
Chromosome	2873272	2873273
Chromosome	2885754	2885755
Chromosome	2904949	2904950
Chromosome	2904916	2904917
Chromosome	2904884	2904885
Chromosome	2904644	2904645
Chromosome	2905585	2905586
Chromosome	2905494	2905495
Chromosome	2905494	2905495
Chromosome	2905492	2905493
Chromosome	2914973	2914974
Chromosome	2914848	2914849
Chromosome	2916565	2916566
Chromosome	2951441	2951442
Chromosome	2951824	2951825
Chromosome	2951732	2951733
Chromosome	2952165	2952166
Chromosome	2965531	2965532
Chromosome	2966750	2966751
Chromosome	2966630	2966631
Chromosome	2966349	2966350
Chromosome	2966065	2966066
Chromosome	2978611	2978612
Chromosome	2979739	2979740
Chromosome	2980692	2980693
Chromosome	2980264	2980265
Chromosome	2994802	2994803
Chromosome	2995600	2995601
Chromosome	2995141	2995142
Chromosome	3036034	3036035
Chromosome	3045995	3045996
Chromosome	3129768	3129769
Chromosome	3129849	3129850
Chromosome	3129924	3129925
Chromosome	3135632	3135633
Chromosome	3135632	3135633
Chromosome	3136239	3136240
Chromosome	3136239	3136240
Chromosome	3186573	3186574
Chromosome	3186690	3186691
Chromosome	3186738	3186739
Chromosome	3220107	3220108
Chromosome	3252960	3252961
Chromosome	3268794	3268795
Chromosome	3268327	3268328
Chromosome	3275407	3275408
Chromosome	3275407	3275408
Chromosome	3275382	3275383
Chromosome	3275238	3275239
Chromosome	3275194	3275195
Chromosome	3275166	3275167
Chromosome	3275163	3275164
Chromosome	3277883	3277884
Chromosome	3278252	3278253
Chromosome	3278300	3278301
Chromosome	3358123	3358124
Chromosome	3365348	3365349
Chromosome	3369364	3369365
Chromosome	3378308	3378309
Chromosome	3409495	3409496
Chromosome	3427255	3427256
Chromosome	3465200	3465201
Chromosome	3465267	3465268
Chromosome	3476388	3476389
Chromosome	3477809	3477810
Chromosome	3480259	3480260
Chromosome	3481525	3481526
Chromosome	3493888	3493889
Chromosome	3511926	3511927
Chromosome	3545765	3545766
Chromosome	3545765	3545766
Chromosome	3601931	3601932
Chromosome	3601915	3601916
Chromosome	3601856	3601857
Chromosome	3601853	3601854
Chromosome	3625009	3625010
Chromosome	3626760	3626761
Chromosome	3626483	3626484
Chromosome	3628646	3628647
Chromosome	3627421	3627422
Chromosome	3634864	3634865
Chromosome	3634825	3634826
Chromosome	3634228	3634229
Chromosome	3634066	3634067
Chromosome	3633994	3633995
Chromosome	3643617	3643618
Chromosome	3665295	3665296
Chromosome	3746802	3746803
Chromosome	3774241	3774242
Chromosome	3773844	3773845
Chromosome	3780172	3780173
Chromosome	3780121	3780122
Chromosome	3780118	3780119
Chromosome	3780097	3780098
Chromosome	3780093	3780094
Chromosome	3780093	3780094
Chromosome	3781856	3781857
Chromosome	3781752	3781753
Chromosome	3781241	3781242
Chromosome	3781188	3781189
Chromosome	3781157	3781158
Chromosome	3780699	3780700
Chromosome	3782628	3782629
Chromosome	3782578	3782579
Chromosome	3782551	3782552
Chromosome	3782037	3782038
Chromosome	3784235	3784236
Chromosome	3783965	3783966
Chromosome	3783943	3783944
Chromosome	3783766	3783767
Chromosome	3783532	3783533
Chromosome	3785123	3785124
Chromosome	3786525	3786526
Chromosome	3786388	3786389
Chromosome	3786388	3786389
Chromosome	3786178	3786179
Chromosome	3786086	3786087
Chromosome	3786044	3786045
Chromosome	3796229	3796230
Chromosome	3808032	3808033
Chromosome	3835064	3835065
Chromosome	3835094	3835095
Chromosome	3835105	3835106
Chromosome	3835105	3835106
Chromosome	3835106	3835107
Chromosome	3835108	3835109
Chromosome	3835108	3835109
Chromosome	3835108	3835109
Chromosome	3835127	3835128
Chromosome	3835127	3835128
Chromosome	3835147	3835148
Chromosome	3835148	3835149
Chromosome	3835187	3835188
Chromosome	3835542	3835543
Chromosome	3836379	3836380
Chromosome	3836390	3836391
Chromosome	3836519	3836520
Chromosome	3836538	3836539
Chromosome	3837011	3837012
Chromosome	3876687	3876688
Chromosome	3879015	3879016
Chromosome	3878786	3878787
Chromosome	3878659	3878660
Chromosome	3877972	3877973
Chromosome	3915819	3915820
Chromosome	3914653	3914654
Chromosome	3914586	3914587
Chromosome	3916443	3916444
Chromosome	3918556	3918557
Chromosome	3977402	3977403
Chromosome	4024864	4024865
Chromosome	4024163	4024164
Chromosome	4022834	4022835
Chromosome	4031006	4031007
Chromosome	4030845	4030846
Chromosome	4046088	4046089
Chromosome	4084718	4084719
Chromosome	4084826	4084827
Chromosome	4119092	4119093
Chromosome	4119163	4119164
Chromosome	4119296	4119297
Chromosome	4141501	4141502
Chromosome	4141294	4141295
Chromosome	4154953	4154954
Chromosome	4154950	4154951
Chromosome	47274	47275
Chromosome	69717	69718
Chromosome	118902	118903
Chromosome	120166	120167
Chromosome	127366	127367
Chromosome	127735	127736
Chromosome	128411	128412
Chromosome	128770	128771
Chromosome	128770	128771
Chromosome	130081	130082
Chromosome	130964	130965
Chromosome	132724	132725
Chromosome	132976	132977
Chromosome	133075	133076
Chromosome	133678	133679
Chromosome	135577	135578
Chromosome	135979	135980
Chromosome	136102	136103
Chromosome	137064	137065
Chromosome	137132	137133
Chromosome	137697	137698
Chromosome	137893	137894
Chromosome	138384	138385
Chromosome	138703	138704
Chromosome	138952	138953
Chromosome	140049	140050
Chromosome	140640	140641
Chromosome	143015	143016
Chromosome	146302	146303
Chromosome	147196	147197
Chromosome	147196	147197
Chromosome	148239	148240
Chromosome	149008	149009
Chromosome	154516	154517
Chromosome	157604	157605
Chromosome	195769	195770
Chromosome	312977	312978
Chromosome	329554	329555
Chromosome	329746	329747
Chromosome	329754	329755
Chromosome	329770	329771
Chromosome	329901	329902
Chromosome	329901	329902
Chromosome	330193	330194
Chromosome	330434	330435
Chromosome	330533	330534
Chromosome	330596	330597
Chromosome	330838	330839
Chromosome	330871	330872
Chromosome	331028	331029
Chromosome	331031	331032
Chromosome	331505	331506
Chromosome	346419	346420
Chromosome	381063	381064
Chromosome	382668	382669
Chromosome	384725	384726
Chromosome	384725	384726
Chromosome	388755	388756
Chromosome	390420	390421
Chromosome	392647	392648
Chromosome	395487	395488
Chromosome	395488	395489
Chromosome	396195	396196
Chromosome	396352	396353
Chromosome	397354	397355
Chromosome	398387	398388
Chromosome	399428	399429
Chromosome	400712	400713
Chromosome	401375	401376
Chromosome	401375	401376
Chromosome	402489	402490
Chromosome	511733	511734
Chromosome	518309	518310
Chromosome	647779	647780
Chromosome	648098	648099
Chromosome	650943	650944
Chromosome	678390	678391
Chromosome	678330	678331
Chromosome	677886	677887
Chromosome	677886	677887
Chromosome	677784	677785
Chromosome	677784	677785
Chromosome	713743	713744
Chromosome	715650	715651
Chromosome	937344	937345
Chromosome	937386	937387
Chromosome	1001180	1001181
Chromosome	1100723	1100724
Chromosome	1155387	1155388
Chromosome	1155606	1155607
Chromosome	1226468	1226469
Chromosome	1269206	1269207
Chromosome	1298383	1298384
Chromosome	1298736	1298737
Chromosome	1299016	1299017
Chromosome	1315247	1315248
Chromosome	1315247	1315248
Chromosome	1315436	1315437
Chromosome	1315724	1315725
Chromosome	1315823	1315824
Chromosome	1315823	1315824
Chromosome	1316233	1316234
Chromosome	1316296	1316297
Chromosome	1316356	1316357
Chromosome	1512433	1512434
Chromosome	1523158	1523159
Chromosome	1533395	1533396
Chromosome	1545641	1545642
Chromosome	1562958	1562959
Chromosome	1563975	1563976
Chromosome	1597013	1597014
Chromosome	1597145	1597146
Chromosome	1597148	1597149
Chromosome	1597596	1597597
Chromosome	1598135	1598136
Chromosome	1598135	1598136
Chromosome	1598186	1598187
Chromosome	1599182	1599183
Chromosome	1600269	1600270
Chromosome	1602272	1602273
Chromosome	1664785	1664786
Chromosome	1675611	1675612
Chromosome	1680545	1680546
Chromosome	1681077	1681078
Chromosome	1681487	1681488
Chromosome	1766686	1766687
Chromosome	1767231	1767232
Chromosome	1767432	1767433
Chromosome	1767556	1767557
Chromosome	1767999	1768000
Chromosome	1769217	1769218
Chromosome	1771861	1771862
Chromosome	1773518	1773519
Chromosome	1845176	1845177
Chromosome	1903300	1903301
Chromosome	1902916	1902917
Chromosome	1940264	1940265
Chromosome	2005495	2005496
Chromosome	2053953	2053954
Chromosome	2099924	2099925
Chromosome	2100314	2100315
Chromosome	2100782	2100783
Chromosome	2107597	2107598
Chromosome	2107454	2107455
Chromosome	2107355	2107356
Chromosome	2107258	2107259
Chromosome	2106860	2106861
Chromosome	2109772	2109773
Chromosome	2149119	2149120
Chromosome	2195218	2195219
Chromosome	2195245	2195246
Chromosome	2268819	2268820
Chromosome	2268819	2268820
Chromosome	2268819	2268820
Chromosome	2268810	2268811
Chromosome	2268805	2268806
Chromosome	2268805	2268806
Chromosome	2268777	2268778
Chromosome	2268772	2268773
Chromosome	2268765	2268766
Chromosome	2268765	2268766
Chromosome	2268757	2268758
Chromosome	2268744	2268745
Chromosome	2268744	2268745
Chromosome	2268727	2268728
Chromosome	2297213	2297214
Chromosome	2307159	2307160
Chromosome	2320107	2320108
Chromosome	2362961	2362962
Chromosome	2362961	2362962
Chromosome	2362430	2362431
Chromosome	2384756	2384757
Chromosome	2426622	2426623
Chromosome	2442934	2442935
Chromosome	2544754	2544755
Chromosome	2544676	2544677
Chromosome	2544676	2544677
Chromosome	2547676	2547677
Chromosome	2564983	2564984
Chromosome	2564983	2564984
Chromosome	2585067	2585068
Chromosome	2598901	2598902
Chromosome	2598901	2598902
Chromosome	2601172	2601173
Chromosome	2608842	2608843
Chromosome	2635031	2635032
Chromosome	2659648	2659649
Chromosome	2659648	2659649
Chromosome	2739178	2739179
Chromosome	2739198	2739199
Chromosome	2747787	2747788
Chromosome	2747684	2747685
Chromosome	2747249	2747250
Chromosome	2831805	2831806
Chromosome	2831804	2831805
Chromosome	2910039	2910040
Chromosome	2914590	2914591
Chromosome	2915546	2915547
Chromosome	2917280	2917281
Chromosome	2917889	2917890
Chromosome	2951441	2951442
Chromosome	2952000	2952001
Chromosome	2965745	2965746
Chromosome	2965745	2965746
Chromosome	2965745	2965746
Chromosome	2965745	2965746
Chromosome	2966928	2966929
Chromosome	2966661	2966662
Chromosome	2966456	2966457
Chromosome	2966438	2966439
Chromosome	2966250	2966251
Chromosome	2966231	2966232
Chromosome	2978466	2978467
Chromosome	2979499	2979500
Chromosome	2979499	2979500
Chromosome	2980716	2980717
Chromosome	2980186	2980187
Chromosome	2985326	2985327
Chromosome	2995356	2995357
Chromosome	2995161	2995162
Chromosome	2996133	2996134
Chromosome	3129849	3129850
Chromosome	3129963	3129964
Chromosome	3224330	3224331
Chromosome	3264456	3264457
Chromosome	3267190	3267191
Chromosome	3275400	3275401
Chromosome	3275397	3275398
Chromosome	3275265	3275266
Chromosome	3275175	3275176
Chromosome	3275175	3275176
Chromosome	3277928	3277929
Chromosome	3278171	3278172
Chromosome	3355536	3355537
Chromosome	3367046	3367047
Chromosome	3437578	3437579
Chromosome	3465089	3465090
Chromosome	3476760	3476761
Chromosome	3476760	3476761
Chromosome	3481432	3481433
Chromosome	3492414	3492415
Chromosome	3491871	3491872
Chromosome	3570067	3570068
Chromosome	3601929	3601930
Chromosome	3601886	3601887
Chromosome	3601865	3601866
Chromosome	3601747	3601748
Chromosome	3603254	3603255
Chromosome	3628443	3628444
Chromosome	3628270	3628271
Chromosome	3634870	3634871
Chromosome	3634292	3634293
Chromosome	3643755	3643756
Chromosome	3780177	3780178
Chromosome	3781493	3781494
Chromosome	3781214	3781215
Chromosome	3782733	3782734
Chromosome	3782454	3782455
Chromosome	3782185	3782186
Chromosome	3784157	3784158
Chromosome	3784157	3784158
Chromosome	3784135	3784136
Chromosome	3783221	3783222
Chromosome	3783101	3783102
Chromosome	3783101	3783102
Chromosome	3782899	3782900
Chromosome	3785185	3785186
Chromosome	3806916	3806917
Chromosome	3808769	3808770
Chromosome	3825117	3825118
Chromosome	3827983	3827984
Chromosome	3835069	3835070
Chromosome	3835081	3835082
Chromosome	3835088	3835089
Chromosome	3835093	3835094
Chromosome	3835094	3835095
Chromosome	3835100	3835101
Chromosome	3835103	3835104
Chromosome	3835105	3835106
Chromosome	3835105	3835106
Chromosome	3835105	3835106
Chromosome	3835106	3835107
Chromosome	3835106	3835107
Chromosome	3835108	3835109
Chromosome	3835108	3835109
Chromosome	3835108	3835109
Chromosome	3835109	3835110
Chromosome	3835109	3835110
Chromosome	3835109	3835110
Chromosome	3835111	3835112
Chromosome	3835115	3835116
Chromosome	3835120	3835121
Chromosome	3835127	3835128
Chromosome	3835127	3835128
Chromosome	3835127	3835128
Chromosome	3835147	3835148
Chromosome	3835152	3835153
Chromosome	3835153	3835154
Chromosome	3835445	3835446
Chromosome	3835466	3835467
Chromosome	3835550	3835551
Chromosome	3835550	3835551
Chromosome	3835947	3835948
Chromosome	3836213	3836214
Chromosome	3836262	3836263
Chromosome	3836321	3836322
Chromosome	3836793	3836794
Chromosome	3837035	3837036
Chromosome	3837103	3837104
Chromosome	3837137	3837138
Chromosome	3837431	3837432
Chromosome	3837635	3837636
Chromosome	3845063	3845064
Chromosome	3879070	3879071
Chromosome	3914165	3914166
Chromosome	3915534	3915535
Chromosome	3916441	3916442
Chromosome	3975584	3975585
Chromosome	3976018	3976019
Chromosome	4102353	4102354
Chromosome	4143735	4143736
Chromosome	4198307	4198308
