# Supplementary material for: Universally high transcript error rates in bacteria
Source: eLife. 2020 May 29;9:e54898. doi: 10.7554/eLife.54898 (PMC7259958; doi:10.7554/eLife.54898)
Supplement: Figure 1—source data 1. [file elife-54898-fig1-data1.zip › source_data/Bsubtilis/3610_PTC_highlight.txt]

Chromosome	52844	52845
Chromosome	119274	119275
Chromosome	131995	131996
Chromosome	141377	141378
Chromosome	145419	145420
Chromosome	146925	146926
Chromosome	330178	330179
Chromosome	385397	385398
Chromosome	386186	386187
Chromosome	386813	386814
Chromosome	393645	393646
Chromosome	397944	397945
Chromosome	647859	647860
Chromosome	731185	731186
Chromosome	1087113	1087114
Chromosome	1298934	1298935
Chromosome	1315372	1315373
Chromosome	1316242	1316243
Chromosome	1692507	1692508
Chromosome	2002020	2002021
Chromosome	2268811	2268812
Chromosome	2268811	2268812
Chromosome	2268767	2268768
Chromosome	2268763	2268764
Chromosome	2268700	2268701
Chromosome	2384799	2384800
Chromosome	2541591	2541592
Chromosome	2635117	2635118
Chromosome	2903972	2903973
Chromosome	2915247	2915248
Chromosome	2994765	2994766
Chromosome	3268150	3268151
Chromosome	3277501	3277502
Chromosome	3634427	3634428
Chromosome	3780100	3780101
Chromosome	3784304	3784305
Chromosome	3824920	3824921
Chromosome	3835154	3835155
Chromosome	3916528	3916529
Chromosome	4143303	4143304
Chromosome	4198654	4198655
Chromosome	119133	119134
Chromosome	120116	120117
Chromosome	128974	128975
Chromosome	131167	131168
Chromosome	132951	132952
Chromosome	133098	133099
Chromosome	139243	139244
Chromosome	148661	148662
Chromosome	149461	149462
Chromosome	327470	327471
Chromosome	346149	346150
Chromosome	382178	382179
Chromosome	384674	384675
Chromosome	399793	399794
Chromosome	680958	680959
Chromosome	1103903	1103904
Chromosome	1153223	1153224
Chromosome	1220539	1220540
Chromosome	1315687	1315688
Chromosome	1701886	1701887
Chromosome	1798806	1798807
Chromosome	1801842	1801843
Chromosome	1810297	1810298
Chromosome	1815229	1815230
Chromosome	1818067	1818068
Chromosome	1819660	1819661
Chromosome	1848470	1848471
Chromosome	1848476	1848477
Chromosome	1852123	1852124
Chromosome	1856035	1856036
Chromosome	2107415	2107416
Chromosome	2268811	2268812
Chromosome	2268784	2268785
Chromosome	2268763	2268764
Chromosome	2347326	2347327
Chromosome	2362989	2362990
Chromosome	2442697	2442698
Chromosome	2548418	2548419
Chromosome	2584849	2584850
Chromosome	2610275	2610276
Chromosome	2854833	2854834
Chromosome	2979668	2979669
Chromosome	2978874	2978875
Chromosome	3409506	3409507
Chromosome	3783893	3783894
Chromosome	3837052	3837053
Chromosome	3837052	3837053
Chromosome	3879100	3879101
Chromosome	4025750	4025751
Chromosome	4043021	4043022
Chromosome	4142511	4142512
Chromosome	120530	120531
Chromosome	127564	127565
Chromosome	143925	143926
Chromosome	149095	149096
Chromosome	384191	384192
Chromosome	1037984	1037985
Chromosome	1269080	1269081
Chromosome	1316242	1316243
Chromosome	2109752	2109753
Chromosome	2109752	2109753
Chromosome	2268811	2268812
Chromosome	2268811	2268812
Chromosome	2268763	2268764
Chromosome	2659506	2659507
Chromosome	3224403	3224404
Chromosome	3275197	3275198
Chromosome	3781545	3781546
Chromosome	3785168	3785169
Chromosome	3835561	3835562
Chromosome	3836651	3836652
Chromosome	3836651	3836652
