# Supplementary material for: Universally high transcript error rates in bacteria
Source: eLife. 2020 May 29;9:e54898. doi: 10.7554/eLife.54898 (PMC7259958; doi:10.7554/eLife.54898)
Supplement: Figure 1—source data 1. [file elife-54898-fig1-data1.zip › source_data/Bsubtilis/tmp2.txt]

Chromosome	0	4214597
