# Supplementary material for: Universally high transcript error rates in bacteria
Source: eLife. 2020 May 29;9:e54898. doi: 10.7554/eLife.54898 (PMC7259958; doi:10.7554/eLife.54898)
Supplement: Figure 1—source data 1. [file elife-54898-fig1-data1.zip › source_data/Atumefaciens/updated.CONF]

<colors>
<<include etc/colors.conf>>
</colors>


karyotype =karyotype.txt

<ideogram>

<spacing>
default = 0.005r
</spacing>

radius    = 0.9r	#Adjust the total radius comparing to the whole figure 
thickness = 30p
fill      = yes

</ideogram>


<highlights>

#The first highlight for CDS region
<highlight>
file       = all_cds_highlight.txt
#ideogram   = yes	# IDEOGRAM HIGHLIGHTS
r0         =0.90r
r1         =0.99r

fill_color = grey
stroke_color = black
stroke_thickness = 0.5
</highlight>

##Highlight syn
<highlight>
file       = all_syn_highlight.txt
r0         =0.83r
r1         =0.89r
z          =5
fill_color = dblue
</highlight>

#Highlight missense
<highlight>
file       = all_mis_highlight.txt
r0         =0.76r
r1         =0.82r
z          =5
fill_color = orange
</highlight>

#Highlight PTC
<highlight>
file       = all_PTC_highlight.txt
r0         =0.69r
r1         =0.75r
z          =5
fill_color = vvdpurple
</highlight>


##########
<highlight>
file       = tmp2.txt
#ideogram   = yes       # IDEOGRAM HIGHLIGHTS
r0         =0.69r
r1         =0.89r

fill_color = vvlgrey

</highlight>
#############
</highlights>


<plots>
<plot>

show  = yes
type  = line

file  = all_line_10k.txt
#file  = tmp.txt
r0    = 0.20r
r1    = 0.68r
max   = 9.0
#min   = -7.5
orientation = in	#towards the center   negative value--> out

#glyph            = circle
#glyph_size       = 5
#fill_color       = dgrey
color     = dgrey
thickness = 3
#fill_under = yes
fill_color = dgrey

<backgrounds>
<background>
color     =  vvlgrey
</background>
</backgrounds>

</plot>
######################


</plots>


################################################################
# The remaining content is standard and required. It is imported 
# from default files in the Circos distribution.
#
# These should be present in every Circos configuration file and
# overridden as required. To see the content of these files, 
# look in etc/ in the Circos distribution.

<image>
# Included from Circos distribution.
<<include etc/image.conf>>
</image>

# RGB/HSV color definitions, color lists, location of fonts, fill patterns.
# Included from Circos distribution.
<<include etc/colors_fonts_patterns.conf>>

# Debugging, I/O an dother system parameters
# Included from Circos distribution.
<<include etc/housekeeping.conf>>
