# Supplementary material for: Universally high transcript error rates in bacteria
Source: eLife. 2020 May 29;9:e54898. doi: 10.7554/eLife.54898 (PMC7259958; doi:10.7554/eLife.54898)
Supplement: Figure 1—source data 1. [file elife-54898-fig1-data1.zip › source_data/Atumefaciens/all_mis_highlight.txt]

Chromosome1	8094	8095
Chromosome1	8525	8526
Chromosome1	19923	19924
Chromosome1	19798	19799
Chromosome1	33179	33180
Chromosome1	33085	33086
Chromosome1	33082	33083
Chromosome1	38195	38196
Chromosome1	44767	44768
Chromosome1	44952	44953
Chromosome1	67431	67432
Chromosome1	69266	69267
Chromosome1	80677	80678
Chromosome1	87080	87081
Chromosome1	86980	86981
Chromosome1	127517	127518
Chromosome1	127297	127298
Chromosome1	127178	127179
Chromosome1	126787	126788
Chromosome1	126658	126659
Chromosome1	126335	126336
Chromosome1	130218	130219
Chromosome1	131988	131989
Chromosome1	159175	159176
Chromosome1	188771	188772
Chromosome1	226992	226993
Chromosome1	261241	261242
Chromosome1	272556	272557
Chromosome1	272556	272557
Chromosome1	272565	272566
Chromosome1	272626	272627
Chromosome1	272650	272651
Chromosome1	272686	272687
Chromosome1	316693	316694
Chromosome1	316754	316755
Chromosome1	324030	324031
Chromosome1	324753	324754
Chromosome1	324738	324739
Chromosome1	324549	324550
Chromosome1	324505	324506
Chromosome1	465223	465224
Chromosome1	511669	511670
Chromosome1	515612	515613
Chromosome1	533977	533978
Chromosome1	533257	533258
Chromosome1	533210	533211
Chromosome1	533182	533183
Chromosome1	534158	534159
Chromosome1	535274	535275
Chromosome1	535005	535006
Chromosome1	534996	534997
Chromosome1	534884	534885
Chromosome1	534872	534873
Chromosome1	534788	534789
Chromosome1	534777	534778
Chromosome1	536134	536135
Chromosome1	540029	540030
Chromosome1	559343	559344
Chromosome1	559486	559487
Chromosome1	563897	563898
Chromosome1	589466	589467
Chromosome1	597146	597147
Chromosome1	597158	597159
Chromosome1	597270	597271
Chromosome1	597613	597614
Chromosome1	603425	603426
Chromosome1	607345	607346
Chromosome1	614909	614910
Chromosome1	615434	615435
Chromosome1	621569	621570
Chromosome1	623530	623531
Chromosome1	677823	677824
Chromosome1	677687	677688
Chromosome1	677669	677670
Chromosome1	677669	677670
Chromosome1	677549	677550
Chromosome1	677540	677541
Chromosome1	677459	677460
Chromosome1	677445	677446
Chromosome1	677427	677428
Chromosome1	677252	677253
Chromosome1	677141	677142
Chromosome1	677136	677137
Chromosome1	677123	677124
Chromosome1	676904	676905
Chromosome1	676889	676890
Chromosome1	676793	676794
Chromosome1	676767	676768
Chromosome1	676499	676500
Chromosome1	676484	676485
Chromosome1	708037	708038
Chromosome1	716856	716857
Chromosome1	717256	717257
Chromosome1	717856	717857
Chromosome1	726678	726679
Chromosome1	751326	751327
Chromosome1	753334	753335
Chromosome1	765104	765105
Chromosome1	792176	792177
Chromosome1	792158	792159
Chromosome1	792397	792398
Chromosome1	822792	822793
Chromosome1	822792	822793
Chromosome1	822768	822769
Chromosome1	822723	822724
Chromosome1	857106	857107
Chromosome1	872932	872933
Chromosome1	872992	872993
Chromosome1	873235	873236
Chromosome1	896140	896141
Chromosome1	896143	896144
Chromosome1	924629	924630
Chromosome1	935778	935779
Chromosome1	967474	967475
Chromosome1	981956	981957
Chromosome1	1012497	1012498
Chromosome1	1012502	1012503
Chromosome1	1012505	1012506
Chromosome1	1012525	1012526
Chromosome1	1012577	1012578
Chromosome1	1012619	1012620
Chromosome1	1012628	1012629
Chromosome1	1012684	1012685
Chromosome1	1012718	1012719
Chromosome1	1012750	1012751
Chromosome1	1012793	1012794
Chromosome1	1012841	1012842
Chromosome1	1012850	1012851
Chromosome1	1012874	1012875
Chromosome1	1012877	1012878
Chromosome1	1012915	1012916
Chromosome1	1012937	1012938
Chromosome1	1012987	1012988
Chromosome1	1013036	1013037
Chromosome1	1013036	1013037
Chromosome1	1013036	1013037
Chromosome1	1013036	1013037
Chromosome1	1013042	1013043
Chromosome1	1013059	1013060
Chromosome1	1013086	1013087
Chromosome1	1013177	1013178
Chromosome1	1013227	1013228
Chromosome1	1013276	1013277
Chromosome1	1013288	1013289
Chromosome1	1013314	1013315
Chromosome1	1013318	1013319
Chromosome1	1013323	1013324
Chromosome1	1013336	1013337
Chromosome1	1014100	1014101
Chromosome1	1014100	1014101
Chromosome1	1014182	1014183
Chromosome1	1014193	1014194
Chromosome1	1014265	1014266
Chromosome1	1014274	1014275
Chromosome1	1014335	1014336
Chromosome1	1014446	1014447
Chromosome1	1014451	1014452
Chromosome1	1014881	1014882
Chromosome1	1014904	1014905
Chromosome1	1014916	1014917
Chromosome1	1014919	1014920
Chromosome1	1120671	1120672
Chromosome1	1120926	1120927
Chromosome1	1121001	1121002
Chromosome1	1121161	1121162
Chromosome1	1121161	1121162
Chromosome1	1121185	1121186
Chromosome1	1151284	1151285
Chromosome1	1155531	1155532
Chromosome1	1159697	1159698
Chromosome1	1236323	1236324
Chromosome1	1236196	1236197
Chromosome1	1236103	1236104
Chromosome1	1236103	1236104
Chromosome1	1236946	1236947
Chromosome1	1236760	1236761
Chromosome1	1248129	1248130
Chromosome1	1248264	1248265
Chromosome1	1249073	1249074
Chromosome1	1249192	1249193
Chromosome1	1251624	1251625
Chromosome1	1251638	1251639
Chromosome1	1251651	1251652
Chromosome1	1251651	1251652
Chromosome1	1258527	1258528
Chromosome1	1261082	1261083
Chromosome1	1262944	1262945
Chromosome1	1263520	1263521
Chromosome1	1269925	1269926
Chromosome1	1270969	1270970
Chromosome1	1271011	1271012
Chromosome1	1326232	1326233
Chromosome1	1352262	1352263
Chromosome1	1358303	1358304
Chromosome1	1359156	1359157
Chromosome1	1359876	1359877
Chromosome1	1368120	1368121
Chromosome1	1368292	1368293
Chromosome1	1376682	1376683
Chromosome1	1376773	1376774
Chromosome1	1386204	1386205
Chromosome1	1385824	1385825
Chromosome1	1497149	1497150
Chromosome1	1497125	1497126
Chromosome1	1501873	1501874
Chromosome1	1522116	1522117
Chromosome1	1522767	1522768
Chromosome1	1525946	1525947
Chromosome1	1526060	1526061
Chromosome1	1526312	1526313
Chromosome1	1526169	1526170
Chromosome1	1528026	1528027
Chromosome1	1527922	1527923
Chromosome1	1527817	1527818
Chromosome1	1527754	1527755
Chromosome1	1527106	1527107
Chromosome1	1549177	1549178
Chromosome1	1565924	1565925
Chromosome1	1595219	1595220
Chromosome1	1595172	1595173
Chromosome1	1653125	1653126
Chromosome1	1653142	1653143
Chromosome1	1653154	1653155
Chromosome1	1653205	1653206
Chromosome1	1699055	1699056
Chromosome1	1710586	1710587
Chromosome1	1713285	1713286
Chromosome1	1715218	1715219
Chromosome1	1715513	1715514
Chromosome1	1715567	1715568
Chromosome1	1723192	1723193
Chromosome1	1722730	1722731
Chromosome1	1744713	1744714
Chromosome1	1745347	1745348
Chromosome1	1754746	1754747
Chromosome1	1757036	1757037
Chromosome1	1787396	1787397
Chromosome1	1789785	1789786
Chromosome1	1834393	1834394
Chromosome1	1839793	1839794
Chromosome1	1848428	1848429
Chromosome1	1849303	1849304
Chromosome1	1860126	1860127
Chromosome1	1906197	1906198
Chromosome1	1906197	1906198
Chromosome1	1906191	1906192
Chromosome1	1906191	1906192
Chromosome1	1907099	1907100
Chromosome1	1907074	1907075
Chromosome1	1906953	1906954
Chromosome1	1908017	1908018
Chromosome1	1907985	1907986
Chromosome1	1908720	1908721
Chromosome1	1909317	1909318
Chromosome1	1909748	1909749
Chromosome1	1909735	1909736
Chromosome1	1909711	1909712
Chromosome1	1909937	1909938
Chromosome1	1912424	1912425
Chromosome1	1912366	1912367
Chromosome1	1913373	1913374
Chromosome1	1913124	1913125
Chromosome1	1913061	1913062
Chromosome1	1913923	1913924
Chromosome1	1917412	1917413
Chromosome1	1926558	1926559
Chromosome1	1925131	1925132
Chromosome1	1931893	1931894
Chromosome1	1931835	1931836
Chromosome1	1932210	1932211
Chromosome1	1933283	1933284
Chromosome1	1933204	1933205
Chromosome1	1933138	1933139
Chromosome1	1940158	1940159
Chromosome1	2003454	2003455
Chromosome1	2032929	2032930
Chromosome1	2048598	2048599
Chromosome1	2049332	2049333
Chromosome1	2055987	2055988
Chromosome1	2081284	2081285
Chromosome1	2105192	2105193
Chromosome1	2112654	2112655
Chromosome1	2135746	2135747
Chromosome1	2139386	2139387
Chromosome1	2173966	2173967
Chromosome1	2175953	2175954
Chromosome1	2195021	2195022
Chromosome1	2194883	2194884
Chromosome1	2194727	2194728
Chromosome1	2194581	2194582
Chromosome1	2193866	2193867
Chromosome1	2193861	2193862
Chromosome1	2210261	2210262
Chromosome1	2243188	2243189
Chromosome1	2244776	2244777
Chromosome1	2245157	2245158
Chromosome1	2326364	2326365
Chromosome1	2325889	2325890
Chromosome1	2368299	2368300
Chromosome1	2415219	2415220
Chromosome1	2417614	2417615
Chromosome1	2457703	2457704
Chromosome1	2488106	2488107
Chromosome1	2487407	2487408
Chromosome1	2526929	2526930
Chromosome1	2530492	2530493
Chromosome1	2593037	2593038
Chromosome1	2600829	2600830
Chromosome1	2608333	2608334
Chromosome1	2617926	2617927
Chromosome1	2617864	2617865
Chromosome1	2620532	2620533
Chromosome1	2624685	2624686
Chromosome1	2627228	2627229
Chromosome1	2630401	2630402
Chromosome1	2630776	2630777
Chromosome1	2661254	2661255
Chromosome1	2660945	2660946
Chromosome1	2670339	2670340
Chromosome1	2741869	2741870
Chromosome1	2744180	2744181
Chromosome1	2743562	2743563
Chromosome1	2745097	2745098
Chromosome1	2766850	2766851
Chromosome1	2776831	2776832
Chromosome1	2782762	2782763
Chromosome1	2788733	2788734
Chromosome1	4262	4263
Chromosome1	39010	39011
Chromosome1	39086	39087
Chromosome1	99302	99303
Chromosome1	105223	105224
Chromosome1	105252	105253
Chromosome1	126868	126869
Chromosome1	160523	160524
Chromosome1	163627	163628
Chromosome1	229705	229706
Chromosome1	252849	252850
Chromosome1	252909	252910
Chromosome1	272631	272632
Chromosome1	272716	272717
Chromosome1	272718	272719
Chromosome1	324140	324141
Chromosome1	351138	351139
Chromosome1	351138	351139
Chromosome1	351138	351139
Chromosome1	351138	351139
Chromosome1	353776	353777
Chromosome1	390064	390065
Chromosome1	412544	412545
Chromosome1	512920	512921
Chromosome1	533878	533879
Chromosome1	533618	533619
Chromosome1	535307	535308
Chromosome1	535218	535219
Chromosome1	535178	535179
Chromosome1	534975	534976
Chromosome1	561414	561415
Chromosome1	607237	607238
Chromosome1	615413	615414
Chromosome1	615765	615766
Chromosome1	615765	615766
Chromosome1	627873	627874
Chromosome1	660291	660292
Chromosome1	677913	677914
Chromosome1	677889	677890
Chromosome1	677889	677890
Chromosome1	677688	677689
Chromosome1	677222	677223
Chromosome1	686835	686836
Chromosome1	716771	716772
Chromosome1	717580	717581
Chromosome1	726223	726224
Chromosome1	726817	726818
Chromosome1	783533	783534
Chromosome1	822770	822771
Chromosome1	822738	822739
Chromosome1	860745	860746
Chromosome1	876260	876261
Chromosome1	935871	935872
Chromosome1	981940	981941
Chromosome1	1012409	1012410
Chromosome1	1012462	1012463
Chromosome1	1012497	1012498
Chromosome1	1012507	1012508
Chromosome1	1012630	1012631
Chromosome1	1012697	1012698
Chromosome1	1012777	1012778
Chromosome1	1012843	1012844
Chromosome1	1012853	1012854
Chromosome1	1012858	1012859
Chromosome1	1012892	1012893
Chromosome1	1012898	1012899
Chromosome1	1012928	1012929
Chromosome1	1012937	1012938
Chromosome1	1012937	1012938
Chromosome1	1012978	1012979
Chromosome1	1012981	1012982
Chromosome1	1013008	1013009
Chromosome1	1013008	1013009
Chromosome1	1013041	1013042
Chromosome1	1013045	1013046
Chromosome1	1013050	1013051
Chromosome1	1013056	1013057
Chromosome1	1013066	1013067
Chromosome1	1013077	1013078
Chromosome1	1013087	1013088
Chromosome1	1013087	1013088
Chromosome1	1013104	1013105
Chromosome1	1013168	1013169
Chromosome1	1013186	1013187
Chromosome1	1013237	1013238
Chromosome1	1013237	1013238
Chromosome1	1013264	1013265
Chromosome1	1013314	1013315
Chromosome1	1013314	1013315
Chromosome1	1013318	1013319
Chromosome1	1013339	1013340
Chromosome1	1014031	1014032
Chromosome1	1014063	1014064
Chromosome1	1014067	1014068
Chromosome1	1014145	1014146
Chromosome1	1014232	1014233
Chromosome1	1014410	1014411
Chromosome1	1014572	1014573
Chromosome1	1014575	1014576
Chromosome1	1025170	1025171
Chromosome1	1025209	1025210
Chromosome1	1082335	1082336
Chromosome1	1120722	1120723
Chromosome1	1120900	1120901
Chromosome1	1121227	1121228
Chromosome1	1151384	1151385
Chromosome1	1160706	1160707
Chromosome1	1160915	1160916
Chromosome1	1246340	1246341
Chromosome1	1246374	1246375
Chromosome1	1246841	1246842
Chromosome1	1251624	1251625
Chromosome1	1251638	1251639
Chromosome1	1251677	1251678
Chromosome1	1256310	1256311
Chromosome1	1256639	1256640
Chromosome1	1258143	1258144
Chromosome1	1261271	1261272
Chromosome1	1323379	1323380
Chromosome1	1326243	1326244
Chromosome1	1325616	1325617
Chromosome1	1341516	1341517
Chromosome1	1368253	1368254
Chromosome1	1368298	1368299
Chromosome1	1368665	1368666
Chromosome1	1368677	1368678
Chromosome1	1374951	1374952
Chromosome1	1375111	1375112
Chromosome1	1375706	1375707
Chromosome1	1375716	1375717
Chromosome1	1375818	1375819
Chromosome1	1385235	1385236
Chromosome1	1421907	1421908
Chromosome1	1427352	1427353
Chromosome1	1458423	1458424
Chromosome1	1461532	1461533
Chromosome1	1523204	1523205
Chromosome1	1528197	1528198
Chromosome1	1527267	1527268
Chromosome1	1554459	1554460
Chromosome1	1557165	1557166
Chromosome1	1562701	1562702
Chromosome1	1572264	1572265
Chromosome1	1583262	1583263
Chromosome1	1650924	1650925
Chromosome1	1653231	1653232
Chromosome1	1680831	1680832
Chromosome1	1718646	1718647
Chromosome1	1719288	1719289
Chromosome1	1719343	1719344
Chromosome1	1720209	1720210
Chromosome1	1786832	1786833
Chromosome1	1792127	1792128
Chromosome1	1823536	1823537
Chromosome1	1840190	1840191
Chromosome1	1839995	1839996
Chromosome1	1849109	1849110
Chromosome1	1849385	1849386
Chromosome1	1860300	1860301
Chromosome1	1860396	1860397
Chromosome1	1900825	1900826
Chromosome1	1903180	1903181
Chromosome1	1906950	1906951
Chromosome1	1906899	1906900
Chromosome1	1907342	1907343
Chromosome1	1908766	1908767
Chromosome1	1908766	1908767
Chromosome1	1909705	1909706
Chromosome1	1910135	1910136
Chromosome1	1910512	1910513
Chromosome1	1914469	1914470
Chromosome1	1915689	1915690
Chromosome1	1924696	1924697
Chromosome1	1932284	1932285
Chromosome1	1932943	1932944
Chromosome1	1937373	1937374
Chromosome1	2006904	2006905
Chromosome1	2032868	2032869
Chromosome1	2048205	2048206
Chromosome1	2055406	2055407
Chromosome1	2078740	2078741
Chromosome1	2103080	2103081
Chromosome1	2105071	2105072
Chromosome1	2111492	2111493
Chromosome1	2175989	2175990
Chromosome1	2198924	2198925
Chromosome1	2198959	2198960
Chromosome1	2208194	2208195
Chromosome1	2207836	2207837
Chromosome1	2207836	2207837
Chromosome1	2207836	2207837
Chromosome1	2255239	2255240
Chromosome1	2326340	2326341
Chromosome1	2367771	2367772
Chromosome1	2367771	2367772
Chromosome1	2367912	2367913
Chromosome1	2394790	2394791
Chromosome1	2404011	2404012
Chromosome1	2404500	2404501
Chromosome1	2487503	2487504
Chromosome1	2526359	2526360
Chromosome1	2592745	2592746
Chromosome1	2592648	2592649
Chromosome1	2605881	2605882
Chromosome1	2605155	2605156
Chromosome1	2606888	2606889
Chromosome1	2620724	2620725
Chromosome1	2620266	2620267
Chromosome1	2619912	2619913
Chromosome1	2619776	2619777
Chromosome1	2623158	2623159
Chromosome1	2624285	2624286
Chromosome1	2625113	2625114
Chromosome1	2628025	2628026
Chromosome1	2627991	2627992
Chromosome1	2629985	2629986
Chromosome1	2628855	2628856
Chromosome1	2628801	2628802
Chromosome1	2630755	2630756
Chromosome1	2637503	2637504
Chromosome1	2647693	2647694
Chromosome1	2687160	2687161
Chromosome1	2745008	2745009
Chromosome1	2767817	2767818
Chromosome1	2776526	2776527
Chromosome1	2779204	2779205
Chromosome1	2782513	2782514
Chromosome1	2788830	2788831
Chromosome1	2789160	2789161
Chromosome1	2791265	2791266
Chromosome1	32825	32826
Chromosome1	32578	32579
Chromosome1	32545	32546
Chromosome1	38603	38604
Chromosome1	109930	109931
Chromosome1	117262	117263
Chromosome1	128057	128058
Chromosome1	126838	126839
Chromosome1	126324	126325
Chromosome1	145218	145219
Chromosome1	145215	145216
Chromosome1	144553	144554
Chromosome1	158985	158986
Chromosome1	210702	210703
Chromosome1	229705	229706
Chromosome1	252330	252331
Chromosome1	252839	252840
Chromosome1	272706	272707
Chromosome1	272716	272717
Chromosome1	290494	290495
Chromosome1	305702	305703
Chromosome1	351138	351139
Chromosome1	351512	351513
Chromosome1	457984	457985
Chromosome1	505702	505703
Chromosome1	526754	526755
Chromosome1	534025	534026
Chromosome1	533890	533891
Chromosome1	534146	534147
Chromosome1	547783	547784
Chromosome1	568784	568785
Chromosome1	596732	596733
Chromosome1	607273	607274
Chromosome1	607551	607552
Chromosome1	614614	614615
Chromosome1	614771	614772
Chromosome1	614807	614808
Chromosome1	621606	621607
Chromosome1	620804	620805
Chromosome1	620783	620784
Chromosome1	641760	641761
Chromosome1	641765	641766
Chromosome1	677928	677929
Chromosome1	677657	677658
Chromosome1	677391	677392
Chromosome1	677376	677377
Chromosome1	677228	677229
Chromosome1	676941	676942
Chromosome1	676581	676582
Chromosome1	676410	676411
Chromosome1	678254	678255
Chromosome1	678050	678051
Chromosome1	684224	684225
Chromosome1	716751	716752
Chromosome1	716784	716785
Chromosome1	727250	727251
Chromosome1	860108	860109
Chromosome1	860384	860385
Chromosome1	866604	866605
Chromosome1	872918	872919
Chromosome1	896191	896192
Chromosome1	905448	905449
Chromosome1	936306	936307
Chromosome1	935837	935838
Chromosome1	935829	935830
Chromosome1	935750	935751
Chromosome1	967430	967431
Chromosome1	981950	981951
Chromosome1	1008450	1008451
Chromosome1	1012406	1012407
Chromosome1	1012438	1012439
Chromosome1	1012603	1012604
Chromosome1	1012640	1012641
Chromosome1	1012651	1012652
Chromosome1	1012759	1012760
Chromosome1	1012847	1012848
Chromosome1	1012901	1012902
Chromosome1	1012901	1012902
Chromosome1	1012924	1012925
Chromosome1	1012936	1012937
Chromosome1	1012972	1012973
Chromosome1	1012975	1012976
Chromosome1	1012984	1012985
Chromosome1	1013000	1013001
Chromosome1	1013028	1013029
Chromosome1	1013033	1013034
Chromosome1	1013050	1013051
Chromosome1	1013057	1013058
Chromosome1	1013062	1013063
Chromosome1	1013063	1013064
Chromosome1	1013072	1013073
Chromosome1	1013108	1013109
Chromosome1	1013177	1013178
Chromosome1	1013227	1013228
Chromosome1	1013296	1013297
Chromosome1	1013299	1013300
Chromosome1	1013300	1013301
Chromosome1	1013309	1013310
Chromosome1	1013312	1013313
Chromosome1	1013314	1013315
Chromosome1	1014053	1014054
Chromosome1	1014131	1014132
Chromosome1	1014152	1014153
Chromosome1	1014464	1014465
Chromosome1	1014823	1014824
Chromosome1	1014877	1014878
Chromosome1	1014898	1014899
Chromosome1	1014914	1014915
Chromosome1	1014919	1014920
Chromosome1	1014941	1014942
Chromosome1	1018150	1018151
Chromosome1	1021219	1021220
Chromosome1	1071234	1071235
Chromosome1	1120614	1120615
Chromosome1	1120845	1120846
Chromosome1	1120902	1120903
Chromosome1	1121116	1121117
Chromosome1	1160592	1160593
Chromosome1	1171040	1171041
Chromosome1	1247345	1247346
Chromosome1	1247408	1247409
Chromosome1	1250991	1250992
Chromosome1	1251777	1251778
Chromosome1	1257816	1257817
Chromosome1	1257996	1257997
Chromosome1	1259851	1259852
Chromosome1	1260246	1260247
Chromosome1	1263556	1263557
Chromosome1	1323424	1323425
Chromosome1	1323537	1323538
Chromosome1	1324595	1324596
Chromosome1	1359027	1359028
Chromosome1	1360143	1360144
Chromosome1	1368292	1368293
Chromosome1	1371061	1371062
Chromosome1	1374682	1374683
Chromosome1	1376520	1376521
Chromosome1	1376625	1376626
Chromosome1	1424892	1424893
Chromosome1	1425220	1425221
Chromosome1	1517394	1517395
Chromosome1	1525700	1525701
Chromosome1	1525226	1525227
Chromosome1	1525226	1525227
Chromosome1	1528218	1528219
Chromosome1	1528122	1528123
Chromosome1	1536210	1536211
Chromosome1	1570045	1570046
Chromosome1	1570100	1570101
Chromosome1	1575613	1575614
Chromosome1	1582855	1582856
Chromosome1	1582797	1582798
Chromosome1	1595202	1595203
Chromosome1	1620177	1620178
Chromosome1	1618153	1618154
Chromosome1	1651576	1651577
Chromosome1	1653171	1653172
Chromosome1	1653178	1653179
Chromosome1	1653207	1653208
Chromosome1	1653223	1653224
Chromosome1	1653223	1653224
Chromosome1	1653231	1653232
Chromosome1	1653234	1653235
Chromosome1	1653844	1653845
Chromosome1	1667845	1667846
Chromosome1	1686285	1686286
Chromosome1	1708248	1708249
Chromosome1	1723311	1723312
Chromosome1	1840219	1840220
Chromosome1	1848427	1848428
Chromosome1	1849109	1849110
Chromosome1	1854754	1854755
Chromosome1	1860099	1860100
Chromosome1	1902755	1902756
Chromosome1	1905963	1905964
Chromosome1	1906475	1906476
Chromosome1	1907481	1907482
Chromosome1	1908876	1908877
Chromosome1	1909485	1909486
Chromosome1	1910530	1910531
Chromosome1	1910905	1910906
Chromosome1	1910857	1910858
Chromosome1	1911731	1911732
Chromosome1	1912330	1912331
Chromosome1	1912324	1912325
Chromosome1	1913317	1913318
Chromosome1	1913139	1913140
Chromosome1	1913055	1913056
Chromosome1	1913037	1913038
Chromosome1	1917020	1917021
Chromosome1	1918357	1918358
Chromosome1	1917409	1917410
Chromosome1	1931893	1931894
Chromosome1	1931893	1931894
Chromosome1	1931893	1931894
Chromosome1	1932288	1932289
Chromosome1	1932276	1932277
Chromosome1	1932074	1932075
Chromosome1	1933213	1933214
Chromosome1	1933779	1933780
Chromosome1	1937387	1937388
Chromosome1	1937348	1937349
Chromosome1	1936958	1936959
Chromosome1	1940326	1940327
Chromosome1	1940158	1940159
Chromosome1	2007888	2007889
Chromosome1	2032955	2032956
Chromosome1	2047504	2047505
Chromosome1	2057043	2057044
Chromosome1	2060562	2060563
Chromosome1	2061294	2061295
Chromosome1	2087799	2087800
Chromosome1	2096440	2096441
Chromosome1	2099399	2099400
Chromosome1	2103864	2103865
Chromosome1	2103702	2103703
Chromosome1	2106454	2106455
Chromosome1	2106450	2106451
Chromosome1	2110533	2110534
Chromosome1	2129850	2129851
Chromosome1	2135919	2135920
Chromosome1	2195022	2195023
Chromosome1	2194923	2194924
Chromosome1	2194599	2194600
Chromosome1	2194541	2194542
Chromosome1	2194343	2194344
Chromosome1	2194322	2194323
Chromosome1	2193989	2193990
Chromosome1	2193798	2193799
Chromosome1	2193738	2193739
Chromosome1	2198753	2198754
Chromosome1	2208580	2208581
Chromosome1	2208575	2208576
Chromosome1	2208444	2208445
Chromosome1	2207836	2207837
Chromosome1	2255194	2255195
Chromosome1	2255335	2255336
Chromosome1	2303004	2303005
Chromosome1	2367764	2367765
Chromosome1	2368317	2368318
Chromosome1	2395379	2395380
Chromosome1	2395205	2395206
Chromosome1	2395044	2395045
Chromosome1	2415319	2415320
Chromosome1	2486781	2486782
Chromosome1	2592432	2592433
Chromosome1	2592386	2592387
Chromosome1	2605219	2605220
Chromosome1	2604861	2604862
Chromosome1	2607501	2607502
Chromosome1	2615320	2615321
Chromosome1	2618876	2618877
Chromosome1	2622431	2622432
Chromosome1	2622064	2622065
Chromosome1	2620868	2620869
Chromosome1	2623269	2623270
Chromosome1	2623008	2623009
Chromosome1	2622717	2622718
Chromosome1	2623700	2623701
Chromosome1	2625002	2625003
Chromosome1	2628030	2628031
Chromosome1	2630349	2630350
Chromosome1	2630007	2630008
Chromosome1	2629575	2629576
Chromosome1	2628789	2628790
Chromosome1	2636514	2636515
Chromosome1	2660931	2660932
Chromosome1	2707858	2707859
Chromosome1	2745097	2745098
Chromosome1	2765902	2765903
Chromosome1	2765721	2765722
Chromosome1	2766929	2766930
Chromosome1	2776535	2776536
Chromosome1	2776723	2776724
Chromosome1	2782771	2782772
Chromosome1	2782771	2782772
Chromosome1	2782582	2782583
Chromosome1	2786116	2786117
Chromosome1	2789160	2789161
Chromosome1	2789133	2789134
Chromosome1	2791379	2791380
Chromosome1	2791438	2791439
Chromosome1	2841318	2841319
Chromosome2	131262	131263
Chromosome2	131293	131294
Chromosome2	131339	131340
Chromosome2	195178	195179
Chromosome2	201188	201189
Chromosome2	201188	201189
Chromosome2	201033	201034
Chromosome2	200677	200678
Chromosome2	200646	200647
Chromosome2	349166	349167
Chromosome2	372645	372646
Chromosome2	373410	373411
Chromosome2	374617	374618
Chromosome2	375080	375081
Chromosome2	375920	375921
Chromosome2	376594	376595
Chromosome2	376792	376793
Chromosome2	376840	376841
Chromosome2	376996	376997
Chromosome2	377112	377113
Chromosome2	377298	377299
Chromosome2	522250	522251
Chromosome2	526259	526260
Chromosome2	548282	548283
Chromosome2	549551	549552
Chromosome2	557287	557288
Chromosome2	560837	560838
Chromosome2	568915	568916
Chromosome2	787090	787091
Chromosome2	792638	792639
Chromosome2	792144	792145
Chromosome2	791688	791689
Chromosome2	791682	791683
Chromosome2	807380	807381
Chromosome2	807750	807751
Chromosome2	816288	816289
Chromosome2	817281	817282
Chromosome2	817418	817419
Chromosome2	817442	817443
Chromosome2	817825	817826
Chromosome2	822246	822247
Chromosome2	825290	825291
Chromosome2	825335	825336
Chromosome2	825432	825433
Chromosome2	835811	835812
Chromosome2	844237	844238
Chromosome2	853345	853346
Chromosome2	861479	861480
Chromosome2	860990	860991
Chromosome2	930552	930553
Chromosome2	987452	987453
Chromosome2	986266	986267
Chromosome2	990228	990229
Chromosome2	1008451	1008452
Chromosome2	1008615	1008616
Chromosome2	1010262	1010263
Chromosome2	1012860	1012861
Chromosome2	1013868	1013869
Chromosome2	1013880	1013881
Chromosome2	1013880	1013881
Chromosome2	1013886	1013887
Chromosome2	1034230	1034231
Chromosome2	1071649	1071650
Chromosome2	1119851	1119852
Chromosome2	1120094	1120095
Chromosome2	1141843	1141844
Chromosome2	1142127	1142128
Chromosome2	1142130	1142131
Chromosome2	1144278	1144279
Chromosome2	1144267	1144268
Chromosome2	1144258	1144259
Chromosome2	1144183	1144184
Chromosome2	1143961	1143962
Chromosome2	1143958	1143959
Chromosome2	1147317	1147318
Chromosome2	1147254	1147255
Chromosome2	1147084	1147085
Chromosome2	1148652	1148653
Chromosome2	1148369	1148370
Chromosome2	1148068	1148069
Chromosome2	1148039	1148040
Chromosome2	1183998	1183999
Chromosome2	1186319	1186320
Chromosome2	1192643	1192644
Chromosome2	1191743	1191744
Chromosome2	1191518	1191519
Chromosome2	1200188	1200189
Chromosome2	1223489	1223490
Chromosome2	1224198	1224199
Chromosome2	1232356	1232357
Chromosome2	1271590	1271591
Chromosome2	1286597	1286598
Chromosome2	1286564	1286565
Chromosome2	1286319	1286320
Chromosome2	1300125	1300126
Chromosome2	1448738	1448739
Chromosome2	1461728	1461729
Chromosome2	1473735	1473736
Chromosome2	1474849	1474850
Chromosome2	1474212	1474213
Chromosome2	1474185	1474186
Chromosome2	1475571	1475572
Chromosome2	1475463	1475464
Chromosome2	1476948	1476949
Chromosome2	1480079	1480080
Chromosome2	1481018	1481019
Chromosome2	1517814	1517815
Chromosome2	1543114	1543115
Chromosome2	1560659	1560660
Chromosome2	1574025	1574026
Chromosome2	1592868	1592869
Chromosome2	1607338	1607339
Chromosome2	1607376	1607377
Chromosome2	1612842	1612843
Chromosome2	1673567	1673568
Chromosome2	1672499	1672500
Chromosome2	1831130	1831131
Chromosome2	1837543	1837544
Chromosome2	1909006	1909007
Chromosome2	195388	195389
Chromosome2	201208	201209
Chromosome2	201174	201175
Chromosome2	201111	201112
Chromosome2	328690	328691
Chromosome2	518185	518186
Chromosome2	529122	529123
Chromosome2	548282	548283
Chromosome2	568957	568958
Chromosome2	676791	676792
Chromosome2	792339	792340
Chromosome2	817183	817184
Chromosome2	817871	817872
Chromosome2	821930	821931
Chromosome2	825122	825123
Chromosome2	825856	825857
Chromosome2	841061	841062
Chromosome2	951699	951700
Chromosome2	978222	978223
Chromosome2	990349	990350
Chromosome2	992758	992759
Chromosome2	1008833	1008834
Chromosome2	1009318	1009319
Chromosome2	1009388	1009389
Chromosome2	1012128	1012129
Chromosome2	1013604	1013605
Chromosome2	1120028	1120029
Chromosome2	1142100	1142101
Chromosome2	1143750	1143751
Chromosome2	1143706	1143707
Chromosome2	1148843	1148844
Chromosome2	1148829	1148830
Chromosome2	1148784	1148785
Chromosome2	1148639	1148640
Chromosome2	1148567	1148568
Chromosome2	1148567	1148568
Chromosome2	1148331	1148332
Chromosome2	1148142	1148143
Chromosome2	1182329	1182330
Chromosome2	1222942	1222943
Chromosome2	1224388	1224389
Chromosome2	1232417	1232418
Chromosome2	1306923	1306924
Chromosome2	1448258	1448259
Chromosome2	1448258	1448259
Chromosome2	1452069	1452070
Chromosome2	1472293	1472294
Chromosome2	1475445	1475446
Chromosome2	1476041	1476042
Chromosome2	1480142	1480143
Chromosome2	1484433	1484434
Chromosome2	1517796	1517797
Chromosome2	1543813	1543814
Chromosome2	1544095	1544096
Chromosome2	1560389	1560390
Chromosome2	1573738	1573739
Chromosome2	1574732	1574733
Chromosome2	1574893	1574894
Chromosome2	1609999	1610000
Chromosome2	1610802	1610803
Chromosome2	1612384	1612385
Chromosome2	1613004	1613005
Chromosome2	1635647	1635648
Chromosome2	1635650	1635651
Chromosome2	1656921	1656922
Chromosome2	1667602	1667603
Chromosome2	1669587	1669588
Chromosome2	1669446	1669447
Chromosome2	1668697	1668698
Chromosome2	1673033	1673034
Chromosome2	1906440	1906441
Chromosome2	198733	198734
Chromosome2	200793	200794
Chromosome2	200700	200701
Chromosome2	220126	220127
Chromosome2	267596	267597
Chromosome2	267588	267589
Chromosome2	317744	317745
Chromosome2	318472	318473
Chromosome2	319761	319762
Chromosome2	370903	370904
Chromosome2	413912	413913
Chromosome2	650782	650783
Chromosome2	691691	691692
Chromosome2	788963	788964
Chromosome2	791288	791289
Chromosome2	795785	795786
Chromosome2	822104	822105
Chromosome2	822626	822627
Chromosome2	825308	825309
Chromosome2	825356	825357
Chromosome2	835923	835924
Chromosome2	840870	840871
Chromosome2	861518	861519
Chromosome2	931354	931355
Chromosome2	987173	987174
Chromosome2	986912	986913
Chromosome2	986476	986477
Chromosome2	989654	989655
Chromosome2	990682	990683
Chromosome2	993715	993716
Chromosome2	1008489	1008490
Chromosome2	1008652	1008653
Chromosome2	1009774	1009775
Chromosome2	1010541	1010542
Chromosome2	1012006	1012007
Chromosome2	1012006	1012007
Chromosome2	1119821	1119822
Chromosome2	1142055	1142056
Chromosome2	1145137	1145138
Chromosome2	1144669	1144670
Chromosome2	1145580	1145581
Chromosome2	1148786	1148787
Chromosome2	1148486	1148487
Chromosome2	1157744	1157745
Chromosome2	1191344	1191345
Chromosome2	1194229	1194230
Chromosome2	1197783	1197784
Chromosome2	1197895	1197896
Chromosome2	1212606	1212607
Chromosome2	1223800	1223801
Chromosome2	1223857	1223858
Chromosome2	1224234	1224235
Chromosome2	1232354	1232355
Chromosome2	1232951	1232952
Chromosome2	1233029	1233030
Chromosome2	1449036	1449037
Chromosome2	1474437	1474438
Chromosome2	1474203	1474204
Chromosome2	1474120	1474121
Chromosome2	1475845	1475846
Chromosome2	1475688	1475689
Chromosome2	1475658	1475659
Chromosome2	1475442	1475443
Chromosome2	1480188	1480189
Chromosome2	1480247	1480248
Chromosome2	1480428	1480429
Chromosome2	1480437	1480438
Chromosome2	1480462	1480463
Chromosome2	1542243	1542244
Chromosome2	1543228	1543229
Chromosome2	1545768	1545769
Chromosome2	1559805	1559806
Chromosome2	1570142	1570143
Chromosome2	1573082	1573083
Chromosome2	1607521	1607522
Chromosome2	1610111	1610112
Chromosome2	1612644	1612645
Chromosome2	1635084	1635085
Chromosome2	1659178	1659179
Chromosome2	1671758	1671759
Chromosome2	1672860	1672861
Chromosome2	1675216	1675217
Chromosome2	1831139	1831140
Chromosome2	1831139	1831140
Chromosome2	1831082	1831083
Chromosome2	1837030	1837031
Chromosome2	1837528	1837529
Chromosome2	1908530	1908531
Chromosome3	95039	95040
Chromosome3	130554	130555
Chromosome3	442272	442273
Chromosome4	98883	98884
Chromosome4	198391	198392
Chromosome4	54396	54397
Chromosome4	98797	98798
