# Supplementary material for: Universally high transcript error rates in bacteria
Source: eLife. 2020 May 29;9:e54898. doi: 10.7554/eLife.54898 (PMC7259958; doi:10.7554/eLife.54898)
Supplement: Figure 1—source data 1. [file elife-54898-fig1-data1.zip › source_data/Atumefaciens/all_PTC_highlight.txt]

Chromosome1	252263	252264
Chromosome1	324472	324473
Chromosome1	563830	563831
Chromosome1	860329	860330
Chromosome1	964937	964938
Chromosome1	1013305	1013306
Chromosome1	1014136	1014137
Chromosome1	1014196	1014197
Chromosome1	1498101	1498102
Chromosome1	1528102	1528103
Chromosome1	1527751	1527752
Chromosome1	1685718	1685719
Chromosome1	2004388	2004389
Chromosome1	2618890	2618891
Chromosome1	2624970	2624971
Chromosome1	110709	110710
Chromosome1	127658	127659
Chromosome1	323170	323171
Chromosome1	562229	562230
Chromosome1	1012745	1012746
Chromosome1	1014182	1014183
Chromosome1	1014196	1014197
Chromosome1	1120695	1120696
Chromosome1	1150799	1150800
Chromosome1	1215807	1215808
Chromosome1	1461036	1461037
Chromosome1	1691133	1691134
Chromosome1	1917842	1917843
Chromosome1	2047696	2047697
Chromosome1	2106507	2106508
Chromosome1	2622447	2622448
Chromosome1	313830	313831
Chromosome1	860491	860492
Chromosome1	1012996	1012997
Chromosome1	1323540	1323541
Chromosome1	1368274	1368275
Chromosome1	1385929	1385930
Chromosome1	1914055	1914056
Chromosome1	2106604	2106605
Chromosome2	195810	195811
Chromosome2	376854	376855
Chromosome2	520452	520453
Chromosome2	522293	522294
Chromosome2	795885	795886
Chromosome2	835935	835936
Chromosome2	986285	986286
Chromosome2	1198866	1198867
Chromosome2	1270447	1270448
Chromosome2	1607058	1607059
Chromosome2	1669091	1669092
Chromosome2	548271	548272
Chromosome2	588615	588616
Chromosome2	808070	808071
Chromosome2	835935	835936
Chromosome2	1300019	1300020
Chromosome2	1475281	1475282
Chromosome2	1479239	1479240
Chromosome2	546894	546895
Chromosome2	1143835	1143836
