# Supplementary material for: Universally high transcript error rates in bacteria
Source: eLife. 2020 May 29;9:e54898. doi: 10.7554/eLife.54898 (PMC7259958; doi:10.7554/eLife.54898)
Supplement: Figure 1—source data 1. [file elife-54898-fig1-data1.zip › source_data/Atumefaciens/all_syn_highlight.txt]

Chromosome1	19694	19695
Chromosome1	32946	32947
Chromosome1	32946	32947
Chromosome1	32847	32848
Chromosome1	38478	38479
Chromosome1	87015	87016
Chromosome1	99301	99302
Chromosome1	127890	127891
Chromosome1	130606	130607
Chromosome1	143965	143966
Chromosome1	227002	227003
Chromosome1	232878	232879
Chromosome1	253064	253065
Chromosome1	253361	253362
Chromosome1	272687	272688
Chromosome1	290469	290470
Chromosome1	324184	324185
Chromosome1	324809	324810
Chromosome1	324650	324651
Chromosome1	324485	324486
Chromosome1	324476	324477
Chromosome1	352745	352746
Chromosome1	398617	398618
Chromosome1	423596	423597
Chromosome1	506481	506482
Chromosome1	533967	533968
Chromosome1	533481	533482
Chromosome1	533202	533203
Chromosome1	535198	535199
Chromosome1	534910	534911
Chromosome1	534748	534749
Chromosome1	563733	563734
Chromosome1	585661	585662
Chromosome1	585640	585641
Chromosome1	589890	589891
Chromosome1	591689	591690
Chromosome1	596496	596497
Chromosome1	615282	615283
Chromosome1	677614	677615
Chromosome1	676984	676985
Chromosome1	676969	676970
Chromosome1	676960	676961
Chromosome1	676957	676958
Chromosome1	676954	676955
Chromosome1	676900	676901
Chromosome1	676540	676541
Chromosome1	676480	676481
Chromosome1	678283	678284
Chromosome1	678103	678104
Chromosome1	716866	716867
Chromosome1	716875	716876
Chromosome1	717113	717114
Chromosome1	727323	727324
Chromosome1	755995	755996
Chromosome1	761999	762000
Chromosome1	783303	783304
Chromosome1	822793	822794
Chromosome1	823648	823649
Chromosome1	849689	849690
Chromosome1	935410	935411
Chromosome1	935410	935411
Chromosome1	958572	958573
Chromosome1	1012386	1012387
Chromosome1	1012395	1012396
Chromosome1	1012407	1012408
Chromosome1	1012473	1012474
Chromosome1	1012491	1012492
Chromosome1	1012530	1012531
Chromosome1	1012662	1012663
Chromosome1	1012668	1012669
Chromosome1	1012710	1012711
Chromosome1	1012740	1012741
Chromosome1	1012785	1012786
Chromosome1	1012860	1012861
Chromosome1	1012860	1012861
Chromosome1	1012929	1012930
Chromosome1	1012947	1012948
Chromosome1	1013001	1013002
Chromosome1	1013022	1013023
Chromosome1	1013043	1013044
Chromosome1	1013070	1013071
Chromosome1	1013073	1013074
Chromosome1	1013190	1013191
Chromosome1	1013256	1013257
Chromosome1	1013271	1013272
Chromosome1	1013313	1013314
Chromosome1	1013322	1013323
Chromosome1	1013331	1013332
Chromosome1	1013334	1013335
Chromosome1	1014060	1014061
Chromosome1	1014189	1014190
Chromosome1	1014231	1014232
Chromosome1	1014258	1014259
Chromosome1	1014429	1014430
Chromosome1	1014531	1014532
Chromosome1	1014777	1014778
Chromosome1	1014861	1014862
Chromosome1	1014918	1014919
Chromosome1	1014924	1014925
Chromosome1	1021683	1021684
Chromosome1	1025156	1025157
Chromosome1	1086318	1086319
Chromosome1	1120694	1120695
Chromosome1	1120694	1120695
Chromosome1	1120970	1120971
Chromosome1	1121006	1121007
Chromosome1	1121168	1121169
Chromosome1	1161187	1161188
Chromosome1	1211291	1211292
Chromosome1	1234860	1234861
Chromosome1	1236917	1236918
Chromosome1	1246753	1246754
Chromosome1	1249611	1249612
Chromosome1	1261351	1261352
Chromosome1	1262733	1262734
Chromosome1	1358866	1358867
Chromosome1	1369421	1369422
Chromosome1	1374121	1374122
Chromosome1	1375118	1375119
Chromosome1	1375118	1375119
Chromosome1	1375835	1375836
Chromosome1	1424409	1424410
Chromosome1	1425014	1425015
Chromosome1	1460980	1460981
Chromosome1	1461248	1461249
Chromosome1	1464243	1464244
Chromosome1	1525828	1525829
Chromosome1	1525762	1525763
Chromosome1	1525600	1525601
Chromosome1	1525342	1525343
Chromosome1	1525309	1525310
Chromosome1	1525255	1525256
Chromosome1	1525240	1525241
Chromosome1	1526692	1526693
Chromosome1	1527959	1527960
Chromosome1	1527826	1527827
Chromosome1	1527320	1527321
Chromosome1	1559722	1559723
Chromosome1	1570058	1570059
Chromosome1	1583117	1583118
Chromosome1	1652135	1652136
Chromosome1	1651730	1651731
Chromosome1	1651532	1651533
Chromosome1	1650809	1650810
Chromosome1	1670862	1670863
Chromosome1	1685395	1685396
Chromosome1	1685047	1685048
Chromosome1	1695844	1695845
Chromosome1	1704985	1704986
Chromosome1	1708246	1708247
Chromosome1	1707790	1707791
Chromosome1	1715829	1715830
Chromosome1	1718285	1718286
Chromosome1	1757032	1757033
Chromosome1	1860346	1860347
Chromosome1	1860514	1860515
Chromosome1	1901391	1901392
Chromosome1	1901301	1901302
Chromosome1	1908067	1908068
Chromosome1	1909830	1909831
Chromosome1	1910541	1910542
Chromosome1	1911703	1911704
Chromosome1	1912323	1912324
Chromosome1	1913558	1913559
Chromosome1	1914989	1914990
Chromosome1	1919196	1919197
Chromosome1	1919187	1919188
Chromosome1	1917924	1917925
Chromosome1	1917426	1917427
Chromosome1	1919821	1919822
Chromosome1	1923524	1923525
Chromosome1	1923524	1923525
Chromosome1	1930659	1930660
Chromosome1	1930491	1930492
Chromosome1	1929975	1929976
Chromosome1	1931888	1931889
Chromosome1	1931792	1931793
Chromosome1	1932412	1932413
Chromosome1	1932406	1932407
Chromosome1	1932984	1932985
Chromosome1	1933748	1933749
Chromosome1	1947991	1947992
Chromosome1	2048837	2048838
Chromosome1	2049526	2049527
Chromosome1	2057035	2057036
Chromosome1	2110577	2110578
Chromosome1	2173974	2173975
Chromosome1	2174091	2174092
Chromosome1	2194948	2194949
Chromosome1	2194870	2194871
Chromosome1	2194753	2194754
Chromosome1	2194105	2194106
Chromosome1	2193892	2193893
Chromosome1	2198850	2198851
Chromosome1	2198991	2198992
Chromosome1	2199147	2199148
Chromosome1	2208395	2208396
Chromosome1	2208751	2208752
Chromosome1	2210193	2210194
Chromosome1	2243142	2243143
Chromosome1	2255132	2255133
Chromosome1	2323924	2323925
Chromosome1	2326251	2326252
Chromosome1	2368159	2368160
Chromosome1	2403059	2403060
Chromosome1	2415230	2415231
Chromosome1	2446118	2446119
Chromosome1	2487751	2487752
Chromosome1	2526033	2526034
Chromosome1	2593780	2593781
Chromosome1	2600738	2600739
Chromosome1	2606096	2606097
Chromosome1	2605379	2605380
Chromosome1	2605196	2605197
Chromosome1	2608235	2608236
Chromosome1	2622025	2622026
Chromosome1	2621284	2621285
Chromosome1	2619877	2619878
Chromosome1	2623475	2623476
Chromosome1	2623268	2623269
Chromosome1	2624644	2624645
Chromosome1	2624311	2624312
Chromosome1	2624311	2624312
Chromosome1	2742016	2742017
Chromosome1	2749213	2749214
Chromosome1	2765796	2765797
Chromosome1	2766813	2766814
Chromosome1	2767854	2767855
Chromosome1	2770071	2770072
Chromosome1	2770734	2770735
Chromosome1	2779653	2779654
Chromosome1	2779407	2779408
Chromosome1	2782764	2782765
Chromosome1	19847	19848
Chromosome1	37866	37867
Chromosome1	38508	38509
Chromosome1	86393	86394
Chromosome1	89514	89515
Chromosome1	210640	210641
Chromosome1	252256	252257
Chromosome1	260888	260889
Chromosome1	272810	272811
Chromosome1	290811	290812
Chromosome1	324758	324759
Chromosome1	324482	324483
Chromosome1	327912	327913
Chromosome1	351625	351626
Chromosome1	423530	423531
Chromosome1	486758	486759
Chromosome1	510899	510900
Chromosome1	533340	533341
Chromosome1	534919	534920
Chromosome1	534841	534842
Chromosome1	534496	534497
Chromosome1	558744	558745
Chromosome1	559023	559024
Chromosome1	614988	614989
Chromosome1	621409	621410
Chromosome1	727678	727679
Chromosome1	749188	749189
Chromosome1	763668	763669
Chromosome1	872955	872956
Chromosome1	883139	883140
Chromosome1	896133	896134
Chromosome1	896133	896134
Chromosome1	896175	896176
Chromosome1	935857	935858
Chromosome1	935830	935831
Chromosome1	935794	935795
Chromosome1	961395	961396
Chromosome1	1002918	1002919
Chromosome1	1007797	1007798
Chromosome1	1012518	1012519
Chromosome1	1012539	1012540
Chromosome1	1012590	1012591
Chromosome1	1012716	1012717
Chromosome1	1012717	1012718
Chromosome1	1012767	1012768
Chromosome1	1012770	1012771
Chromosome1	1012866	1012867
Chromosome1	1012884	1012885
Chromosome1	1012929	1012930
Chromosome1	1012956	1012957
Chromosome1	1012956	1012957
Chromosome1	1012992	1012993
Chromosome1	1012993	1012994
Chromosome1	1013001	1013002
Chromosome1	1013001	1013002
Chromosome1	1013019	1013020
Chromosome1	1013061	1013062
Chromosome1	1013178	1013179
Chromosome1	1013181	1013182
Chromosome1	1013190	1013191
Chromosome1	1013217	1013218
Chromosome1	1013241	1013242
Chromosome1	1014165	1014166
Chromosome1	1014228	1014229
Chromosome1	1014609	1014610
Chromosome1	1014876	1014877
Chromosome1	1014888	1014889
Chromosome1	1021263	1021264
Chromosome1	1080289	1080290
Chromosome1	1086315	1086316
Chromosome1	1113777	1113778
Chromosome1	1120646	1120647
Chromosome1	1120694	1120695
Chromosome1	1120703	1120704
Chromosome1	1120754	1120755
Chromosome1	1121072	1121073
Chromosome1	1121174	1121175
Chromosome1	1121183	1121184
Chromosome1	1155508	1155509
Chromosome1	1159679	1159680
Chromosome1	1246828	1246829
Chromosome1	1247755	1247756
Chromosome1	1258702	1258703
Chromosome1	1261063	1261064
Chromosome1	1269620	1269621
Chromosome1	1326140	1326141
Chromosome1	1324271	1324272
Chromosome1	1373461	1373462
Chromosome1	1424598	1424599
Chromosome1	1459724	1459725
Chromosome1	1459175	1459176
Chromosome1	1458650	1458651
Chromosome1	1458140	1458141
Chromosome1	1490281	1490282
Chromosome1	1526692	1526693
Chromosome1	1562499	1562500
Chromosome1	1562862	1562863
Chromosome1	1563315	1563316
Chromosome1	1581800	1581801
Chromosome1	1592706	1592707
Chromosome1	1595593	1595594
Chromosome1	1619422	1619423
Chromosome1	1618411	1618412
Chromosome1	1651997	1651998
Chromosome1	1653248	1653249
Chromosome1	1720820	1720821
Chromosome1	1722531	1722532
Chromosome1	1744591	1744592
Chromosome1	1848708	1848709
Chromosome1	1848783	1848784
Chromosome1	1860445	1860446
Chromosome1	1860583	1860584
Chromosome1	1901400	1901401
Chromosome1	1906187	1906188
Chromosome1	1908812	1908813
Chromosome1	1909731	1909732
Chromosome1	1909935	1909936
Chromosome1	1911888	1911889
Chromosome1	1913060	1913061
Chromosome1	1914830	1914831
Chromosome1	1919037	1919038
Chromosome1	1918382	1918383
Chromosome1	1931788	1931789
Chromosome1	1932301	1932302
Chromosome1	1932163	1932164
Chromosome1	1932163	1932164
Chromosome1	1933542	1933543
Chromosome1	2047784	2047785
Chromosome1	2047784	2047785
Chromosome1	2047202	2047203
Chromosome1	2049427	2049428
Chromosome1	2059813	2059814
Chromosome1	2064716	2064717
Chromosome1	2068370	2068371
Chromosome1	2128040	2128041
Chromosome1	2128972	2128973
Chromosome1	2170770	2170771
Chromosome1	2194927	2194928
Chromosome1	2194927	2194928
Chromosome1	2193934	2193935
Chromosome1	2208222	2208223
Chromosome1	2209744	2209745
Chromosome1	2368169	2368170
Chromosome1	2395356	2395357
Chromosome1	2418644	2418645
Chromosome1	2487928	2487929
Chromosome1	2593066	2593067
Chromosome1	2592913	2592914
Chromosome1	2605469	2605470
Chromosome1	2606617	2606618
Chromosome1	2621806	2621807
Chromosome1	2620435	2620436
Chromosome1	2623004	2623005
Chromosome1	2624260	2624261
Chromosome1	2624044	2624045
Chromosome1	2624011	2624012
Chromosome1	2628499	2628500
Chromosome1	2628335	2628336
Chromosome1	2644128	2644129
Chromosome1	2659056	2659057
Chromosome1	2749030	2749031
Chromosome1	2751901	2751902
Chromosome1	2767086	2767087
Chromosome1	2776520	2776521
Chromosome1	2779368	2779369
Chromosome1	2779083	2779084
Chromosome1	2782135	2782136
Chromosome1	2782764	2782765
Chromosome1	2782563	2782564
Chromosome1	2791392	2791393
Chromosome1	36635	36636
Chromosome1	127610	127611
Chromosome1	130027	130028
Chromosome1	130270	130271
Chromosome1	142934	142935
Chromosome1	143488	143489
Chromosome1	145940	145941
Chromosome1	163631	163632
Chromosome1	173470	173471
Chromosome1	244083	244084
Chromosome1	253172	253173
Chromosome1	256988	256989
Chromosome1	272600	272601
Chromosome1	272606	272607
Chromosome1	272621	272622
Chromosome1	272645	272646
Chromosome1	317917	317918
Chromosome1	324890	324891
Chromosome1	324890	324891
Chromosome1	399907	399908
Chromosome1	458199	458200
Chromosome1	513318	513319
Chromosome1	535147	535148
Chromosome1	536088	536089
Chromosome1	559338	559339
Chromosome1	561484	561485
Chromosome1	615138	615139
Chromosome1	621409	621410
Chromosome1	621361	621362
Chromosome1	660301	660302
Chromosome1	677812	677813
Chromosome1	677689	677690
Chromosome1	677665	677666
Chromosome1	677302	677303
Chromosome1	676960	676961
Chromosome1	676951	676952
Chromosome1	676756	676757
Chromosome1	676444	676445
Chromosome1	717143	717144
Chromosome1	717823	717824
Chromosome1	727026	727027
Chromosome1	858019	858020
Chromosome1	867173	867174
Chromosome1	873201	873202
Chromosome1	936322	936323
Chromosome1	1012425	1012426
Chromosome1	1012602	1012603
Chromosome1	1012608	1012609
Chromosome1	1012620	1012621
Chromosome1	1012782	1012783
Chromosome1	1012800	1012801
Chromosome1	1012803	1012804
Chromosome1	1012875	1012876
Chromosome1	1012893	1012894
Chromosome1	1012914	1012915
Chromosome1	1012962	1012963
Chromosome1	1013010	1013011
Chromosome1	1013010	1013011
Chromosome1	1013064	1013065
Chromosome1	1013070	1013071
Chromosome1	1013070	1013071
Chromosome1	1013230	1013231
Chromosome1	1013253	1013254
Chromosome1	1013274	1013275
Chromosome1	1013274	1013275
Chromosome1	1013310	1013311
Chromosome1	1013313	1013314
Chromosome1	1014231	1014232
Chromosome1	1014252	1014253
Chromosome1	1014318	1014319
Chromosome1	1014390	1014391
Chromosome1	1014480	1014481
Chromosome1	1014852	1014853
Chromosome1	1014864	1014865
Chromosome1	1014915	1014916
Chromosome1	1080648	1080649
Chromosome1	1086249	1086250
Chromosome1	1101164	1101165
Chromosome1	1120694	1120695
Chromosome1	1120754	1120755
Chromosome1	1120874	1120875
Chromosome1	1120907	1120908
Chromosome1	1120913	1120914
Chromosome1	1121132	1121133
Chromosome1	1121132	1121133
Chromosome1	1121174	1121175
Chromosome1	1151334	1151335
Chromosome1	1246381	1246382
Chromosome1	1248250	1248251
Chromosome1	1249101	1249102
Chromosome1	1249563	1249564
Chromosome1	1250097	1250098
Chromosome1	1250322	1250323
Chromosome1	1257216	1257217
Chromosome1	1258539	1258540
Chromosome1	1267428	1267429
Chromosome1	1371177	1371178
Chromosome1	1385453	1385454
Chromosome1	1446311	1446312
Chromosome1	1454356	1454357
Chromosome1	1457882	1457883
Chromosome1	1463113	1463114
Chromosome1	1521731	1521732
Chromosome1	1525759	1525760
Chromosome1	1525449	1525450
Chromosome1	1525243	1525244
Chromosome1	1527290	1527291
Chromosome1	1527239	1527240
Chromosome1	1526939	1526940
Chromosome1	1559447	1559448
Chromosome1	1559710	1559711
Chromosome1	1562730	1562731
Chromosome1	1594705	1594706
Chromosome1	1595608	1595609
Chromosome1	1595608	1595609
Chromosome1	1600283	1600284
Chromosome1	1652099	1652100
Chromosome1	1653177	1653178
Chromosome1	1684840	1684841
Chromosome1	1719920	1719921
Chromosome1	1722714	1722715
Chromosome1	1817379	1817380
Chromosome1	1840034	1840035
Chromosome1	1839806	1839807
Chromosome1	1848450	1848451
Chromosome1	1902681	1902682
Chromosome1	1902521	1902522
Chromosome1	1903881	1903882
Chromosome1	1904755	1904756
Chromosome1	1906280	1906281
Chromosome1	1907536	1907537
Chromosome1	1908073	1908074
Chromosome1	1907902	1907903
Chromosome1	1908899	1908900
Chromosome1	1908758	1908759
Chromosome1	1910697	1910698
Chromosome1	1911143	1911144
Chromosome1	1911050	1911051
Chromosome1	1911871	1911872
Chromosome1	1913504	1913505
Chromosome1	1913186	1913187
Chromosome1	1913186	1913187
Chromosome1	1912859	1912860
Chromosome1	1916280	1916281
Chromosome1	1919130	1919131
Chromosome1	1918686	1918687
Chromosome1	1918320	1918321
Chromosome1	1918032	1918033
Chromosome1	1920156	1920157
Chromosome1	1925267	1925268
Chromosome1	1930698	1930699
Chromosome1	1927568	1927569
Chromosome1	1931678	1931679
Chromosome1	1932439	1932440
Chromosome1	1932169	1932170
Chromosome1	1932100	1932101
Chromosome1	1932088	1932089
Chromosome1	2004317	2004318
Chromosome1	2048255	2048256
Chromosome1	2047337	2047338
Chromosome1	2105244	2105245
Chromosome1	2105025	2105026
Chromosome1	2104764	2104765
Chromosome1	2106671	2106672
Chromosome1	2111785	2111786
Chromosome1	2120372	2120373
Chromosome1	2180813	2180814
Chromosome1	2194768	2194769
Chromosome1	2194435	2194436
Chromosome1	2194366	2194367
Chromosome1	2194126	2194127
Chromosome1	2193766	2193767
Chromosome1	2208573	2208574
Chromosome1	2209698	2209699
Chromosome1	2209351	2209352
Chromosome1	2209336	2209337
Chromosome1	2210394	2210395
Chromosome1	2324598	2324599
Chromosome1	2329534	2329535
Chromosome1	2368336	2368337
Chromosome1	2415320	2415321
Chromosome1	2445821	2445822
Chromosome1	2488026	2488027
Chromosome1	2486752	2486753
Chromosome1	2592904	2592905
Chromosome1	2593873	2593874
Chromosome1	2604312	2604313
Chromosome1	2608436	2608437
Chromosome1	2607560	2607561
Chromosome1	2618833	2618834
Chromosome1	2620993	2620994
Chromosome1	2619553	2619554
Chromosome1	2623381	2623382
Chromosome1	2623025	2623026
Chromosome1	2622946	2622947
Chromosome1	2622917	2622918
Chromosome1	2624188	2624189
Chromosome1	2623996	2623997
Chromosome1	2623615	2623616
Chromosome1	2624917	2624918
Chromosome1	2624854	2624855
Chromosome1	2628815	2628816
Chromosome1	2630775	2630776
Chromosome1	2666842	2666843
Chromosome1	2741374	2741375
Chromosome1	2744634	2744635
Chromosome1	2782800	2782801
Chromosome2	131314	131315
Chromosome2	195779	195780
Chromosome2	361176	361177
Chromosome2	363980	363981
Chromosome2	372731	372732
Chromosome2	373232	373233
Chromosome2	375914	375915
Chromosome2	376370	376371
Chromosome2	376370	376371
Chromosome2	376838	376839
Chromosome2	377249	377250
Chromosome2	377909	377910
Chromosome2	378480	378481
Chromosome2	440651	440652
Chromosome2	524011	524012
Chromosome2	524239	524240
Chromosome2	563340	563341
Chromosome2	588011	588012
Chromosome2	650712	650713
Chromosome2	676750	676751
Chromosome2	787089	787090
Chromosome2	792688	792689
Chromosome2	814156	814157
Chromosome2	817173	817174
Chromosome2	820548	820549
Chromosome2	825115	825116
Chromosome2	842820	842821
Chromosome2	850688	850689
Chromosome2	853356	853357
Chromosome2	861016	861017
Chromosome2	931244	931245
Chromosome2	931091	931092
Chromosome2	931527	931528
Chromosome2	967058	967059
Chromosome2	1014493	1014494
Chromosome2	1143680	1143681
Chromosome2	1143668	1143669
Chromosome2	1144827	1144828
Chromosome2	1148791	1148792
Chromosome2	1148707	1148708
Chromosome2	1148518	1148519
Chromosome2	1148113	1148114
Chromosome2	1148062	1148063
Chromosome2	1147996	1147997
Chromosome2	1182234	1182235
Chromosome2	1198851	1198852
Chromosome2	1197888	1197889
Chromosome2	1223198	1223199
Chromosome2	1224341	1224342
Chromosome2	1232772	1232773
Chromosome2	1232859	1232860
Chromosome2	1233600	1233601
Chromosome2	1277998	1277999
Chromosome2	1336575	1336576
Chromosome2	1336978	1336979
Chromosome2	1475258	1475259
Chromosome2	1474591	1474592
Chromosome2	1475855	1475856
Chromosome2	1479157	1479158
Chromosome2	1506591	1506592
Chromosome2	1560286	1560287
Chromosome2	1559716	1559717
Chromosome2	1559602	1559603
Chromosome2	1573734	1573735
Chromosome2	1577871	1577872
Chromosome2	1592439	1592440
Chromosome2	1592568	1592569
Chromosome2	1592586	1592587
Chromosome2	1604983	1604984
Chromosome2	1607424	1607425
Chromosome2	1607447	1607448
Chromosome2	1611332	1611333
Chromosome2	1615129	1615130
Chromosome2	1656992	1656993
Chromosome2	1672471	1672472
Chromosome2	1888755	1888756
Chromosome2	1901352	1901353
Chromosome2	1907694	1907695
Chromosome2	1909183	1909184
Chromosome2	130600	130601
Chromosome2	373340	373341
Chromosome2	518552	518553
Chromosome2	524089	524090
Chromosome2	525080	525081
Chromosome2	566315	566316
Chromosome2	566282	566283
Chromosome2	785992	785993
Chromosome2	795829	795830
Chromosome2	799534	799535
Chromosome2	816646	816647
Chromosome2	817644	817645
Chromosome2	822520	822521
Chromosome2	835897	835898
Chromosome2	852130	852131
Chromosome2	987543	987544
Chromosome2	987543	987544
Chromosome2	986499	986500
Chromosome2	986205	986206
Chromosome2	990995	990996
Chromosome2	992750	992751
Chromosome2	1008668	1008669
Chromosome2	1010539	1010540
Chromosome2	1013962	1013963
Chromosome2	1090081	1090082
Chromosome2	1144283	1144284
Chromosome2	1143833	1143834
Chromosome2	1148752	1148753
Chromosome2	1160106	1160107
Chromosome2	1192069	1192070
Chromosome2	1197124	1197125
Chromosome2	1223219	1223220
Chromosome2	1224308	1224309
Chromosome2	1270617	1270618
Chromosome2	1298040	1298041
Chromosome2	1298151	1298152
Chromosome2	1461730	1461731
Chromosome2	1475258	1475259
Chromosome2	1475258	1475259
Chromosome2	1475258	1475259
Chromosome2	1480411	1480412
Chromosome2	1481101	1481102
Chromosome2	1481101	1481102
Chromosome2	1481299	1481300
Chromosome2	1486582	1486583
Chromosome2	1543146	1543147
Chromosome2	1560541	1560542
Chromosome2	1562738	1562739
Chromosome2	1573944	1573945
Chromosome2	1611055	1611056
Chromosome2	1612116	1612117
Chromosome2	1613075	1613076
Chromosome2	1657229	1657230
Chromosome2	1669454	1669455
Chromosome2	1668713	1668714
Chromosome2	1674747	1674748
Chromosome2	1907454	1907455
Chromosome2	200915	200916
Chromosome2	200717	200718
Chromosome2	266491	266492
Chromosome2	361461	361462
Chromosome2	376808	376809
Chromosome2	566165	566166
Chromosome2	659206	659207
Chromosome2	674778	674779
Chromosome2	787962	787963
Chromosome2	795781	795782
Chromosome2	815851	815852
Chromosome2	817428	817429
Chromosome2	818061	818062
Chromosome2	821938	821939
Chromosome2	821965	821966
Chromosome2	835882	835883
Chromosome2	835864	835865
Chromosome2	835843	835844
Chromosome2	860980	860981
Chromosome2	903093	903094
Chromosome2	983458	983459
Chromosome2	986598	986599
Chromosome2	986511	986512
Chromosome2	988213	988214
Chromosome2	989877	989878
Chromosome2	990722	990723
Chromosome2	1008608	1008609
Chromosome2	1009796	1009797
Chromosome2	1010381	1010382
Chromosome2	1014110	1014111
Chromosome2	1144698	1144699
Chromosome2	1146002	1146003
Chromosome2	1147390	1147391
Chromosome2	1148797	1148798
Chromosome2	1193027	1193028
Chromosome2	1213348	1213349
Chromosome2	1223558	1223559
Chromosome2	1223729	1223730
Chromosome2	1224299	1224300
Chromosome2	1224341	1224342
Chromosome2	1224368	1224369
Chromosome2	1286545	1286546
Chromosome2	1475258	1475259
Chromosome2	1475258	1475259
Chromosome2	1475258	1475259
Chromosome2	1474583	1474584
Chromosome2	1475855	1475856
Chromosome2	1480405	1480406
Chromosome2	1544379	1544380
Chromosome2	1545814	1545815
Chromosome2	1559716	1559717
Chromosome2	1575269	1575270
Chromosome2	1606754	1606755
Chromosome2	1612877	1612878
Chromosome2	1635208	1635209
Chromosome2	1669721	1669722
Chromosome2	1673080	1673081
Chromosome2	1672885	1672886
Chromosome2	1674564	1674565
Chromosome2	1764250	1764251
Chromosome2	1899367	1899368
Chromosome3	70763	70764
Chromosome3	130709	130710
Chromosome3	476040	476041
Chromosome3	14830	14831
Chromosome4	98288	98289
