# Supplementary material for: Universally high transcript error rates in bacteria
Source: eLife. 2020 May 29;9:e54898. doi: 10.7554/eLife.54898 (PMC7259958; doi:10.7554/eLife.54898)
Supplement: Figure 1—source data 1. [file elife-54898-fig1-data1.zip › source_data/Atumefaciens/all_cds_highlight.txt]

Chromosome1	202	1023
Chromosome1	1055	1654
Chromosome1	1647	2507
Chromosome1	2507	3088
Chromosome1	3109	3807
Chromosome1	3906	4388
Chromosome1	4492	5028
Chromosome1	5214	5867
Chromosome1	5864	6976
Chromosome1	6973	7542
Chromosome1	7539	7904
Chromosome1	8063	10498
Chromosome1	10603	11205
Chromosome1	11334	12176
Chromosome1	12338	13534
Chromosome1	13604	14371
Chromosome1	14474	15136
Chromosome1	15138	16358
Chromosome1	16363	17202
Chromosome1	17230	18126
Chromosome1	18249	19592
Chromosome1	19640	19960
Chromosome1	20038	23595
Chromosome1	23585	26770
Chromosome1	26767	27504
Chromosome1	27519	29030
Chromosome1	29027	31672
Chromosome1	31669	31836
Chromosome1	31881	33281
Chromosome1	33410	33685
Chromosome1	33697	34098
Chromosome1	34224	34688
Chromosome1	34678	36468
Chromosome1	36524	37249
Chromosome1	37588	39198
Chromosome1	39326	39760
Chromosome1	39780	40748
Chromosome1	40778	41101
Chromosome1	41117	41893
Chromosome1	41890	42633
Chromosome1	42635	43285
Chromosome1	43287	43781
Chromosome1	43804	44400
Chromosome1	44643	45125
Chromosome1	45213	46520
Chromosome1	46715	47680
Chromosome1	47735	49969
Chromosome1	50150	50863
Chromosome1	51047	51532
Chromosome1	51593	52180
Chromosome1	52254	53561
Chromosome1	53591	56077
Chromosome1	59237	59626
Chromosome1	62234	62491
Chromosome1	63195	65003
Chromosome1	65053	66285
Chromosome1	66550	67572
Chromosome1	67797	68879
Chromosome1	68879	69661
Chromosome1	69658	70287
Chromosome1	70952	71173
Chromosome1	71187	71585
Chromosome1	71678	73759
Chromosome1	73776	74750
Chromosome1	74780	76015
Chromosome1	76044	77171
Chromosome1	77194	77955
Chromosome1	77959	78435
Chromosome1	78442	79131
Chromosome1	79180	80184
Chromosome1	80359	80898
Chromosome1	80891	81883
Chromosome1	82361	83305
Chromosome1	83312	84328
Chromosome1	84464	86605
Chromosome1	86871	87140
Chromosome1	87306	88253
Chromosome1	88257	88673
Chromosome1	88749	91490
Chromosome1	91593	92294
Chromosome1	92291	93907
Chromosome1	93971	94567
Chromosome1	94973	96484
Chromosome1	96507	97772
Chromosome1	97807	98412
Chromosome1	98471	99085
Chromosome1	99145	99468
Chromosome1	99493	101367
Chromosome1	101633	102037
Chromosome1	102037	102999
Chromosome1	103015	103878
Chromosome1	103890	104645
Chromosome1	104796	105374
Chromosome1	105469	106194
Chromosome1	106483	108777
Chromosome1	108894	109352
Chromosome1	109362	109556
Chromosome1	109822	110031
Chromosome1	110061	110222
Chromosome1	110443	111834
Chromosome1	111999	112445
Chromosome1	112723	113133
Chromosome1	113225	116221
Chromosome1	116298	117017
Chromosome1	117211	117396
Chromosome1	117517	119385
Chromosome1	119382	120728
Chromosome1	120728	120931
Chromosome1	121501	121911
Chromosome1	122011	122472
Chromosome1	122482	123987
Chromosome1	124134	124346
Chromosome1	124360	124911
Chromosome1	124980	126113
Chromosome1	126204	128105
Chromosome1	128723	129040
Chromosome1	129113	129763
Chromosome1	129977	130969
Chromosome1	131052	132557
Chromosome1	132565	133668
Chromosome1	133675	134646
Chromosome1	134651	135055
Chromosome1	135055	135855
Chromosome1	135858	136631
Chromosome1	136628	137944
Chromosome1	137937	138473
Chromosome1	138593	139222
Chromosome1	139318	140295
Chromosome1	140292	141512
Chromosome1	141628	142458
Chromosome1	142568	142960
Chromosome1	142960	143586
Chromosome1	143593	145596
Chromosome1	145673	146671
Chromosome1	147052	148374
Chromosome1	148440	148661
Chromosome1	148936	154284
Chromosome1	154281	156050
Chromosome1	156089	156595
Chromosome1	156679	157275
Chromosome1	157460	158266
Chromosome1	158273	159496
Chromosome1	159572	160087
Chromosome1	160158	160415
Chromosome1	160405	160824
Chromosome1	160900	161538
Chromosome1	161617	162135
Chromosome1	162148	162858
Chromosome1	163005	164006
Chromosome1	164145	164918
Chromosome1	164918	165703
Chromosome1	165738	166475
Chromosome1	166741	167763
Chromosome1	167770	168273
Chromosome1	168270	169193
Chromosome1	169336	170325
Chromosome1	170546	170791
Chromosome1	170929	171183
Chromosome1	171255	172295
Chromosome1	172383	172934
Chromosome1	172979	174115
Chromosome1	174112	174801
Chromosome1	175085	176434
Chromosome1	176434	177420
Chromosome1	177491	178396
Chromosome1	178482	179342
Chromosome1	179559	180176
Chromosome1	180173	180880
Chromosome1	180948	181724
Chromosome1	181721	182623
Chromosome1	182757	183866
Chromosome1	183868	184479
Chromosome1	184476	184937
Chromosome1	185020	185757
Chromosome1	185767	186594
Chromosome1	186736	187758
Chromosome1	187786	188169
Chromosome1	188269	189324
Chromosome1	189527	191371
Chromosome1	191513	192607
Chromosome1	192607	193752
Chromosome1	193758	195398
Chromosome1	196922	198280
Chromosome1	198255	199583
Chromosome1	199683	200174
Chromosome1	200280	201020
Chromosome1	201017	201955
Chromosome1	201952	203097
Chromosome1	203202	204113
Chromosome1	204264	205310
Chromosome1	205479	205949
Chromosome1	206108	207172
Chromosome1	207197	208114
Chromosome1	208257	209360
Chromosome1	209584	211140
Chromosome1	211252	211569
Chromosome1	211566	212447
Chromosome1	212654	213490
Chromosome1	213781	214887
Chromosome1	215252	215596
Chromosome1	215615	216466
Chromosome1	216562	216921
Chromosome1	217113	218417
Chromosome1	218476	219870
Chromosome1	220013	220837
Chromosome1	220901	221887
Chromosome1	221897	222901
Chromosome1	222916	224391
Chromosome1	224425	225708
Chromosome1	225743	226324
Chromosome1	226492	228075
Chromosome1	228072	228878
Chromosome1	229012	229524
Chromosome1	229626	229817
Chromosome1	229888	230142
Chromosome1	230261	230644
Chromosome1	231037	231342
Chromosome1	231480	231929
Chromosome1	231933	232091
Chromosome1	232090	232764
Chromosome1	232852	233040
Chromosome1	233223	234320
Chromosome1	234324	235199
Chromosome1	235331	236704
Chromosome1	236800	237117
Chromosome1	237189	237647
Chromosome1	237802	238695
Chromosome1	238692	239588
Chromosome1	239563	239970
Chromosome1	240038	241864
Chromosome1	241937	242806
Chromosome1	242803	243414
Chromosome1	243481	243882
Chromosome1	243979	244560
Chromosome1	244578	245096
Chromosome1	245111	246184
Chromosome1	246322	247419
Chromosome1	247423	248526
Chromosome1	248654	249061
Chromosome1	249268	250251
Chromosome1	250316	250831
Chromosome1	251050	251838
Chromosome1	252140	252562
Chromosome1	252752	252955
Chromosome1	252996	253400
Chromosome1	253565	254443
Chromosome1	254469	255518
Chromosome1	255543	257966
Chromosome1	258026	259027
Chromosome1	259144	260034
Chromosome1	260035	260478
Chromosome1	260480	261430
Chromosome1	261539	262522
Chromosome1	262522	263082
Chromosome1	263263	264246
Chromosome1	264243	264596
Chromosome1	264608	264850
Chromosome1	265040	266638
Chromosome1	266639	267841
Chromosome1	267892	268599
Chromosome1	268710	269195
Chromosome1	269292	270155
Chromosome1	270164	271402
Chromosome1	271491	271967
Chromosome1	271980	272327
Chromosome1	272421	272816
Chromosome1	272903	273790
Chromosome1	273789	274367
Chromosome1	274509	274997
Chromosome1	275072	276649
Chromosome1	276733	277371
Chromosome1	277368	277817
Chromosome1	277896	278348
Chromosome1	278399	279493
Chromosome1	279497	280618
Chromosome1	280618	282159
Chromosome1	282201	283478
Chromosome1	283634	284923
Chromosome1	284985	285353
Chromosome1	285780	286652
Chromosome1	286656	287636
Chromosome1	287937	288629
Chromosome1	288789	289595
Chromosome1	289835	290065
Chromosome1	290154	291134
Chromosome1	291256	291543
Chromosome1	291564	292271
Chromosome1	292276	292872
Chromosome1	292969	293562
Chromosome1	293756	294874
Chromosome1	295139	296080
Chromosome1	296070	296438
Chromosome1	296455	297015
Chromosome1	297124	298422
Chromosome1	298593	299474
Chromosome1	299486	300328
Chromosome1	300339	301439
Chromosome1	301549	302061
Chromosome1	302304	303263
Chromosome1	303447	304979
Chromosome1	305092	306060
Chromosome1	306201	306818
Chromosome1	306896	307366
Chromosome1	307456	309039
Chromosome1	309109	310314
Chromosome1	310311	310685
Chromosome1	310693	311607
Chromosome1	312079	313653
Chromosome1	313690	314466
Chromosome1	314610	315506
Chromosome1	315553	316314
Chromosome1	316510	316776
Chromosome1	317546	319108
Chromosome1	319178	320377
Chromosome1	320383	321027
Chromosome1	321045	321761
Chromosome1	321898	322989
Chromosome1	323104	323739
Chromosome1	323821	324282
Chromosome1	324365	324937
Chromosome1	325171	326715
Chromosome1	326868	327677
Chromosome1	327687	328250
Chromosome1	328264	328971
Chromosome1	329163	330116
Chromosome1	330143	330445
Chromosome1	330497	330853
Chromosome1	331151	332080
Chromosome1	332077	332937
Chromosome1	332937	333425
Chromosome1	333481	335721
Chromosome1	335816	336697
Chromosome1	336888	339539
Chromosome1	339636	342464
Chromosome1	342472	344061
Chromosome1	344061	344465
Chromosome1	344569	345633
Chromosome1	345748	346239
Chromosome1	346382	346945
Chromosome1	346962	347630
Chromosome1	347674	348168
Chromosome1	348238	348666
Chromosome1	348697	349491
Chromosome1	349678	351045
Chromosome1	351086	352141
Chromosome1	352152	352658
Chromosome1	352674	353816
Chromosome1	354023	355612
Chromosome1	355746	356165
Chromosome1	356352	357614
Chromosome1	357786	358484
Chromosome1	358548	359447
Chromosome1	359502	360734
Chromosome1	360845	361357
Chromosome1	361402	362337
Chromosome1	362337	363137
Chromosome1	363157	363753
Chromosome1	363737	364933
Chromosome1	364948	365802
Chromosome1	365885	366805
Chromosome1	366972	369299
Chromosome1	369369	370313
Chromosome1	370519	370944
Chromosome1	371001	371258
Chromosome1	371301	371897
Chromosome1	371999	372712
Chromosome1	372819	373736
Chromosome1	373782	374666
Chromosome1	374714	374854
Chromosome1	375022	375399
Chromosome1	375412	376065
Chromosome1	376062	377861
Chromosome1	377861	378244
Chromosome1	378281	378418
Chromosome1	378460	378732
Chromosome1	378770	380818
Chromosome1	381013	382488
Chromosome1	382567	382668
Chromosome1	382963	383775
Chromosome1	384107	385138
Chromosome1	385135	386061
Chromosome1	386061	386882
Chromosome1	386925	388217
Chromosome1	388282	389082
Chromosome1	389380	390876
Chromosome1	391046	392368
Chromosome1	392497	393534
Chromosome1	393647	394684
Chromosome1	394836	395534
Chromosome1	395634	396560
Chromosome1	396685	397650
Chromosome1	397647	398375
Chromosome1	398431	400056
Chromosome1	400187	401899
Chromosome1	402257	403306
Chromosome1	403460	404476
Chromosome1	404549	406225
Chromosome1	406405	408594
Chromosome1	408722	409585
Chromosome1	409700	410107
Chromosome1	410200	410442
Chromosome1	410760	410918
Chromosome1	411285	412247
Chromosome1	412451	413650
Chromosome1	413700	414581
Chromosome1	414780	416081
Chromosome1	416277	417311
Chromosome1	417600	419084
Chromosome1	419081	420403
Chromosome1	420418	421233
Chromosome1	421330	422055
Chromosome1	422088	422771
Chromosome1	423108	423689
Chromosome1	423749	423997
Chromosome1	424028	425227
Chromosome1	425284	426201
Chromosome1	426438	427427
Chromosome1	427500	427892
Chromosome1	428127	429311
Chromosome1	429507	430619
Chromosome1	430992	433148
Chromosome1	433148	433828
Chromosome1	433830	434858
Chromosome1	435141	436046
Chromosome1	437096	437329
Chromosome1	437494	437916
Chromosome1	438415	439110
Chromosome1	439118	439417
Chromosome1	439627	440124
Chromosome1	440612	441757
Chromosome1	441916	442467
Chromosome1	442524	443105
Chromosome1	443102	443395
Chromosome1	443395	444615
Chromosome1	444725	445291
Chromosome1	445536	446105
Chromosome1	446188	447000
Chromosome1	447141	447746
Chromosome1	448011	448757
Chromosome1	448757	449308
Chromosome1	449517	450182
Chromosome1	450195	452396
Chromosome1	452510	454249
Chromosome1	454246	454614
Chromosome1	454648	455112
Chromosome1	455117	455329
Chromosome1	455332	456492
Chromosome1	456536	457177
Chromosome1	457153	457470
Chromosome1	457558	457881
Chromosome1	457932	458390
Chromosome1	458393	458752
Chromosome1	458881	459027
Chromosome1	459235	459648
Chromosome1	459730	460008
Chromosome1	460158	460418
Chromosome1	460516	460755
Chromosome1	461199	461756
Chromosome1	461845	462759
Chromosome1	462836	463381
Chromosome1	463378	464082
Chromosome1	464351	465076
Chromosome1	465099	465422
Chromosome1	465634	467181
Chromosome1	467741	468502
Chromosome1	468530	469732
Chromosome1	470110	471405
Chromosome1	471432	472184
Chromosome1	472246	472896
Chromosome1	473009	473659
Chromosome1	473912	474265
Chromosome1	474265	475356
Chromosome1	475393	475890
Chromosome1	475892	476158
Chromosome1	476433	477269
Chromosome1	477405	478016
Chromosome1	478099	478740
Chromosome1	478767	479228
Chromosome1	479336	479839
Chromosome1	480099	482477
Chromosome1	482512	483240
Chromosome1	483263	483700
Chromosome1	483858	484649
Chromosome1	484682	485608
Chromosome1	485873	489619
Chromosome1	489549	489830
Chromosome1	489996	491792
Chromosome1	491831	493039
Chromosome1	493224	495440
Chromosome1	495597	496028
Chromosome1	496070	496276
Chromosome1	496544	497131
Chromosome1	497141	497485
Chromosome1	497482	497763
Chromosome1	497760	498245
Chromosome1	498245	499888
Chromosome1	499888	500223
Chromosome1	500223	503141
Chromosome1	503247	503624
Chromosome1	504029	505735
Chromosome1	505735	506034
Chromosome1	506031	506396
Chromosome1	506473	508686
Chromosome1	508700	509608
Chromosome1	509605	510660
Chromosome1	510660	511049
Chromosome1	511046	511591
Chromosome1	511606	511989
Chromosome1	512098	513798
Chromosome1	514220	514900
Chromosome1	514900	515655
Chromosome1	515804	517651
Chromosome1	517706	521215
Chromosome1	521538	521966
Chromosome1	522121	523287
Chromosome1	523618	524649
Chromosome1	524662	525414
Chromosome1	525398	525808
Chromosome1	525881	526504
Chromosome1	526538	526837
Chromosome1	526901	527389
Chromosome1	527392	527865
Chromosome1	527869	529167
Chromosome1	529301	529741
Chromosome1	529855	531147
Chromosome1	531250	531516
Chromosome1	531935	532876
Chromosome1	533118	534080
Chromosome1	534106	534363
Chromosome1	534487	535407
Chromosome1	535779	536516
Chromosome1	536513	537013
Chromosome1	537040	537759
Chromosome1	537756	538292
Chromosome1	538289	539410
Chromosome1	539407	539895
Chromosome1	539916	540704
Chromosome1	540723	541061
Chromosome1	541058	541477
Chromosome1	541481	541873
Chromosome1	542044	542448
Chromosome1	542612	544033
Chromosome1	544045	544779
Chromosome1	544781	545416
Chromosome1	545747	546619
Chromosome1	546622	547581
Chromosome1	547645	548184
Chromosome1	548212	549255
Chromosome1	549381	550463
Chromosome1	550469	550906
Chromosome1	550987	551199
Chromosome1	551214	552506
Chromosome1	552786	553442
Chromosome1	553439	554740
Chromosome1	554737	556017
Chromosome1	556014	557363
Chromosome1	557434	557877
Chromosome1	558160	558831
Chromosome1	558937	560214
Chromosome1	560237	561715
Chromosome1	561719	562822
Chromosome1	562857	563201
Chromosome1	563198	563647
Chromosome1	563638	564111
Chromosome1	564157	564423
Chromosome1	564581	566668
Chromosome1	566698	567420
Chromosome1	567436	567855
Chromosome1	567998	568525
Chromosome1	568555	568923
Chromosome1	568923	569456
Chromosome1	569640	570314
Chromosome1	570442	572205
Chromosome1	572283	573182
Chromosome1	573200	574225
Chromosome1	574503	575864
Chromosome1	576113	577033
Chromosome1	577035	578195
Chromosome1	578233	579888
Chromosome1	579910	580998
Chromosome1	581169	581588
Chromosome1	581614	582975
Chromosome1	583194	585014
Chromosome1	585139	585837
Chromosome1	585848	587323
Chromosome1	587460	588746
Chromosome1	588759	590198
Chromosome1	590322	591506
Chromosome1	591617	591964
Chromosome1	592052	592924
Chromosome1	592940	593197
Chromosome1	593282	594571
Chromosome1	594822	596237
Chromosome1	596389	597486
Chromosome1	597568	598725
Chromosome1	598737	599645
Chromosome1	599650	600462
Chromosome1	600770	602350
Chromosome1	602710	606537
Chromosome1	607140	608840
Chromosome1	608837	609577
Chromosome1	609578	610975
Chromosome1	611203	612186
Chromosome1	612257	612415
Chromosome1	612498	613871
Chromosome1	613967	614386
Chromosome1	614536	615564
Chromosome1	615683	616558
Chromosome1	616677	618032
Chromosome1	618019	618696
Chromosome1	618895	619164
Chromosome1	619256	619825
Chromosome1	619822	620721
Chromosome1	620728	622572
Chromosome1	622764	623780
Chromosome1	623825	624121
Chromosome1	624218	624928
Chromosome1	625104	625886
Chromosome1	625907	626101
Chromosome1	626232	627164
Chromosome1	627262	627579
Chromosome1	627773	628324
Chromosome1	628399	629676
Chromosome1	629699	631636
Chromosome1	631737	633890
Chromosome1	634123	634617
Chromosome1	634671	636494
Chromosome1	636819	637328
Chromosome1	637484	638755
Chromosome1	638957	641281
Chromosome1	641450	642706
Chromosome1	642859	643659
Chromosome1	643779	644732
Chromosome1	644809	645375
Chromosome1	645743	648181
Chromosome1	648222	649172
Chromosome1	649375	649668
Chromosome1	649841	651214
Chromosome1	651333	652052
Chromosome1	652089	653594
Chromosome1	653757	654236
Chromosome1	654494	655240
Chromosome1	655237	656574
Chromosome1	656687	657460
Chromosome1	657752	659026
Chromosome1	659192	660091
Chromosome1	660203	661636
Chromosome1	661872	663074
Chromosome1	663090	664391
Chromosome1	664388	665047
Chromosome1	665307	666083
Chromosome1	666322	666951
Chromosome1	666948	667391
Chromosome1	667417	668334
Chromosome1	668542	669459
Chromosome1	669485	670249
Chromosome1	670256	670525
Chromosome1	670509	670736
Chromosome1	670893	672416
Chromosome1	672421	672789
Chromosome1	672806	673933
Chromosome1	673930	674622
Chromosome1	674687	675178
Chromosome1	675289	675723
Chromosome1	675932	676264
Chromosome1	676327	677961
Chromosome1	678037	678333
Chromosome1	678703	679551
Chromosome1	679609	680589
Chromosome1	680862	683765
Chromosome1	683917	684546
Chromosome1	684601	685059
Chromosome1	685131	687140
Chromosome1	687121	687678
Chromosome1	687765	688691
Chromosome1	688739	690571
Chromosome1	690688	692034
Chromosome1	692128	692934
Chromosome1	692996	693235
Chromosome1	693450	694772
Chromosome1	694766	695503
Chromosome1	695708	696754
Chromosome1	696751	696984
Chromosome1	697137	698957
Chromosome1	699318	700985
Chromosome1	701072	702424
Chromosome1	702701	703588
Chromosome1	703593	704222
Chromosome1	704238	705152
Chromosome1	705152	705925
Chromosome1	706035	706874
Chromosome1	707220	707825
Chromosome1	707904	709127
Chromosome1	709244	710410
Chromosome1	710698	711726
Chromosome1	711742	713661
Chromosome1	714004	715185
Chromosome1	715456	715821
Chromosome1	715882	716631
Chromosome1	716705	716932
Chromosome1	717012	717653
Chromosome1	717655	718140
Chromosome1	718422	718883
Chromosome1	719043	719678
Chromosome1	719743	720396
Chromosome1	720728	721837
Chromosome1	722174	722692
Chromosome1	722704	724140
Chromosome1	724191	725168
Chromosome1	725232	725843
Chromosome1	726172	727416
Chromosome1	727574	728506
Chromosome1	728681	729142
Chromosome1	729365	729889
Chromosome1	729950	730945
Chromosome1	731155	732939
Chromosome1	732950	733708
Chromosome1	733757	734113
Chromosome1	734322	735572
Chromosome1	735569	736321
Chromosome1	736600	738621
Chromosome1	738691	739653
Chromosome1	739773	740225
Chromosome1	740264	740647
Chromosome1	740690	741061
Chromosome1	741115	741336
Chromosome1	741429	742223
Chromosome1	742331	742693
Chromosome1	742736	744655
Chromosome1	744745	745668
Chromosome1	745929	746183
Chromosome1	746186	747121
Chromosome1	747147	747710
Chromosome1	747716	748348
Chromosome1	748345	749025
Chromosome1	749138	750334
Chromosome1	750515	751615
Chromosome1	751628	752725
Chromosome1	753121	753423
Chromosome1	753587	754177
Chromosome1	754208	755026
Chromosome1	755158	756273
Chromosome1	756483	756932
Chromosome1	756989	757609
Chromosome1	757640	758359
Chromosome1	758573	758881
Chromosome1	758870	759544
Chromosome1	759551	759988
Chromosome1	760181	761596
Chromosome1	761678	762202
Chromosome1	762635	763498
Chromosome1	763516	765225
Chromosome1	765615	766568
Chromosome1	766568	766699
Chromosome1	766728	767345
Chromosome1	767407	768282
Chromosome1	768544	768930
Chromosome1	768941	769675
Chromosome1	769734	770780
Chromosome1	770873	771841
Chromosome1	771838	772278
Chromosome1	772455	772763
Chromosome1	772778	775318
Chromosome1	775661	776146
Chromosome1	776247	777095
Chromosome1	777257	777862
Chromosome1	777969	778160
Chromosome1	778209	779414
Chromosome1	779593	782508
Chromosome1	782505	783104
Chromosome1	783198	784496
Chromosome1	784518	786089
Chromosome1	786158	786730
Chromosome1	786943	787128
Chromosome1	787139	787828
Chromosome1	788043	788723
Chromosome1	788769	789233
Chromosome1	789417	790517
Chromosome1	790754	791899
Chromosome1	792051	792284
Chromosome1	792336	793091
Chromosome1	793140	793751
Chromosome1	793748	794851
Chromosome1	794950	795477
Chromosome1	795606	796286
Chromosome1	796371	799838
Chromosome1	800272	801243
Chromosome1	801470	804196
Chromosome1	805151	806515
Chromosome1	806548	807021
Chromosome1	807276	808196
Chromosome1	808375	809283
Chromosome1	809574	809885
Chromosome1	809875	810156
Chromosome1	810349	811983
Chromosome1	812191	812400
Chromosome1	812453	812875
Chromosome1	813643	813804
Chromosome1	814026	815510
Chromosome1	815510	816463
Chromosome1	816492	817253
Chromosome1	817479	817919
Chromosome1	818165	819190
Chromosome1	819387	820244
Chromosome1	820237	821109
Chromosome1	821121	822161
Chromosome1	822481	822822
Chromosome1	822931	823914
Chromosome1	824033	825844
Chromosome1	826017	826253
Chromosome1	826619	827239
Chromosome1	827251	828732
Chromosome1	828963	830612
Chromosome1	830912	831187
Chromosome1	831361	832677
Chromosome1	832682	833479
Chromosome1	833508	834506
Chromosome1	834644	835264
Chromosome1	835494	836153
Chromosome1	836238	836753
Chromosome1	836901	838424
Chromosome1	838735	839730
Chromosome1	839732	841357
Chromosome1	841512	842477
Chromosome1	842515	843303
Chromosome1	843467	846184
Chromosome1	846353	847261
Chromosome1	847372	848145
Chromosome1	848201	848659
Chromosome1	848852	849274
Chromosome1	849384	849767
Chromosome1	849829	850488
Chromosome1	850512	851873
Chromosome1	852455	852877
Chromosome1	852963	853409
Chromosome1	853559	854287
Chromosome1	854312	854806
Chromosome1	854904	855683
Chromosome1	855731	856495
Chromosome1	856748	857470
Chromosome1	857424	857957
Chromosome1	857954	858304
Chromosome1	858362	859924
Chromosome1	859965	860150
Chromosome1	860239	860634
Chromosome1	860642	861073
Chromosome1	861177	861935
Chromosome1	862008	862814
Chromosome1	863159	863770
Chromosome1	863795	864622
Chromosome1	864881	865588
Chromosome1	865637	866005
Chromosome1	866011	866781
Chromosome1	867116	867997
Chromosome1	868167	870524
Chromosome1	870751	871638
Chromosome1	871735	872277
Chromosome1	872283	872762
Chromosome1	872848	873450
Chromosome1	873563	874414
Chromosome1	874406	875137
Chromosome1	875272	875916
Chromosome1	876144	876551
Chromosome1	876639	877559
Chromosome1	878015	878197
Chromosome1	878209	878919
Chromosome1	878924	879238
Chromosome1	879343	879909
Chromosome1	879931	880419
Chromosome1	880624	881037
Chromosome1	881069	881482
Chromosome1	881575	881847
Chromosome1	881926	882933
Chromosome1	882944	883231
Chromosome1	883624	884721
Chromosome1	884714	885622
Chromosome1	885864	886874
Chromosome1	886905	887126
Chromosome1	887371	889470
Chromosome1	889693	890094
Chromosome1	890199	891107
Chromosome1	891149	891895
Chromosome1	892045	893181
Chromosome1	893492	894652
Chromosome1	894737	895597
Chromosome1	895876	896286
Chromosome1	896409	896729
Chromosome1	896955	897623
Chromosome1	897726	898223
Chromosome1	898310	898717
Chromosome1	898919	901288
Chromosome1	901285	901704
Chromosome1	901704	902081
Chromosome1	902101	903678
Chromosome1	903675	904154
Chromosome1	904151	904537
Chromosome1	904534	904866
Chromosome1	905300	905728
Chromosome1	906031	906453
Chromosome1	906446	907282
Chromosome1	907304	907720
Chromosome1	907933	908358
Chromosome1	908846	910378
Chromosome1	910341	911261
Chromosome1	911524	911880
Chromosome1	911937	912881
Chromosome1	913429	913623
Chromosome1	913644	914192
Chromosome1	914185	914772
Chromosome1	914896	915504
Chromosome1	915879	916784
Chromosome1	917133	918440
Chromosome1	918454	919899
Chromosome1	920245	922518
Chromosome1	922697	923176
Chromosome1	923288	924112
Chromosome1	924140	924475
Chromosome1	924472	924747
Chromosome1	924855	925463
Chromosome1	925699	928224
Chromosome1	928266	928643
Chromosome1	928966	929232
Chromosome1	929232	929591
Chromosome1	929689	929925
Chromosome1	930032	931414
Chromosome1	931493	931666
Chromosome1	931735	933366
Chromosome1	933625	935085
Chromosome1	935236	936336
Chromosome1	936461	936892
Chromosome1	936924	937292
Chromosome1	937448	938287
Chromosome1	938311	939975
Chromosome1	940186	940710
Chromosome1	940765	941973
Chromosome1	942422	943075
Chromosome1	943134	943442
Chromosome1	943699	944865
Chromosome1	945061	945381
Chromosome1	945431	946003
Chromosome1	946036	947304
Chromosome1	947276	948130
Chromosome1	948307	948702
Chromosome1	948710	949816
Chromosome1	950075	950689
Chromosome1	950973	951377
Chromosome1	951712	952293
Chromosome1	952354	952992
Chromosome1	952989	953873
Chromosome1	953870	954304
Chromosome1	954322	958122
Chromosome1	958124	958363
Chromosome1	958503	958757
Chromosome1	958851	959522
Chromosome1	959512	960912
Chromosome1	961120	961548
Chromosome1	961699	962871
Chromosome1	962868	963365
Chromosome1	963362	965353
Chromosome1	965350	965946
Chromosome1	966100	967671
Chromosome1	967944	968702
Chromosome1	968712	970121
Chromosome1	970284	971144
Chromosome1	971363	974329
Chromosome1	974549	976885
Chromosome1	977112	977432
Chromosome1	977569	980217
Chromosome1	980680	981615
Chromosome1	981910	982098
Chromosome1	982149	983039
Chromosome1	983083	984381
Chromosome1	984865	985770
Chromosome1	985792	986580
Chromosome1	986762	987682
Chromosome1	987717	988586
Chromosome1	988648	989274
Chromosome1	989625	991289
Chromosome1	991736	992479
Chromosome1	992563	993579
Chromosome1	993684	994073
Chromosome1	994196	995032
Chromosome1	995101	996474
Chromosome1	996761	997846
Chromosome1	998241	999149
Chromosome1	999239	1000669
Chromosome1	1000735	1001205
Chromosome1	1001209	1001598
Chromosome1	1001595	1001825
Chromosome1	1001892	1003397
Chromosome1	1003656	1003907
Chromosome1	1004027	1004623
Chromosome1	1004756	1005094
Chromosome1	1005697	1005960
Chromosome1	1006259	1007371
Chromosome1	1007539	1007886
Chromosome1	1008215	1009432
Chromosome1	1009440	1010240
Chromosome1	1010507	1010848
Chromosome1	1011389	1011697
Chromosome1	1012046	1012261
Chromosome1	1012324	1013433
Chromosome1	1013941	1015038
Chromosome1	1015196	1017244
Chromosome1	1017267	1017563
Chromosome1	1017628	1018512
Chromosome1	1018676	1019158
Chromosome1	1019223	1019405
Chromosome1	1019463	1020962
Chromosome1	1021176	1021745
Chromosome1	1022138	1022527
Chromosome1	1022660	1024894
Chromosome1	1025052	1025237
Chromosome1	1025505	1026083
Chromosome1	1026080	1026484
Chromosome1	1026691	1027437
Chromosome1	1027434	1028153
Chromosome1	1028237	1029178
Chromosome1	1029327	1030079
Chromosome1	1030215	1030592
Chromosome1	1030649	1031413
Chromosome1	1031468	1032688
Chromosome1	1032847	1033581
Chromosome1	1033791	1034633
Chromosome1	1034645	1035289
Chromosome1	1035286	1037934
Chromosome1	1038190	1039749
Chromosome1	1040041	1041084
Chromosome1	1041368	1042123
Chromosome1	1042120	1042938
Chromosome1	1042990	1043673
Chromosome1	1043851	1044672
Chromosome1	1044750	1045268
Chromosome1	1045265	1045852
Chromosome1	1045891	1046739
Chromosome1	1046862	1047629
Chromosome1	1047644	1047901
Chromosome1	1048007	1048444
Chromosome1	1048543	1048959
Chromosome1	1049091	1049414
Chromosome1	1049425	1050186
Chromosome1	1050233	1051525
Chromosome1	1051672	1051821
Chromosome1	1052216	1053082
Chromosome1	1053106	1053804
Chromosome1	1053980	1055866
Chromosome1	1055978	1058002
Chromosome1	1058144	1058779
Chromosome1	1059042	1060802
Chromosome1	1060839	1061747
Chromosome1	1061974	1062930
Chromosome1	1062934	1063392
Chromosome1	1063392	1063865
Chromosome1	1063862	1064230
Chromosome1	1064489	1065874
Chromosome1	1066087	1066827
Chromosome1	1066973	1068481
Chromosome1	1068620	1069207
Chromosome1	1069297	1070703
Chromosome1	1070710	1070874
Chromosome1	1071017	1071286
Chromosome1	1071352	1072527
Chromosome1	1072650	1073471
Chromosome1	1073570	1074274
Chromosome1	1074271	1074573
Chromosome1	1074673	1076169
Chromosome1	1076482	1076937
Chromosome1	1077063	1078685
Chromosome1	1078705	1079772
Chromosome1	1080043	1080618
Chromosome1	1080633	1081607
Chromosome1	1081754	1082002
Chromosome1	1082016	1082477
Chromosome1	1082485	1082763
Chromosome1	1082769	1083812
Chromosome1	1083982	1084977
Chromosome1	1085056	1085793
Chromosome1	1086145	1086381
Chromosome1	1086633	1087895
Chromosome1	1087924	1088232
Chromosome1	1088259	1089479
Chromosome1	1089546	1090433
Chromosome1	1090439	1091101
Chromosome1	1091103	1091726
Chromosome1	1091798	1092628
Chromosome1	1092628	1093650
Chromosome1	1093677	1094624
Chromosome1	1094920	1097301
Chromosome1	1097301	1098389
Chromosome1	1098386	1099555
Chromosome1	1099853	1101346
Chromosome1	1101372	1101821
Chromosome1	1101976	1103004
Chromosome1	1103035	1103961
Chromosome1	1104422	1106359
Chromosome1	1106444	1108105
Chromosome1	1108102	1108710
Chromosome1	1108800	1109282
Chromosome1	1109341	1111224
Chromosome1	1111294	1112256
Chromosome1	1112596	1113291
Chromosome1	1113391	1113813
Chromosome1	1113936	1114448
Chromosome1	1114445	1114996
Chromosome1	1115057	1115953
Chromosome1	1116006	1116473
Chromosome1	1116478	1116732
Chromosome1	1116732	1117319
Chromosome1	1117422	1119350
Chromosome1	1119464	1120252
Chromosome1	1120602	1121258
Chromosome1	1121376	1121972
Chromosome1	1122004	1122762
Chromosome1	1122961	1123908
Chromosome1	1123913	1124776
Chromosome1	1124884	1127040
Chromosome1	1127099	1127728
Chromosome1	1127885	1128241
Chromosome1	1128350	1128820
Chromosome1	1128955	1129560
Chromosome1	1129626	1130699
Chromosome1	1130983	1132140
Chromosome1	1132143	1132871
Chromosome1	1132973	1135171
Chromosome1	1135168	1136691
Chromosome1	1136723	1137355
Chromosome1	1137505	1137852
Chromosome1	1138022	1138369
Chromosome1	1138607	1139965
Chromosome1	1140110	1141138
Chromosome1	1141393	1141923
Chromosome1	1142005	1143171
Chromosome1	1143254	1144543
Chromosome1	1144724	1146511
Chromosome1	1146514	1146990
Chromosome1	1147303	1148688
Chromosome1	1148897	1150378
Chromosome1	1150419	1151609
Chromosome1	1151839	1154091
Chromosome1	1154188	1154946
Chromosome1	1155124	1155582
Chromosome1	1155680	1156693
Chromosome1	1156777	1157304
Chromosome1	1157536	1158048
Chromosome1	1158422	1159753
Chromosome1	1160108	1161397
Chromosome1	1161410	1161889
Chromosome1	1161892	1163136
Chromosome1	1163136	1163747
Chromosome1	1164041	1164673
Chromosome1	1164850	1165296
Chromosome1	1165301	1165798
Chromosome1	1165820	1167043
Chromosome1	1167263	1169401
Chromosome1	1169476	1170009
Chromosome1	1170282	1170818
Chromosome1	1170830	1171393
Chromosome1	1171494	1172555
Chromosome1	1172560	1173531
Chromosome1	1173773	1174111
Chromosome1	1174386	1174919
Chromosome1	1175005	1175733
Chromosome1	1176282	1178873
Chromosome1	1178870	1179103
Chromosome1	1179380	1179598
Chromosome1	1179670	1179939
Chromosome1	1180013	1181389
Chromosome1	1181500	1181832
Chromosome1	1181841	1182104
Chromosome1	1182709	1183299
Chromosome1	1183410	1183727
Chromosome1	1184273	1184740
Chromosome1	1184884	1186050
Chromosome1	1186478	1188988
Chromosome1	1189004	1190011
Chromosome1	1190023	1190511
Chromosome1	1190586	1191530
Chromosome1	1191520	1192425
Chromosome1	1192563	1193630
Chromosome1	1193639	1194652
Chromosome1	1194885	1196378
Chromosome1	1196712	1196966
Chromosome1	1197073	1198410
Chromosome1	1198611	1199885
Chromosome1	1199960	1200271
Chromosome1	1200489	1201754
Chromosome1	1201794	1202411
Chromosome1	1202562	1203530
Chromosome1	1203726	1205714
Chromosome1	1205898	1206233
Chromosome1	1206333	1206800
Chromosome1	1207141	1207848
Chromosome1	1207900	1208544
Chromosome1	1208764	1210185
Chromosome1	1210202	1210939
Chromosome1	1210952	1211989
Chromosome1	1212112	1213551
Chromosome1	1213725	1214021
Chromosome1	1214171	1214728
Chromosome1	1214842	1215285
Chromosome1	1215423	1216154
Chromosome1	1216221	1216577
Chromosome1	1217372	1217644
Chromosome1	1217650	1218294
Chromosome1	1218803	1219390
Chromosome1	1219496	1220083
Chromosome1	1220224	1220511
Chromosome1	1220723	1221070
Chromosome1	1221424	1221960
Chromosome1	1222034	1222711
Chromosome1	1222847	1223041
Chromosome1	1223074	1224315
Chromosome1	1224312	1225865
Chromosome1	1226089	1227270
Chromosome1	1227248	1227820
Chromosome1	1228031	1230292
Chromosome1	1230311	1231540
Chromosome1	1231638	1231850
Chromosome1	1231978	1233096
Chromosome1	1233103	1233948
Chromosome1	1233945	1234877
Chromosome1	1234948	1235901
Chromosome1	1236033	1236500
Chromosome1	1236503	1236967
Chromosome1	1237220	1238056
Chromosome1	1238563	1238835
Chromosome1	1238960	1239394
Chromosome1	1239468	1240751
Chromosome1	1240975	1241490
Chromosome1	1241665	1242006
Chromosome1	1242030	1242344
Chromosome1	1242447	1243205
Chromosome1	1243229	1244476
Chromosome1	1244566	1245813
Chromosome1	1246265	1246897
Chromosome1	1247189	1248466
Chromosome1	1248551	1248796
Chromosome1	1248880	1251297
Chromosome1	1251587	1251862
Chromosome1	1252206	1254404
Chromosome1	1254475	1254768
Chromosome1	1256219	1256584
Chromosome1	1256554	1257159
Chromosome1	1257181	1257783
Chromosome1	1257780	1258208
Chromosome1	1258210	1259400
Chromosome1	1259400	1259660
Chromosome1	1259677	1260786
Chromosome1	1260797	1262101
Chromosome1	1262251	1264332
Chromosome1	1264346	1265392
Chromosome1	1265429	1265920
Chromosome1	1266058	1266672
Chromosome1	1266702	1267010
Chromosome1	1267018	1269015
Chromosome1	1269015	1270526
Chromosome1	1270545	1271987
Chromosome1	1271984	1272754
Chromosome1	1272958	1274625
Chromosome1	1274802	1275071
Chromosome1	1275147	1275341
Chromosome1	1275737	1277059
Chromosome1	1277187	1278494
Chromosome1	1278585	1279193
Chromosome1	1279214	1279606
Chromosome1	1279703	1283206
Chromosome1	1283218	1284456
Chromosome1	1284613	1285830
Chromosome1	1285966	1286274
Chromosome1	1286406	1286777
Chromosome1	1286796	1288166
Chromosome1	1288163	1288402
Chromosome1	1289075	1289242
Chromosome1	1289332	1290507
Chromosome1	1290516	1291202
Chromosome1	1291205	1291648
Chromosome1	1291691	1294045
Chromosome1	1294042	1296720
Chromosome1	1297166	1298308
Chromosome1	1298330	1298938
Chromosome1	1298996	1300288
Chromosome1	1300285	1301226
Chromosome1	1301457	1301888
Chromosome1	1302246	1303898
Chromosome1	1304039	1304650
Chromosome1	1304714	1305010
Chromosome1	1305007	1305381
Chromosome1	1305535	1306179
Chromosome1	1306584	1306901
Chromosome1	1306853	1307332
Chromosome1	1307338	1308438
Chromosome1	1308565	1308852
Chromosome1	1308909	1310390
Chromosome1	1310411	1310878
Chromosome1	1310945	1311202
Chromosome1	1311478	1311987
Chromosome1	1311969	1312382
Chromosome1	1312453	1313958
Chromosome1	1314167	1314664
Chromosome1	1314661	1315134
Chromosome1	1315244	1315642
Chromosome1	1315774	1316211
Chromosome1	1316225	1316839
Chromosome1	1316846	1318192
Chromosome1	1318205	1318693
Chromosome1	1318719	1319156
Chromosome1	1319282	1320049
Chromosome1	1320217	1321380
Chromosome1	1321408	1322091
Chromosome1	1322166	1322492
Chromosome1	1322489	1322854
Chromosome1	1322982	1323686
Chromosome1	1323800	1326733
Chromosome1	1326993	1327133
Chromosome1	1327379	1328638
Chromosome1	1328955	1331402
Chromosome1	1331604	1332632
Chromosome1	1332707	1333177
Chromosome1	1333205	1333705
Chromosome1	1333725	1334498
Chromosome1	1334803	1335720
Chromosome1	1335942	1337891
Chromosome1	1337984	1344331
Chromosome1	1344808	1345176
Chromosome1	1345306	1345626
Chromosome1	1345933	1346559
Chromosome1	1346739	1347524
Chromosome1	1347604	1347969
Chromosome1	1347989	1348489
Chromosome1	1348504	1349064
Chromosome1	1349194	1350273
Chromosome1	1350270	1351748
Chromosome1	1351877	1352386
Chromosome1	1352656	1353075
Chromosome1	1353184	1354425
Chromosome1	1354490	1354906
Chromosome1	1355120	1357705
Chromosome1	1357978	1358331
Chromosome1	1358342	1360852
Chromosome1	1360931	1361689
Chromosome1	1361689	1362030
Chromosome1	1362043	1362909
Chromosome1	1363020	1363871
Chromosome1	1363998	1364426
Chromosome1	1364448	1365647
Chromosome1	1365644	1366363
Chromosome1	1366381	1366851
Chromosome1	1366968	1367810
Chromosome1	1368004	1368771
Chromosome1	1369131	1370057
Chromosome1	1370155	1370877
Chromosome1	1370944	1371501
Chromosome1	1371566	1372309
Chromosome1	1372309	1373142
Chromosome1	1373180	1374313
Chromosome1	1374513	1376837
Chromosome1	1376887	1377954
Chromosome1	1377947	1378411
Chromosome1	1378411	1379226
Chromosome1	1379308	1380111
Chromosome1	1380108	1381292
Chromosome1	1381485	1382195
Chromosome1	1382202	1382987
Chromosome1	1383068	1383739
Chromosome1	1383736	1384395
Chromosome1	1384373	1385107
Chromosome1	1385186	1386475
Chromosome1	1386782	1389211
Chromosome1	1389231	1389908
Chromosome1	1390169	1390891
Chromosome1	1391274	1392005
Chromosome1	1391986	1392639
Chromosome1	1392639	1393343
Chromosome1	1393412	1394215
Chromosome1	1394281	1395267
Chromosome1	1395344	1396495
Chromosome1	1396508	1397341
Chromosome1	1397338	1398255
Chromosome1	1398320	1399537
Chromosome1	1399661	1400416
Chromosome1	1400577	1401779
Chromosome1	1401790	1402560
Chromosome1	1402610	1403653
Chromosome1	1403653	1404141
Chromosome1	1404292	1405014
Chromosome1	1405011	1406783
Chromosome1	1406785	1407819
Chromosome1	1407958	1409106
Chromosome1	1409175	1410737
Chromosome1	1410772	1411545
Chromosome1	1411542	1413377
Chromosome1	1413522	1414319
Chromosome1	1414369	1415289
Chromosome1	1415597	1416331
Chromosome1	1416487	1417902
Chromosome1	1418101	1418976
Chromosome1	1418966	1419421
Chromosome1	1419729	1420607
Chromosome1	1420607	1421452
Chromosome1	1421589	1422863
Chromosome1	1422876	1423055
Chromosome1	1423177	1423494
Chromosome1	1423771	1424691
Chromosome1	1424709	1426130
Chromosome1	1426137	1426427
Chromosome1	1426571	1427788
Chromosome1	1427801	1428445
Chromosome1	1428506	1429951
Chromosome1	1430049	1430297
Chromosome1	1430401	1431372
Chromosome1	1431570	1432502
Chromosome1	1432865	1433599
Chromosome1	1433728	1434003
Chromosome1	1434154	1434723
Chromosome1	1434733	1435188
Chromosome1	1435170	1435679
Chromosome1	1435676	1436863
Chromosome1	1437140	1438156
Chromosome1	1438153	1439301
Chromosome1	1439298	1440749
Chromosome1	1440898	1443159
Chromosome1	1443149	1444513
Chromosome1	1444562	1445938
Chromosome1	1446123	1446365
Chromosome1	1446572	1447906
Chromosome1	1448102	1448947
Chromosome1	1449023	1449610
Chromosome1	1449872	1451335
Chromosome1	1451328	1451642
Chromosome1	1451651	1453321
Chromosome1	1453332	1453838
Chromosome1	1453985	1454797
Chromosome1	1454868	1456145
Chromosome1	1456343	1456846
Chromosome1	1456876	1457685
Chromosome1	1457834	1460698
Chromosome1	1460698	1461060
Chromosome1	1461089	1462162
Chromosome1	1462626	1462979
Chromosome1	1463054	1463434
Chromosome1	1463521	1464495
Chromosome1	1464718	1465038
Chromosome1	1465237	1465614
Chromosome1	1465681	1466670
Chromosome1	1466677	1467345
Chromosome1	1467376	1468170
Chromosome1	1468231	1468719
Chromosome1	1468953	1469342
Chromosome1	1469403	1470236
Chromosome1	1470265	1470954
Chromosome1	1470980	1471390
Chromosome1	1471601	1472053
Chromosome1	1472109	1472765
Chromosome1	1472906	1473400
Chromosome1	1473552	1474172
Chromosome1	1474546	1475190
Chromosome1	1475194	1475970
Chromosome1	1475967	1476473
Chromosome1	1476479	1476868
Chromosome1	1476979	1477545
Chromosome1	1477721	1478722
Chromosome1	1478900	1479589
Chromosome1	1479603	1480025
Chromosome1	1480028	1481086
Chromosome1	1481217	1481570
Chromosome1	1481705	1483486
Chromosome1	1483587	1484411
Chromosome1	1484414	1485196
Chromosome1	1485207	1486757
Chromosome1	1486869	1487894
Chromosome1	1487887	1488453
Chromosome1	1488693	1489865
Chromosome1	1489939	1490982
Chromosome1	1491356	1491700
Chromosome1	1492024	1492188
Chromosome1	1492518	1492745
Chromosome1	1493162	1493881
Chromosome1	1494020	1495519
Chromosome1	1495603	1495863
Chromosome1	1495960	1498680
Chromosome1	1498970	1499599
Chromosome1	1499732	1500880
Chromosome1	1500922	1501212
Chromosome1	1501205	1501471
Chromosome1	1501562	1502083
Chromosome1	1502390	1505311
Chromosome1	1505365	1506165
Chromosome1	1506172	1507182
Chromosome1	1507321	1508010
Chromosome1	1508042	1508572
Chromosome1	1508615	1509028
Chromosome1	1509025	1509843
Chromosome1	1509836	1510735
Chromosome1	1510840	1511829
Chromosome1	1511851	1512870
Chromosome1	1513407	1515890
Chromosome1	1515994	1517025
Chromosome1	1517217	1517543
Chromosome1	1517610	1519040
Chromosome1	1519192	1519353
Chromosome1	1519350	1521641
Chromosome1	1521638	1522138
Chromosome1	1522135	1523718
Chromosome1	1523839	1524243
Chromosome1	1524255	1524611
Chromosome1	1524628	1525074
Chromosome1	1525123	1525986
Chromosome1	1525990	1526142
Chromosome1	1526155	1526886
Chromosome1	1526897	1528519
Chromosome1	1528865	1530478
Chromosome1	1530475	1531092
Chromosome1	1531089	1533164
Chromosome1	1533220	1533741
Chromosome1	1534243	1534935
Chromosome1	1535029	1535994
Chromosome1	1536179	1536565
Chromosome1	1536637	1538064
Chromosome1	1538391	1540757
Chromosome1	1540747	1541073
Chromosome1	1541090	1541584
Chromosome1	1541588	1542016
Chromosome1	1542138	1542305
Chromosome1	1542377	1542802
Chromosome1	1542999	1543187
Chromosome1	1543671	1544372
Chromosome1	1544439	1545506
Chromosome1	1545617	1546513
Chromosome1	1546525	1546983
Chromosome1	1547107	1547952
Chromosome1	1547976	1548368
Chromosome1	1548368	1550941
Chromosome1	1551024	1551371
Chromosome1	1551579	1552451
Chromosome1	1552457	1553059
Chromosome1	1553109	1553351
Chromosome1	1553544	1554740
Chromosome1	1554828	1555490
Chromosome1	1555606	1557000
Chromosome1	1557056	1557373
Chromosome1	1557380	1558204
Chromosome1	1558405	1559181
Chromosome1	1559352	1559597
Chromosome1	1559627	1560808
Chromosome1	1560818	1562005
Chromosome1	1562467	1563405
Chromosome1	1563515	1564711
Chromosome1	1564714	1565871
Chromosome1	1565884	1566657
Chromosome1	1566876	1567031
Chromosome1	1567481	1567699
Chromosome1	1567991	1569799
Chromosome1	1569891	1570139
Chromosome1	1570330	1571640
Chromosome1	1571702	1572922
Chromosome1	1573226	1574185
Chromosome1	1574368	1575171
Chromosome1	1575228	1575923
Chromosome1	1576202	1577140
Chromosome1	1577137	1578165
Chromosome1	1578308	1579588
Chromosome1	1579601	1580797
Chromosome1	1581006	1581485
Chromosome1	1581575	1581859
Chromosome1	1581974	1583323
Chromosome1	1583537	1584262
Chromosome1	1584727	1585254
Chromosome1	1585293	1587152
Chromosome1	1587184	1587903
Chromosome1	1587932	1588768
Chromosome1	1588782	1589624
Chromosome1	1589762	1590184
Chromosome1	1590186	1591925
Chromosome1	1591995	1593371
Chromosome1	1593623	1595011
Chromosome1	1595155	1595721
Chromosome1	1595738	1596418
Chromosome1	1596624	1597325
Chromosome1	1597527	1599455
Chromosome1	1599894	1601285
Chromosome1	1601484	1602416
Chromosome1	1602526	1604262
Chromosome1	1604314	1604787
Chromosome1	1604903	1605673
Chromosome1	1605886	1606767
Chromosome1	1606993	1609125
Chromosome1	1609531	1610547
Chromosome1	1610645	1611304
Chromosome1	1611334	1612197
Chromosome1	1612797	1613687
Chromosome1	1613695	1614303
Chromosome1	1614347	1614703
Chromosome1	1614700	1615014
Chromosome1	1615170	1616726
Chromosome1	1616741	1617490
Chromosome1	1617733	1620246
Chromosome1	1620411	1622918
Chromosome1	1623202	1623456
Chromosome1	1623853	1624290
Chromosome1	1624600	1624932
Chromosome1	1625100	1625351
Chromosome1	1625640	1626095
Chromosome1	1626082	1626309
Chromosome1	1626402	1626650
Chromosome1	1626690	1626863
Chromosome1	1626939	1627130
Chromosome1	1627178	1627615
Chromosome1	1627674	1628279
Chromosome1	1628295	1629665
Chromosome1	1629674	1630510
Chromosome1	1630521	1631681
Chromosome1	1631825	1632808
Chromosome1	1633063	1633893
Chromosome1	1634138	1635262
Chromosome1	1635917	1638232
Chromosome1	1638398	1639483
Chromosome1	1639677	1640363
Chromosome1	1640743	1641573
Chromosome1	1641643	1643322
Chromosome1	1643692	1645485
Chromosome1	1645485	1646135
Chromosome1	1646245	1646784
Chromosome1	1646892	1648295
Chromosome1	1648495	1649142
Chromosome1	1649578	1650567
Chromosome1	1650701	1652179
Chromosome1	1652779	1653135
Chromosome1	1653072	1653305
Chromosome1	1653757	1653900
Chromosome1	1654278	1655723
Chromosome1	1655874	1657001
Chromosome1	1657167	1658024
Chromosome1	1658131	1658394
Chromosome1	1658391	1659923
Chromosome1	1660003	1661184
Chromosome1	1661356	1662039
Chromosome1	1662247	1663344
Chromosome1	1663349	1664383
Chromosome1	1664544	1665674
Chromosome1	1665674	1666774
Chromosome1	1667024	1667533
Chromosome1	1667570	1668139
Chromosome1	1668169	1668663
Chromosome1	1668692	1668874
Chromosome1	1669057	1669281
Chromosome1	1669560	1669712
Chromosome1	1669726	1671618
Chromosome1	1671633	1672661
Chromosome1	1672672	1673487
Chromosome1	1673495	1673986
Chromosome1	1673987	1675204
Chromosome1	1675686	1676756
Chromosome1	1676897	1677505
Chromosome1	1677557	1679365
Chromosome1	1679658	1680026
Chromosome1	1680159	1681208
Chromosome1	1681376	1682344
Chromosome1	1682346	1683545
Chromosome1	1683542	1684198
Chromosome1	1684195	1684710
Chromosome1	1684807	1686420
Chromosome1	1686721	1687362
Chromosome1	1687371	1688141
Chromosome1	1688354	1689637
Chromosome1	1689737	1690540
Chromosome1	1690537	1691277
Chromosome1	1691331	1691543
Chromosome1	1691671	1692321
Chromosome1	1692398	1693243
Chromosome1	1693302	1694318
Chromosome1	1694566	1697592
Chromosome1	1697659	1699416
Chromosome1	1699491	1700708
Chromosome1	1700923	1701255
Chromosome1	1701557	1702354
Chromosome1	1702397	1703191
Chromosome1	1703178	1703495
Chromosome1	1703755	1705032
Chromosome1	1705486	1708329
Chromosome1	1708548	1709549
Chromosome1	1709940	1710611
Chromosome1	1710796	1710990
Chromosome1	1711856	1712056
Chromosome1	1712279	1712584
Chromosome1	1712914	1713081
Chromosome1	1713170	1713421
Chromosome1	1713433	1714032
Chromosome1	1714309	1715100
Chromosome1	1715188	1716033
Chromosome1	1716160	1716657
Chromosome1	1717323	1721141
Chromosome1	1721295	1721642
Chromosome1	1721700	1721987
Chromosome1	1721994	1723364
Chromosome1	1723734	1723961
Chromosome1	1723978	1725711
Chromosome1	1725943	1727181
Chromosome1	1727585	1728040
Chromosome1	1728148	1728561
Chromosome1	1728825	1729979
Chromosome1	1730085	1730702
Chromosome1	1730702	1731283
Chromosome1	1731393	1732373
Chromosome1	1732561	1734564
Chromosome1	1734691	1735215
Chromosome1	1735212	1735571
Chromosome1	1735575	1736021
Chromosome1	1736302	1736928
Chromosome1	1737055	1737507
Chromosome1	1737603	1738541
Chromosome1	1738622	1739056
Chromosome1	1739211	1739948
Chromosome1	1740265	1740861
Chromosome1	1741043	1741660
Chromosome1	1741891	1742199
Chromosome1	1742383	1742991
Chromosome1	1743248	1743682
Chromosome1	1743748	1745151
Chromosome1	1745245	1745535
Chromosome1	1745805	1746155
Chromosome1	1746165	1746929
Chromosome1	1747037	1747198
Chromosome1	1747391	1748167
Chromosome1	1748258	1749178
Chromosome1	1749210	1750106
Chromosome1	1750384	1750602
Chromosome1	1750874	1751914
Chromosome1	1751999	1753474
Chromosome1	1753833	1754171
Chromosome1	1754244	1755653
Chromosome1	1755752	1756672
Chromosome1	1756760	1757089
Chromosome1	1757190	1757846
Chromosome1	1758154	1760001
Chromosome1	1760040	1760708
Chromosome1	1760889	1761692
Chromosome1	1761752	1762096
Chromosome1	1762197	1762475
Chromosome1	1762493	1765990
Chromosome1	1765994	1766305
Chromosome1	1766493	1768598
Chromosome1	1768611	1768883
Chromosome1	1768911	1769201
Chromosome1	1769198	1769443
Chromosome1	1769563	1770231
Chromosome1	1770245	1770748
Chromosome1	1770745	1772571
Chromosome1	1772776	1774137
Chromosome1	1774344	1775081
Chromosome1	1775295	1776368
Chromosome1	1776407	1777330
Chromosome1	1777327	1778418
Chromosome1	1778408	1779952
Chromosome1	1780179	1780904
Chromosome1	1781115	1782323
Chromosome1	1782307	1783245
Chromosome1	1783273	1783917
Chromosome1	1784547	1785104
Chromosome1	1785260	1785367
Chromosome1	1785527	1786270
Chromosome1	1786404	1787558
Chromosome1	1787626	1787817
Chromosome1	1787824	1788264
Chromosome1	1788457	1789035
Chromosome1	1789071	1789517
Chromosome1	1789578	1789826
Chromosome1	1790040	1790309
Chromosome1	1790520	1791662
Chromosome1	1792061	1792366
Chromosome1	1792667	1792879
Chromosome1	1792890	1793312
Chromosome1	1793403	1794458
Chromosome1	1794639	1794794
Chromosome1	1795032	1796330
Chromosome1	1796345	1797064
Chromosome1	1797054	1798262
Chromosome1	1798328	1798618
Chromosome1	1798821	1799210
Chromosome1	1799322	1799705
Chromosome1	1799743	1800969
Chromosome1	1800986	1802257
Chromosome1	1802280	1803035
Chromosome1	1803108	1804577
Chromosome1	1804776	1805945
Chromosome1	1806157	1806834
Chromosome1	1807075	1808166
Chromosome1	1808345	1809598
Chromosome1	1809643	1813026
Chromosome1	1813146	1813613
Chromosome1	1813631	1814455
Chromosome1	1814545	1815843
Chromosome1	1816063	1817574
Chromosome1	1817583	1818026
Chromosome1	1818644	1818838
Chromosome1	1818951	1819328
Chromosome1	1819511	1820041
Chromosome1	1820178	1821257
Chromosome1	1821389	1822066
Chromosome1	1822137	1822643
Chromosome1	1822725	1824032
Chromosome1	1824103	1824666
Chromosome1	1824861	1825625
Chromosome1	1825680	1825922
Chromosome1	1825990	1826613
Chromosome1	1826693	1827097
Chromosome1	1827330	1827635
Chromosome1	1827729	1829147
Chromosome1	1829260	1829850
Chromosome1	1829965	1832199
Chromosome1	1832216	1832449
Chromosome1	1832581	1833729
Chromosome1	1833840	1834088
Chromosome1	1834233	1834568
Chromosome1	1834706	1835914
Chromosome1	1835988	1836812
Chromosome1	1836843	1837670
Chromosome1	1837690	1838625
Chromosome1	1838690	1839619
Chromosome1	1839689	1840306
Chromosome1	1840758	1841741
Chromosome1	1841781	1843325
Chromosome1	1843421	1844314
Chromosome1	1844352	1844990
Chromosome1	1845155	1845391
Chromosome1	1845549	1845743
Chromosome1	1845784	1846605
Chromosome1	1846589	1847422
Chromosome1	1847537	1848055
Chromosome1	1848283	1849497
Chromosome1	1849833	1850459
Chromosome1	1850535	1850918
Chromosome1	1851031	1853694
Chromosome1	1853925	1855016
Chromosome1	1855311	1856204
Chromosome1	1856233	1857156
Chromosome1	1857440	1859680
Chromosome1	1859760	1859966
Chromosome1	1860026	1860799
Chromosome1	1860912	1861715
Chromosome1	1861712	1862542
Chromosome1	1862711	1862977
Chromosome1	1863062	1863886
Chromosome1	1864026	1864991
Chromosome1	1865280	1865768
Chromosome1	1865839	1866465
Chromosome1	1866485	1867039
Chromosome1	1867186	1868721
Chromosome1	1868735	1869139
Chromosome1	1869148	1870182
Chromosome1	1870335	1871120
Chromosome1	1871140	1871331
Chromosome1	1871328	1872035
Chromosome1	1872468	1873109
Chromosome1	1873208	1873414
Chromosome1	1873423	1874211
Chromosome1	1874226	1875704
Chromosome1	1875824	1876753
Chromosome1	1876886	1877866
Chromosome1	1878305	1879114
Chromosome1	1879141	1880070
Chromosome1	1880192	1881661
Chromosome1	1881706	1882641
Chromosome1	1882666	1883451
Chromosome1	1883621	1884382
Chromosome1	1884379	1885305
Chromosome1	1885410	1886231
Chromosome1	1886317	1886511
Chromosome1	1886630	1887478
Chromosome1	1887925	1888194
Chromosome1	1888308	1890122
Chromosome1	1890365	1890679
Chromosome1	1890786	1892102
Chromosome1	1892099	1893505
Chromosome1	1893678	1894028
Chromosome1	1894044	1895384
Chromosome1	1895476	1897311
Chromosome1	1897620	1898561
Chromosome1	1898564	1899211
Chromosome1	1899651	1900523
Chromosome1	1900679	1901104
Chromosome1	1901223	1902233
Chromosome1	1902429	1902818
Chromosome1	1902957	1903325
Chromosome1	1903629	1904219
Chromosome1	1904216	1905556
Chromosome1	1905890	1906369
Chromosome1	1906386	1906592
Chromosome1	1906604	1907173
Chromosome1	1907293	1907655
Chromosome1	1907668	1908201
Chromosome1	1908245	1908643
Chromosome1	1908656	1908961
Chromosome1	1908995	1909549
Chromosome1	1909542	1909850
Chromosome1	1909863	1910231
Chromosome1	1910466	1910702
Chromosome1	1910714	1910914
Chromosome1	1910927	1911340
Chromosome1	1911379	1912110
Chromosome1	1912110	1912499
Chromosome1	1912502	1912780
Chromosome1	1912796	1913632
Chromosome1	1913676	1913969
Chromosome1	1913966	1914586
Chromosome1	1914599	1915240
Chromosome1	1915409	1915717
Chromosome1	1916028	1917203
Chromosome1	1917270	1919369
Chromosome1	1919404	1919874
Chromosome1	1919952	1920323
Chromosome1	1920851	1921144
Chromosome1	1921156	1921506
Chromosome1	1921605	1922690
Chromosome1	1922807	1927015
Chromosome1	1927197	1931333
Chromosome1	1931597	1931974
Chromosome1	1932034	1932552
Chromosome1	1932909	1933604
Chromosome1	1933607	1934038
Chromosome1	1934184	1934714
Chromosome1	1934759	1934959
Chromosome1	1935345	1936238
Chromosome1	1936381	1937556
Chromosome1	1937960	1938592
Chromosome1	1938607	1938786
Chromosome1	1938857	1938970
Chromosome1	1939061	1939429
Chromosome1	1939545	1939907
Chromosome1	1940052	1940501
Chromosome1	1940823	1941149
Chromosome1	1941258	1941473
Chromosome1	1941523	1942548
Chromosome1	1942545	1943333
Chromosome1	1943522	1944895
Chromosome1	1944892	1945710
Chromosome1	1945697	1946929
Chromosome1	1946957	1947334
Chromosome1	1947375	1947806
Chromosome1	1947932	1948474
Chromosome1	1948471	1949181
Chromosome1	1949266	1950306
Chromosome1	1950311	1950748
Chromosome1	1950745	1952199
Chromosome1	1952409	1952783
Chromosome1	1952837	1953829
Chromosome1	1953843	1954298
Chromosome1	1954291	1956501
Chromosome1	1956633	1956740
Chromosome1	1957165	1958052
Chromosome1	1958129	1958521
Chromosome1	1958527	1959120
Chromosome1	1959142	1959636
Chromosome1	1959639	1961003
Chromosome1	1961075	1961551
Chromosome1	1961563	1962174
Chromosome1	1962332	1962715
Chromosome1	1962841	1965807
Chromosome1	1965886	1966854
Chromosome1	1966888	1967313
Chromosome1	1967455	1967910
Chromosome1	1968099	1968707
Chromosome1	1968718	1969320
Chromosome1	1969705	1970058
Chromosome1	1970407	1972146
Chromosome1	1972178	1973137
Chromosome1	1973347	1974375
Chromosome1	1974363	1976057
Chromosome1	1976067	1977050
Chromosome1	1977359	1978603
Chromosome1	1978878	1979327
Chromosome1	1979332	1979601
Chromosome1	1979598	1979852
Chromosome1	1979991	1981010
Chromosome1	1981058	1981711
Chromosome1	1982111	1983016
Chromosome1	1983206	1984252
Chromosome1	1984319	1985584
Chromosome1	1985657	1986412
Chromosome1	1986647	1987342
Chromosome1	1987343	1988470
Chromosome1	1988550	1989032
Chromosome1	1989029	1989403
Chromosome1	1989523	1989903
Chromosome1	1989908	1990444
Chromosome1	1990441	1991229
Chromosome1	1991409	1992254
Chromosome1	1992394	1992927
Chromosome1	1992920	1993288
Chromosome1	1993414	1993986
Chromosome1	1994006	1995799
Chromosome1	1996182	1998188
Chromosome1	1998196	1999092
Chromosome1	1999091	1999981
Chromosome1	1999978	2000541
Chromosome1	2000567	2001316
Chromosome1	2001406	2002950
Chromosome1	2003143	2004066
Chromosome1	2004068	2005186
Chromosome1	2005330	2005857
Chromosome1	2005854	2006648
[truncated: 3,355 more rows]
