# Supplementary material for: Universally high transcript error rates in bacteria
Source: eLife. 2020 May 29;9:e54898. doi: 10.7554/eLife.54898 (PMC7259958; doi:10.7554/eLife.54898)
Supplement: Figure 1—source data 1. [file elife-54898-fig1-data1.zip › source_data/Atumefaciens/karyotype.txt]

chr - Chromosome1 1 0 2841579 dgrey
chr - Chromosome2 1 0 2075576 dgrey
chr - Chromosome3 1 0 542867 dgrey
chr - Chromosome4 1 0 214232 dgrey
