# Supplementary material for: Universally high transcript error rates in bacteria
Source: eLife. 2020 May 29;9:e54898. doi: 10.7554/eLife.54898 (PMC7259958; doi:10.7554/eLife.54898)
Supplement: Figure 1—source data 1. [file elife-54898-fig1-data1.zip › source_data/Ecoli/1655_syn_highlight.txt]

Chromosome	8299	8300
Chromosome	13406	13407
Chromosome	94478	94479
Chromosome	106897	106898
Chromosome	128849	128850
Chromosome	128918	128919
Chromosome	131710	131711
Chromosome	176461	176462
Chromosome	176677	176678
Chromosome	181419	181420
Chromosome	190212	190213
Chromosome	190275	190276
Chromosome	199615	199616
Chromosome	202660	202661
Chromosome	233463	233464
Chromosome	255428	255429
Chromosome	427402	427403
Chromosome	431881	431882
Chromosome	455173	455174
Chromosome	455650	455651
Chromosome	463552	463553
Chromosome	463558	463559
Chromosome	495784	495785
Chromosome	576636	576637
Chromosome	576597	576598
Chromosome	639024	639025
Chromosome	639138	639139
Chromosome	639147	639148
Chromosome	639333	639334
Chromosome	639441	639442
Chromosome	663696	663697
Chromosome	705614	705615
Chromosome	710526	710527
Chromosome	762528	762529
Chromosome	772185	772186
Chromosome	772590	772591
Chromosome	773172	773173
Chromosome	778869	778870
Chromosome	779509	779510
Chromosome	787493	787494
Chromosome	788192	788193
Chromosome	790822	790823
Chromosome	790674	790675
Chromosome	922473	922474
Chromosome	926284	926285
Chromosome	937937	937938
Chromosome	950456	950457
Chromosome	953506	953507
Chromosome	953170	953171
Chromosome	953116	953117
Chromosome	952864	952865
Chromosome	952828	952829
Chromosome	952792	952793
Chromosome	952672	952673
Chromosome	952575	952576
Chromosome	952513	952514
Chromosome	952483	952484
Chromosome	951994	951995
Chromosome	951408	951409
Chromosome	951403	951404
Chromosome	951376	951377
Chromosome	951304	951305
Chromosome	954231	954232
Chromosome	962243	962244
Chromosome	962608	962609
Chromosome	962635	962636
Chromosome	962710	962711
Chromosome	962872	962873
Chromosome	963154	963155
Chromosome	963232	963233
Chromosome	963241	963242
Chromosome	963340	963341
Chromosome	963475	963476
Chromosome	985941	985942
Chromosome	988940	988941
Chromosome	1019903	1019904
Chromosome	1019735	1019736
Chromosome	1019543	1019544
Chromosome	1019495	1019496
Chromosome	1019087	1019088
Chromosome	1031085	1031086
Chromosome	1051564	1051565
Chromosome	1147491	1147492
Chromosome	1150779	1150780
Chromosome	1151269	1151270
Chromosome	1193610	1193611
Chromosome	1247880	1247881
Chromosome	1249860	1249861
Chromosome	1280702	1280703
Chromosome	1283429	1283430
Chromosome	1283623	1283624
Chromosome	1286099	1286100
Chromosome	1292775	1292776
Chromosome	1292703	1292704
Chromosome	1298064	1298065
Chromosome	1297809	1297810
Chromosome	1296174	1296175
Chromosome	1301999	1302000
Chromosome	1302044	1302045
Chromosome	1305706	1305707
Chromosome	1314294	1314295
Chromosome	1350703	1350704
Chromosome	1388423	1388424
Chromosome	1548350	1548351
Chromosome	1641421	1641422
Chromosome	1641350	1641351
Chromosome	1734046	1734047
Chromosome	1735616	1735617
Chromosome	1756830	1756831
Chromosome	1756914	1756915
Chromosome	1757482	1757483
Chromosome	1757507	1757508
Chromosome	1757554	1757555
Chromosome	1757554	1757555
Chromosome	1757581	1757582
Chromosome	1757608	1757609
Chromosome	1757624	1757625
Chromosome	1795889	1795890
Chromosome	1801537	1801538
Chromosome	1801316	1801317
Chromosome	1862902	1862903
Chromosome	1863087	1863088
Chromosome	1863177	1863178
Chromosome	1863294	1863295
Chromosome	1863303	1863304
Chromosome	1863360	1863361
Chromosome	1863366	1863367
Chromosome	1863462	1863463
Chromosome	1863555	1863556
Chromosome	1863699	1863700
Chromosome	1863708	1863709
Chromosome	1863747	1863748
Chromosome	1915507	1915508
Chromosome	1914937	1914938
Chromosome	1924759	1924760
Chromosome	1991102	1991103
Chromosome	2142158	2142159
Chromosome	2171463	2171464
Chromosome	2172786	2172787
Chromosome	2172786	2172787
Chromosome	2174146	2174147
Chromosome	2173795	2173796
Chromosome	2173642	2173643
Chromosome	2173606	2173607
Chromosome	2173408	2173409
Chromosome	2174881	2174882
Chromosome	2174680	2174681
Chromosome	2175622	2175623
Chromosome	2175196	2175197
Chromosome	2193124	2193125
Chromosome	2296624	2296625
Chromosome	2299873	2299874
Chromosome	2300782	2300783
Chromosome	2300782	2300783
Chromosome	2302847	2302848
Chromosome	2312698	2312699
Chromosome	2312698	2312699
Chromosome	2312689	2312690
Chromosome	2312689	2312690
Chromosome	2312671	2312672
Chromosome	2312656	2312657
Chromosome	2312650	2312651
Chromosome	2312629	2312630
Chromosome	2312629	2312630
Chromosome	2312626	2312627
Chromosome	2312584	2312585
Chromosome	2312287	2312288
Chromosome	2312275	2312276
Chromosome	2312271	2312272
Chromosome	2312221	2312222
Chromosome	2339198	2339199
Chromosome	2338880	2338881
Chromosome	2350261	2350262
Chromosome	2351597	2351598
Chromosome	2351594	2351595
Chromosome	2353347	2353348
Chromosome	2354133	2354134
Chromosome	2375425	2375426
Chromosome	2403830	2403831
Chromosome	2403623	2403624
Chromosome	2403542	2403543
Chromosome	2403368	2403369
Chromosome	2413600	2413601
Chromosome	2414964	2414965
Chromosome	2415459	2415460
Chromosome	2431435	2431436
Chromosome	2433455	2433456
Chromosome	2440417	2440418
Chromosome	2460811	2460812
Chromosome	2508484	2508485
Chromosome	2532935	2532936
Chromosome	2533846	2533847
Chromosome	2535345	2535346
Chromosome	2535675	2535676
Chromosome	2535868	2535869
Chromosome	2535898	2535899
Chromosome	2536054	2536055
Chromosome	2536057	2536058
Chromosome	2552458	2552459
Chromosome	2638914	2638915
Chromosome	2640335	2640336
Chromosome	2641561	2641562
Chromosome	2652564	2652565
Chromosome	2716146	2716147
Chromosome	2736514	2736515
Chromosome	2737221	2737222
Chromosome	2737353	2737354
Chromosome	2737419	2737420
Chromosome	2744413	2744414
Chromosome	2744395	2744396
Chromosome	2750405	2750406
Chromosome	2823094	2823095
Chromosome	2822932	2822933
Chromosome	2867437	2867438
Chromosome	2867834	2867835
Chromosome	2907635	2907636
Chromosome	2907575	2907576
Chromosome	2907232	2907233
Chromosome	2907098	2907099
Chromosome	2906738	2906739
Chromosome	3036071	3036072
Chromosome	3047274	3047275
Chromosome	3054177	3054178
Chromosome	3053988	3053989
Chromosome	3070254	3070255
Chromosome	3071785	3071786
Chromosome	3088915	3088916
Chromosome	3100164	3100165
Chromosome	3100164	3100165
Chromosome	3100095	3100096
Chromosome	3100047	3100048
Chromosome	3106705	3106706
Chromosome	3144350	3144351
Chromosome	3153711	3153712
Chromosome	3155656	3155657
Chromosome	3178188	3178189
Chromosome	3178353	3178354
Chromosome	3180650	3180651
Chromosome	3194806	3194807
Chromosome	3259777	3259778
Chromosome	3263597	3263598
Chromosome	3263075	3263076
Chromosome	3262805	3262806
Chromosome	3264999	3265000
Chromosome	3264611	3264612
Chromosome	3263930	3263931
Chromosome	3263862	3263863
Chromosome	3263775	3263776
Chromosome	3263742	3263743
Chromosome	3265110	3265111
Chromosome	3266666	3266667
Chromosome	3307427	3307428
Chromosome	3310139	3310140
Chromosome	3309716	3309717
Chromosome	3322385	3322386
Chromosome	3327328	3327329
Chromosome	3328664	3328665
Chromosome	3333274	3333275
Chromosome	3338116	3338117
Chromosome	3346672	3346673
Chromosome	3384132	3384133
Chromosome	3383382	3383383
Chromosome	3397230	3397231
Chromosome	3440786	3440787
Chromosome	3440767	3440768
Chromosome	3440657	3440658
Chromosome	3441591	3441592
Chromosome	3441201	3441202
Chromosome	3441087	3441088
Chromosome	3442366	3442367
Chromosome	3443767	3443768
Chromosome	3443767	3443768
Chromosome	3444647	3444648
Chromosome	3444875	3444876
Chromosome	3446698	3446699
Chromosome	3447252	3447253
Chromosome	3447009	3447010
Chromosome	3446955	3446956
Chromosome	3448131	3448132
Chromosome	3448008	3448009
Chromosome	3447879	3447880
Chromosome	3448454	3448455
Chromosome	3448436	3448437
Chromosome	3448980	3448981
Chromosome	3451130	3451131
Chromosome	3451081	3451082
Chromosome	3451037	3451038
Chromosome	3450845	3450846
Chromosome	3450845	3450846
Chromosome	3450844	3450845
Chromosome	3450842	3450843
Chromosome	3450770	3450771
Chromosome	3451435	3451436
Chromosome	3451429	3451430
Chromosome	3451426	3451427
Chromosome	3451396	3451397
Chromosome	3452479	3452480
Chromosome	3471029	3471030
Chromosome	3473094	3473095
Chromosome	3472893	3472894
Chromosome	3472572	3472573
Chromosome	3472455	3472456
Chromosome	3472143	3472144
Chromosome	3472083	3472084
Chromosome	3472068	3472069
Chromosome	3471987	3471988
Chromosome	3471516	3471517
Chromosome	3473652	3473653
Chromosome	3474513	3474514
Chromosome	3474393	3474394
Chromosome	3474375	3474376
Chromosome	3474318	3474319
Chromosome	3477284	3477285
Chromosome	3495884	3495885
Chromosome	3533845	3533846
Chromosome	3569650	3569651
Chromosome	3574188	3574189
Chromosome	3720161	3720162
Chromosome	3720212	3720213
Chromosome	3720218	3720219
Chromosome	3720245	3720246
Chromosome	3724124	3724125
Chromosome	3723518	3723519
Chromosome	3786008	3786009
Chromosome	3786161	3786162
Chromosome	3791285	3791286
Chromosome	3792089	3792090
Chromosome	3821525	3821526
Chromosome	3884385	3884386
Chromosome	3884394	3884395
Chromosome	3885212	3885213
Chromosome	3888845	3888846
Chromosome	3889518	3889519
Chromosome	3889775	3889776
Chromosome	3889814	3889815
Chromosome	3913455	3913456
Chromosome	3918034	3918035
Chromosome	3917944	3917945
Chromosome	3917829	3917830
Chromosome	3919584	3919585
Chromosome	3919236	3919237
Chromosome	3918459	3918460
Chromosome	3920729	3920730
Chromosome	3921313	3921314
Chromosome	3936468	3936469
Chromosome	3937092	3937093
Chromosome	3965321	3965322
Chromosome	3965876	3965877
Chromosome	3966514	3966515
Chromosome	3989155	3989156
Chromosome	3990349	3990350
Chromosome	3990349	3990350
Chromosome	4016510	4016511
Chromosome	4017119	4017120
Chromosome	4104398	4104399
Chromosome	4111300	4111301
Chromosome	4111231	4111232
Chromosome	4111147	4111148
Chromosome	4116652	4116653
Chromosome	4116190	4116191
Chromosome	4116190	4116191
Chromosome	4119258	4119259
Chromosome	4127191	4127192
Chromosome	4134052	4134053
Chromosome	4135127	4135128
Chromosome	4151280	4151281
Chromosome	4175990	4175991
Chromosome	4176002	4176003
Chromosome	4176248	4176249
Chromosome	4176254	4176255
Chromosome	4176260	4176261
Chromosome	4176272	4176273
Chromosome	4176278	4176279
Chromosome	4179294	4179295
Chromosome	4180165	4180166
Chromosome	4180379	4180380
Chromosome	4184330	4184331
Chromosome	4184618	4184619
Chromosome	4186416	4186417
Chromosome	4186581	4186582
Chromosome	4186974	4186975
Chromosome	4186992	4186993
Chromosome	4187727	4187728
Chromosome	4187746	4187747
Chromosome	4200501	4200502
Chromosome	4248020	4248021
Chromosome	4248383	4248384
Chromosome	4249034	4249035
Chromosome	4262307	4262308
Chromosome	4365996	4365997
Chromosome	4365978	4365979
Chromosome	4365498	4365499
Chromosome	4368219	4368220
Chromosome	4368210	4368211
Chromosome	4368102	4368103
Chromosome	4367880	4367881
Chromosome	4367585	4367586
Chromosome	4367085	4367086
Chromosome	4367049	4367050
Chromosome	4366959	4366960
Chromosome	4366935	4366936
Chromosome	4366926	4366927
Chromosome	4371752	4371753
Chromosome	4380301	4380302
Chromosome	4380067	4380068
Chromosome	4381490	4381491
Chromosome	4381310	4381311
Chromosome	4381061	4381062
Chromosome	4381052	4381053
Chromosome	4381009	4381010
Chromosome	4381009	4381010
Chromosome	4380920	4380921
Chromosome	4380887	4380888
Chromosome	4400430	4400431
Chromosome	4402063	4402064
Chromosome	4402153	4402154
Chromosome	4403173	4403174
Chromosome	4407471	4407472
Chromosome	4407780	4407781
Chromosome	4426039	4426040
Chromosome	4428648	4428649
Chromosome	4449559	4449560
Chromosome	4462303	4462304
Chromosome	4461427	4461428
Chromosome	4464457	4464458
Chromosome	4463140	4463141
Chromosome	4465958	4465959
Chromosome	4465559	4465560
Chromosome	4465319	4465320
Chromosome	4464989	4464990
Chromosome	4591219	4591220
Chromosome	4589577	4589578
Chromosome	4589437	4589438
Chromosome	4617717	4617718
Chromosome	4619208	4619209
Chromosome	4620442	4620443
Chromosome	4620926	4620927
Chromosome	4634734	4634735
Chromosome	4639661	4639662
Chromosome	13037	13038
Chromosome	20868	20869
Chromosome	53562	53563
Chromosome	90575	90576
Chromosome	106631	106632
Chromosome	109897	109898
Chromosome	110122	110123
Chromosome	190022	190023
Chromosome	190022	190023
Chromosome	191186	191187
Chromosome	192141	192142
Chromosome	428725	428726
Chromosome	444855	444856
Chromosome	444984	444985
Chromosome	455368	455369
Chromosome	457751	457752
Chromosome	458468	458469
Chromosome	459472	459473
Chromosome	463200	463201
Chromosome	463311	463312
Chromosome	463507	463508
Chromosome	479208	479209
Chromosome	497440	497441
Chromosome	497455	497456
Chromosome	497809	497810
Chromosome	576450	576451
Chromosome	638976	638977
Chromosome	639180	639181
Chromosome	657455	657456
Chromosome	663645	663646
Chromosome	674360	674361
Chromosome	713366	713367
Chromosome	713670	713671
Chromosome	772182	772183
Chromosome	772194	772195
Chromosome	772938	772939
Chromosome	779105	779106
Chromosome	779348	779349
Chromosome	824877	824878
Chromosome	848839	848840
Chromosome	924549	924550
Chromosome	932878	932879
Chromosome	940128	940129
Chromosome	943000	943001
Chromosome	953443	953444
Chromosome	953386	953387
Chromosome	953308	953309
Chromosome	952995	952996
Chromosome	952483	952484
Chromosome	952465	952466
Chromosome	952378	952379
Chromosome	952378	952379
Chromosome	952378	952379
Chromosome	952375	952376
Chromosome	951813	951814
Chromosome	951595	951596
Chromosome	951574	951575
Chromosome	951400	951401
Chromosome	951349	951350
Chromosome	951327	951328
Chromosome	962641	962642
Chromosome	962803	962804
Chromosome	963409	963410
Chromosome	986724	986725
Chromosome	986382	986383
Chromosome	1019999	1020000
Chromosome	1019999	1020000
Chromosome	1019999	1020000
Chromosome	1019999	1020000
Chromosome	1019999	1020000
Chromosome	1019999	1020000
Chromosome	1019915	1019916
Chromosome	1019762	1019763
Chromosome	1019615	1019616
Chromosome	1019534	1019535
Chromosome	1019501	1019502
Chromosome	1019471	1019472
Chromosome	1019225	1019226
Chromosome	1019126	1019127
Chromosome	1019078	1019079
Chromosome	1026595	1026596
Chromosome	1051561	1051562
Chromosome	1150929	1150930
Chromosome	1151775	1151776
Chromosome	1175810	1175811
Chromosome	1235201	1235202
Chromosome	1249060	1249061
Chromosome	1261025	1261026
Chromosome	1297962	1297963
Chromosome	1297856	1297857
Chromosome	1297557	1297558
Chromosome	1297476	1297477
Chromosome	1296990	1296991
Chromosome	1296351	1296352
Chromosome	1296243	1296244
Chromosome	1296243	1296244
Chromosome	1296096	1296097
Chromosome	1295936	1295937
Chromosome	1295817	1295818
Chromosome	1295760	1295761
Chromosome	1295736	1295737
Chromosome	1295717	1295718
Chromosome	1301396	1301397
Chromosome	1302644	1302645
Chromosome	1306107	1306108
Chromosome	1350337	1350338
Chromosome	1489993	1489994
Chromosome	1637671	1637672
Chromosome	1641383	1641384
Chromosome	1641362	1641363
Chromosome	1697016	1697017
Chromosome	1742746	1742747
Chromosome	1756233	1756234
Chromosome	1756299	1756300
Chromosome	1757482	1757483
Chromosome	1757545	1757546
Chromosome	1757554	1757555
Chromosome	1757560	1757561
Chromosome	1757563	1757564
Chromosome	1757578	1757579
Chromosome	1757629	1757630
Chromosome	1796095	1796096
Chromosome	1799909	1799910
Chromosome	1799846	1799847
Chromosome	1799822	1799823
Chromosome	1800404	1800405
Chromosome	1802348	1802349
Chromosome	1801490	1801491
Chromosome	1862940	1862941
Chromosome	1862940	1862941
Chromosome	1862985	1862986
Chromosome	1863147	1863148
Chromosome	1863177	1863178
Chromosome	1863192	1863193
Chromosome	1863204	1863205
Chromosome	1863207	1863208
Chromosome	1863213	1863214
Chromosome	1863216	1863217
Chromosome	1863232	1863233
Chromosome	1863333	1863334
Chromosome	1863531	1863532
Chromosome	1863537	1863538
Chromosome	1863670	1863671
Chromosome	1863693	1863694
Chromosome	1865821	1865822
Chromosome	1902980	1902981
Chromosome	1904508	1904509
Chromosome	1915333	1915334
Chromosome	1930572	1930573
Chromosome	1950051	1950052
Chromosome	2097616	2097617
Chromosome	2100661	2100662
Chromosome	2172699	2172700
Chromosome	2172219	2172220
Chromosome	2172195	2172196
Chromosome	2174455	2174456
Chromosome	2174902	2174903
Chromosome	2174731	2174732
Chromosome	2176009	2176010
Chromosome	2175895	2175896
Chromosome	2175877	2175878
Chromosome	2175877	2175878
Chromosome	2175594	2175595
Chromosome	2176709	2176710
Chromosome	2176364	2176365
Chromosome	2270532	2270533
Chromosome	2278192	2278193
Chromosome	2282755	2282756
Chromosome	2312674	2312675
Chromosome	2312665	2312666
Chromosome	2312584	2312585
Chromosome	2312500	2312501
Chromosome	2312485	2312486
Chromosome	2312365	2312366
Chromosome	2312271	2312272
Chromosome	2312260	2312261
Chromosome	2312260	2312261
Chromosome	2312260	2312261
Chromosome	2312182	2312183
Chromosome	2312182	2312183
Chromosome	2311662	2311663
Chromosome	2350480	2350481
Chromosome	2350480	2350481
Chromosome	2352251	2352252
Chromosome	2351738	2351739
Chromosome	2354359	2354360
Chromosome	2354806	2354807
Chromosome	2355094	2355095
Chromosome	2355564	2355565
Chromosome	2356524	2356525
Chromosome	2403614	2403615
Chromosome	2413756	2413757
Chromosome	2416563	2416564
Chromosome	2508706	2508707
Chromosome	2519532	2519533
Chromosome	2534883	2534884
Chromosome	2534886	2534887
Chromosome	2535273	2535274
Chromosome	2598121	2598122
Chromosome	2599703	2599704
Chromosome	2599469	2599470
Chromosome	2638385	2638386
Chromosome	2640064	2640065
Chromosome	2640001	2640002
Chromosome	2685393	2685394
Chromosome	2708319	2708320
Chromosome	2716410	2716411
Chromosome	2716403	2716404
Chromosome	2716155	2716156
Chromosome	2716155	2716156
Chromosome	2736597	2736598
Chromosome	2737227	2737228
Chromosome	2745102	2745103
Chromosome	2766930	2766931
Chromosome	2827843	2827844
Chromosome	2907862	2907863
Chromosome	2906744	2906745
Chromosome	2927161	2927162
Chromosome	2965083	2965084
Chromosome	3034792	3034793
Chromosome	3070869	3070870
Chromosome	3070821	3070822
Chromosome	3070494	3070495
Chromosome	3070482	3070483
Chromosome	3070461	3070462
Chromosome	3072501	3072502
Chromosome	3072469	3072470
Chromosome	3072226	3072227
Chromosome	3081170	3081171
Chromosome	3089422	3089423
Chromosome	3100434	3100435
Chromosome	3099984	3099985
Chromosome	3099834	3099835
Chromosome	3106465	3106466
Chromosome	3146000	3146001
Chromosome	3145391	3145392
Chromosome	3156031	3156032
Chromosome	3179100	3179101
Chromosome	3179949	3179950
Chromosome	3180461	3180462
Chromosome	3249544	3249545
Chromosome	3259094	3259095
Chromosome	3260038	3260039
Chromosome	3260038	3260039
Chromosome	3261947	3261948
Chromosome	3261422	3261423
Chromosome	3261193	3261194
Chromosome	3261041	3261042
Chromosome	3260746	3260747
Chromosome	3260279	3260280
Chromosome	3262777	3262778
Chromosome	3262550	3262551
Chromosome	3264216	3264217
Chromosome	3264074	3264075
Chromosome	3264011	3264012
Chromosome	3263930	3263931
Chromosome	3263925	3263926
Chromosome	3263712	3263713
Chromosome	3266243	3266244
Chromosome	3307482	3307483
Chromosome	3306771	3306772
Chromosome	3315989	3315990
Chromosome	3315228	3315229
Chromosome	3317435	3317436
Chromosome	3317337	3317338
Chromosome	3333328	3333329
Chromosome	3344203	3344204
Chromosome	3344290	3344291
Chromosome	3345391	3345392
Chromosome	3378090	3378091
Chromosome	3378090	3378091
Chromosome	3377928	3377929
Chromosome	3378489	3378490
Chromosome	3400853	3400854
Chromosome	3406458	3406459
Chromosome	3441417	3441418
Chromosome	3442297	3442298
Chromosome	3443743	3443744
Chromosome	3443731	3443732
Chromosome	3443524	3443525
Chromosome	3443050	3443051
Chromosome	3444632	3444633
Chromosome	3445003	3445004
Chromosome	3445492	3445493
Chromosome	3445921	3445922
Chromosome	3447180	3447181
Chromosome	3447144	3447145
Chromosome	3446991	3446992
Chromosome	3448095	3448096
Chromosome	3448002	3448003
Chromosome	3448719	3448720
Chromosome	3449756	3449757
Chromosome	3451166	3451167
Chromosome	3451106	3451107
Chromosome	3451025	3451026
Chromosome	3450608	3450609
Chromosome	3451995	3451996
Chromosome	3452752	3452753
Chromosome	3471257	3471258
Chromosome	3473457	3473458
Chromosome	3472517	3472518
Chromosome	3472236	3472237
Chromosome	3472044	3472045
Chromosome	3471618	3471619
Chromosome	3473612	3473613
Chromosome	3473612	3473613
Chromosome	3473612	3473613
Chromosome	3474495	3474496
Chromosome	3478119	3478120
Chromosome	3478119	3478120
Chromosome	3486274	3486275
Chromosome	3529931	3529932
Chromosome	3533815	3533816
Chromosome	3534289	3534290
Chromosome	3545733	3545734
Chromosome	3555138	3555139
Chromosome	3578141	3578142
Chromosome	3600648	3600649
Chromosome	3604108	3604109
Chromosome	3720104	3720105
Chromosome	3720212	3720213
Chromosome	3720245	3720246
Chromosome	3722557	3722558
Chromosome	3725024	3725025
Chromosome	3782679	3782680
Chromosome	3793356	3793357
Chromosome	3796397	3796398
Chromosome	3821534	3821535
Chromosome	3822837	3822838
Chromosome	3879660	3879661
Chromosome	3877794	3877795
Chromosome	3884615	3884616
Chromosome	3888818	3888819
Chromosome	3888839	3888840
Chromosome	3888845	3888846
Chromosome	3888941	3888942
Chromosome	3888953	3888954
Chromosome	3888956	3888957
Chromosome	3888971	3888972
Chromosome	3889065	3889066
Chromosome	3889490	3889491
Chromosome	3889733	3889734
Chromosome	3889749	3889750
Chromosome	3889952	3889953
Chromosome	3916411	3916412
Chromosome	3920711	3920712
Chromosome	3920597	3920598
Chromosome	3959581	3959582
Chromosome	3969368	3969369
Chromosome	4016498	4016499
Chromosome	4016559	4016560
Chromosome	4057832	4057833
Chromosome	4058912	4058913
Chromosome	4059071	4059072
Chromosome	4106151	4106152
Chromosome	4107811	4107812
Chromosome	4107904	4107905
Chromosome	4111473	4111474
Chromosome	4111237	4111238
Chromosome	4111204	4111205
Chromosome	4110856	4110857
Chromosome	4117192	4117193
Chromosome	4118744	4118745
Chromosome	4119084	4119085
Chromosome	4134065	4134066
Chromosome	4176092	4176093
Chromosome	4176092	4176093
Chromosome	4176170	4176171
Chromosome	4180132	4180133
Chromosome	4180172	4180173
Chromosome	4180216	4180217
Chromosome	4180858	4180859
Chromosome	4182264	4182265
Chromosome	4184936	4184937
Chromosome	4187115	4187116
Chromosome	4187679	4187680
Chromosome	4188814	4188815
Chromosome	4245708	4245709
Chromosome	4245384	4245385
Chromosome	4249001	4249002
Chromosome	4259904	4259905
Chromosome	4359773	4359774
Chromosome	4358971	4358972
Chromosome	4366428	4366429
Chromosome	4365906	4365907
Chromosome	4367922	4367923
Chromosome	4367736	4367737
Chromosome	4367535	4367536
Chromosome	4367084	4367085
Chromosome	4371762	4371763
Chromosome	4372481	4372482
Chromosome	4376024	4376025
Chromosome	4379694	4379695
Chromosome	4379679	4379680
Chromosome	4379574	4379575
Chromosome	4380304	4380305
Chromosome	4380103	4380104
Chromosome	4381895	4381896
Chromosome	4381643	4381644
Chromosome	4381238	4381239
Chromosome	4381034	4381035
Chromosome	4380983	4380984
Chromosome	4380959	4380960
Chromosome	4380908	4380909
Chromosome	4380728	4380729
Chromosome	4404012	4404013
Chromosome	4404138	4404139
Chromosome	4404745	4404746
Chromosome	4406854	4406855
Chromosome	4407429	4407430
Chromosome	4462357	4462358
Chromosome	4463254	4463255
Chromosome	4466108	4466109
Chromosome	4465439	4465440
Chromosome	4585801	4585802
Chromosome	4617606	4617607
Chromosome	4621529	4621530
Chromosome	9079	9080
Chromosome	9091	9092
Chromosome	55717	55718
Chromosome	55513	55514
Chromosome	90722	90723
Chromosome	107026	107027
Chromosome	124050	124051
Chromosome	128957	128958
Chromosome	190343	190344
Chromosome	190484	190485
Chromosome	190954	190955
Chromosome	191278	191279
Chromosome	191365	191366
Chromosome	191530	191531
Chromosome	193368	193369
Chromosome	262113	262114
Chromosome	427387	427388
Chromosome	455173	455174
Chromosome	456055	456056
Chromosome	456118	456119
Chromosome	456209	456210
Chromosome	576762	576763
Chromosome	639354	639355
Chromosome	640957	640958
Chromosome	662483	662484
Chromosome	772596	772597
Chromosome	772929	772930
Chromosome	779365	779366
Chromosome	791149	791150
Chromosome	942529	942530
Chromosome	953122	953123
Chromosome	953059	953060
Chromosome	952903	952904
Chromosome	952690	952691
Chromosome	952492	952493
Chromosome	952483	952484
Chromosome	952483	952484
Chromosome	952423	952424
Chromosome	952390	952391
Chromosome	952375	952376
Chromosome	952036	952037
Chromosome	951741	951742
Chromosome	951736	951737
Chromosome	951498	951499
Chromosome	951408	951409
Chromosome	951408	951409
Chromosome	951406	951407
Chromosome	962047	962048
Chromosome	962131	962132
Chromosome	963130	963131
Chromosome	963541	963542
Chromosome	979633	979634
Chromosome	986697	986698
Chromosome	986477	986478
Chromosome	1020020	1020021
Chromosome	1019936	1019937
Chromosome	1019930	1019931
Chromosome	1019918	1019919
Chromosome	1019894	1019895
Chromosome	1019894	1019895
Chromosome	1019591	1019592
Chromosome	1019552	1019553
Chromosome	1019528	1019529
Chromosome	1019480	1019481
Chromosome	1019381	1019382
Chromosome	1019083	1019084
Chromosome	1026616	1026617
Chromosome	1030773	1030774
Chromosome	1067073	1067074
Chromosome	1141733	1141734
Chromosome	1151316	1151317
Chromosome	1151364	1151365
Chromosome	1151733	1151734
Chromosome	1195844	1195845
Chromosome	1224781	1224782
Chromosome	1248811	1248812
Chromosome	1273476	1273477
Chromosome	1280093	1280094
Chromosome	1280798	1280799
Chromosome	1281260	1281261
Chromosome	1282481	1282482
Chromosome	1282481	1282482
Chromosome	1282535	1282536
Chromosome	1283749	1283750
Chromosome	1284166	1284167
Chromosome	1285576	1285577
Chromosome	1297920	1297921
Chromosome	1297491	1297492
Chromosome	1297386	1297387
Chromosome	1295814	1295815
Chromosome	1388787	1388788
Chromosome	1637671	1637672
Chromosome	1735445	1735446
Chromosome	1735748	1735749
Chromosome	1757482	1757483
Chromosome	1757494	1757495
Chromosome	1757533	1757534
Chromosome	1757533	1757534
Chromosome	1757602	1757603
Chromosome	1757632	1757633
Chromosome	1797308	1797309
Chromosome	1795666	1795667
Chromosome	1799554	1799555
Chromosome	1799810	1799811
Chromosome	1863174	1863175
Chromosome	1863207	1863208
Chromosome	1863219	1863220
Chromosome	1863225	1863226
Chromosome	1863241	1863242
Chromosome	1863477	1863478
Chromosome	1863486	1863487
Chromosome	1902718	1902719
Chromosome	2174239	2174240
Chromosome	2173633	2173634
Chromosome	2173232	2173233
Chromosome	2173219	2173220
Chromosome	2172994	2172995
Chromosome	2172935	2172936
Chromosome	2174629	2174630
Chromosome	2175436	2175437
Chromosome	2175385	2175386
Chromosome	2177102	2177103
Chromosome	2270451	2270452
Chromosome	2282671	2282672
Chromosome	2298091	2298092
Chromosome	2300280	2300281
Chromosome	2302875	2302876
Chromosome	2312674	2312675
Chromosome	2312674	2312675
Chromosome	2312491	2312492
Chromosome	2312476	2312477
Chromosome	2312239	2312240
Chromosome	2312083	2312084
Chromosome	2312044	2312045
Chromosome	2311984	2311985
Chromosome	2311855	2311856
Chromosome	2311725	2311726
Chromosome	2311714	2311715
Chromosome	2311678	2311679
Chromosome	2338997	2338998
Chromosome	2350978	2350979
Chromosome	2351732	2351733
Chromosome	2351288	2351289
Chromosome	2352708	2352709
Chromosome	2354061	2354062
Chromosome	2354830	2354831
Chromosome	2355912	2355913
Chromosome	2355912	2355913
Chromosome	2356110	2356111
Chromosome	2399967	2399968
Chromosome	2401030	2401031
Chromosome	2415921	2415922
Chromosome	2440714	2440715
Chromosome	2440684	2440685
Chromosome	2533963	2533964
Chromosome	2536027	2536028
Chromosome	2549996	2549997
Chromosome	2598472	2598473
Chromosome	2600740	2600741
Chromosome	2652564	2652565
Chromosome	2652564	2652565
Chromosome	2685453	2685454
Chromosome	2709362	2709363
Chromosome	2737326	2737327
Chromosome	2737455	2737456
Chromosome	2745141	2745142
Chromosome	2745771	2745772
Chromosome	2746038	2746039
Chromosome	2764784	2764785
Chromosome	2764781	2764782
Chromosome	2823313	2823314
Chromosome	2823094	2823095
Chromosome	2822869	2822870
Chromosome	2826169	2826170
Chromosome	2826660	2826661
Chromosome	2867290	2867291
Chromosome	2867005	2867006
Chromosome	2906962	2906963
Chromosome	3034658	3034659
Chromosome	3041058	3041059
Chromosome	3070395	3070396
Chromosome	3072421	3072422
Chromosome	3100491	3100492
Chromosome	3100434	3100435
Chromosome	3100026	3100027
Chromosome	3099939	3099940
Chromosome	3178761	3178762
Chromosome	3180620	3180621
Chromosome	3210908	3210909
Chromosome	3258638	3258639
Chromosome	3262910	3262911
Chromosome	3300144	3300145
Chromosome	3306743	3306744
Chromosome	3310388	3310389
Chromosome	3315087	3315088
Chromosome	3316998	3316999
Chromosome	3322190	3322191
Chromosome	3322849	3322850
Chromosome	3325864	3325865
Chromosome	3332936	3332937
Chromosome	3344961	3344962
Chromosome	3344976	3344977
Chromosome	3347386	3347387
Chromosome	3378537	3378538
Chromosome	3383715	3383716
Chromosome	3406326	3406327
Chromosome	3440405	3440406
Chromosome	3440093	3440094
Chromosome	3441453	3441454
Chromosome	3441888	3441889
Chromosome	3441789	3441790
Chromosome	3441741	3441742
Chromosome	3444034	3444035
Chromosome	3443995	3443996
Chromosome	3443718	3443719
Chromosome	3443602	3443603
Chromosome	3443428	3443429
Chromosome	3443169	3443170
Chromosome	3442918	3442919
Chromosome	3442843	3442844
Chromosome	3445561	3445562
Chromosome	3445378	3445379
Chromosome	3446455	3446456
Chromosome	3446455	3446456
Chromosome	3446776	3446777
Chromosome	3446644	3446645
Chromosome	3447524	3447525
Chromosome	3448131	3448132
Chromosome	3448433	3448434
Chromosome	3448424	3448425
Chromosome	3448681	3448682
Chromosome	3448681	3448682
Chromosome	3451081	3451082
Chromosome	3451025	3451026
Chromosome	3450872	3450873
Chromosome	3450590	3450591
Chromosome	3450587	3450588
Chromosome	3450584	3450585
Chromosome	3452142	3452143
Chromosome	3451989	3451990
Chromosome	3452713	3452714
Chromosome	3453204	3453205
Chromosome	3471296	3471297
Chromosome	3471257	3471258
Chromosome	3471188	3471189
Chromosome	3471170	3471171
Chromosome	3470762	3470763
Chromosome	3470705	3470706
Chromosome	3473493	3473494
Chromosome	3473469	3473470
Chromosome	3472878	3472879
Chromosome	3472851	3472852
Chromosome	3472851	3472852
Chromosome	3472824	3472825
Chromosome	3472620	3472621
Chromosome	3471633	3471634
Chromosome	3471630	3471631
Chromosome	3471546	3471547
Chromosome	3473955	3473956
Chromosome	3473933	3473934
Chromosome	3473933	3473934
Chromosome	3473847	3473848
Chromosome	3474426	3474427
Chromosome	3477179	3477180
Chromosome	3495816	3495817
Chromosome	3495990	3495991
Chromosome	3496178	3496179
Chromosome	3496487	3496488
Chromosome	3497262	3497263
Chromosome	3497973	3497974
Chromosome	3497976	3497977
Chromosome	3533611	3533612
Chromosome	3533710	3533711
Chromosome	3563248	3563249
Chromosome	3646756	3646757
Chromosome	3707345	3707346
Chromosome	3720218	3720219
Chromosome	3720254	3720255
Chromosome	3723296	3723297
Chromosome	3724514	3724515
Chromosome	3758307	3758308
Chromosome	3786629	3786630
Chromosome	3811605	3811606
Chromosome	3811452	3811453
Chromosome	3884677	3884678
Chromosome	3894047	3894048
Chromosome	3918064	3918065
Chromosome	3917941	3917942
Chromosome	3917941	3917942
Chromosome	3918639	3918640
Chromosome	3937032	3937033
Chromosome	3965066	3965067
Chromosome	3970875	3970876
Chromosome	4017161	4017162
Chromosome	4020162	4020163
Chromosome	4048824	4048825
Chromosome	4057116	4057117
Chromosome	4116940	4116941
Chromosome	4116502	4116503
Chromosome	4127218	4127219
Chromosome	4134820	4134821
Chromosome	4135831	4135832
Chromosome	4152072	4152073
Chromosome	4176215	4176216
Chromosome	4176245	4176246
Chromosome	4176248	4176249
Chromosome	4176254	4176255
Chromosome	4176260	4176261
Chromosome	4176266	4176267
Chromosome	4176272	4176273
Chromosome	4176278	4176279
Chromosome	4176284	4176285
Chromosome	4176287	4176288
Chromosome	4178715	4178716
Chromosome	4179268	4179269
Chromosome	4180207	4180208
Chromosome	4180348	4180349
Chromosome	4180768	4180769
Chromosome	4180768	4180769
Chromosome	4180906	4180907
Chromosome	4180906	4180907
Chromosome	4182860	4182861
Chromosome	4184936	4184937
Chromosome	4185498	4185499
Chromosome	4185501	4185502
Chromosome	4185504	4185505
Chromosome	4185513	4185514
Chromosome	4185525	4185526
Chromosome	4185528	4185529
Chromosome	4185543	4185544
Chromosome	4185546	4185547
Chromosome	4185549	4185550
Chromosome	4185552	4185553
Chromosome	4185558	4185559
Chromosome	4185825	4185826
Chromosome	4186200	4186201
Chromosome	4186332	4186333
Chromosome	4186974	4186975
Chromosome	4189176	4189177
Chromosome	4200409	4200410
Chromosome	4246080	4246081
Chromosome	4249028	4249029
Chromosome	4249082	4249083
Chromosome	4249085	4249086
Chromosome	4274261	4274262
Chromosome	4367814	4367815
Chromosome	4367570	4367571
Chromosome	4367550	4367551
Chromosome	4367049	4367050
Chromosome	4366953	4366954
Chromosome	4371731	4371732
Chromosome	4372109	4372110
Chromosome	4372574	4372575
Chromosome	4402132	4402133
Chromosome	4402132	4402133
Chromosome	4405901	4405902
Chromosome	4462204	4462205
Chromosome	4463200	4463201
Chromosome	4463200	4463201
Chromosome	4466099	4466100
Chromosome	4465916	4465917
Chromosome	4465439	4465440
Chromosome	4482235	4482236
Chromosome	4590604	4590605
Chromosome	4590436	4590437
Chromosome	4589701	4589702
Chromosome	4615835	4615836
Chromosome	4618450	4618451
Chromosome	4620225	4620226
Chromosome	4620408	4620409
Chromosome	4620576	4620577
Chromosome	4639763	4639764
