# Supplementary material for: Universally high transcript error rates in bacteria
Source: eLife. 2020 May 29;9:e54898. doi: 10.7554/eLife.54898 (PMC7259958; doi:10.7554/eLife.54898)
Supplement: Figure 1—source data 1. [file elife-54898-fig1-data1.zip › source_data/Ecoli/1655_PTC_highlight.txt]

Chromosome	710564	710565
Chromosome	790149	790150
Chromosome	951750	951751
Chromosome	963056	963057
Chromosome	984156	984157
Chromosome	1283109	1283110
Chromosome	1296269	1296270
Chromosome	1295660	1295661
Chromosome	1757585	1757586
Chromosome	1800364	1800365
Chromosome	1907272	1907273
Chromosome	2174313	2174314
Chromosome	2174289	2174290
Chromosome	2312319	2312320
Chromosome	2533913	2533914
Chromosome	2638994	2638995
Chromosome	3072790	3072791
Chromosome	3194821	3194822
Chromosome	3260161	3260162
Chromosome	3317405	3317406
Chromosome	3370181	3370182
Chromosome	3441464	3441465
Chromosome	3441973	3441974
Chromosome	3443568	3443569
Chromosome	3442842	3442843
Chromosome	3448647	3448648
Chromosome	3449201	3449202
Chromosome	3453167	3453168
Chromosome	3823701	3823702
Chromosome	3965317	3965318
Chromosome	3991167	3991168
Chromosome	4289128	4289129
Chromosome	4408942	4408943
Chromosome	4408942	4408943
Chromosome	189927	189928
Chromosome	779264	779265
Chromosome	939703	939704
Chromosome	979136	979137
Chromosome	1019995	1019996
Chromosome	1019767	1019768
Chromosome	1298033	1298034
Chromosome	1297373	1297374
Chromosome	1296629	1296630
Chromosome	1296101	1296102
Chromosome	1435408	1435409
Chromosome	1757522	1757523
Chromosome	1863193	1863194
Chromosome	1863568	1863569
Chromosome	2107626	2107627
Chromosome	2109930	2109931
Chromosome	2174930	2174931
Chromosome	2176035	2176036
Chromosome	2175423	2175424
Chromosome	2176483	2176484
Chromosome	2312541	2312542
Chromosome	2312511	2312512
Chromosome	2312505	2312506
Chromosome	2312319	2312320
Chromosome	2312244	2312245
Chromosome	2312070	2312071
Chromosome	2716109	2716110
Chromosome	2737243	2737244
Chromosome	3144968	3144969
Chromosome	3265874	3265875
Chromosome	3309553	3309554
Chromosome	3445416	3445417
Chromosome	3449201	3449202
Chromosome	3451015	3451016
Chromosome	3453080	3453081
Chromosome	3473432	3473433
Chromosome	3473588	3473589
Chromosome	3718380	3718381
Chromosome	3724516	3724517
Chromosome	3889479	3889480
Chromosome	3889479	3889480
Chromosome	3890013	3890014
Chromosome	3974646	3974647
Chromosome	4178536	4178537
Chromosome	4180334	4180335
Chromosome	4234774	4234775
Chromosome	4404728	4404729
Chromosome	4463787	4463788
Chromosome	4635057	4635058
Chromosome	455570	455571
Chromosome	772285	772286
Chromosome	787871	787872
Chromosome	932903	932904
Chromosome	952086	952087
Chromosome	1019995	1019996
Chromosome	1823192	1823193
Chromosome	2177110	2177111
Chromosome	2312319	2312320
Chromosome	2599024	2599025
Chromosome	2737177	2737178
Chromosome	2737282	2737283
Chromosome	3040298	3040299
Chromosome	3073267	3073268
Chromosome	3315626	3315627
Chromosome	3446739	3446740
Chromosome	3452006	3452007
Chromosome	3472151	3472152
Chromosome	3472151	3472152
Chromosome	3486137	3486138
Chromosome	4182243	4182244
Chromosome	4184649	4184650
Chromosome	4200469	4200470
Chromosome	4392077	4392078
Chromosome	4401849	4401850
Chromosome	4639768	4639769
