# Supplementary material for: Universally high transcript error rates in bacteria
Source: eLife. 2020 May 29;9:e54898. doi: 10.7554/eLife.54898 (PMC7259958; doi:10.7554/eLife.54898)
Supplement: Figure 1—source data 1. [file elife-54898-fig1-data1.zip › source_data/Ecoli/1655_mis_highlight.txt]

Chromosome	8331	8332
Chromosome	13762	13763
Chromosome	24872	24873
Chromosome	24920	24921
Chromosome	55703	55704
Chromosome	54876	54877
Chromosome	105526	105527
Chromosome	105526	105527
Chromosome	107012	107013
Chromosome	107450	107451
Chromosome	176726	176727
Chromosome	185178	185179
Chromosome	190131	190132
Chromosome	193172	193173
Chromosome	199976	199977
Chromosome	200675	200676
Chromosome	203566	203567
Chromosome	204404	204405
Chromosome	204708	204709
Chromosome	233391	233392
Chromosome	254466	254467
Chromosome	434685	434686
Chromosome	456326	456327
Chromosome	457756	457757
Chromosome	459530	459531
Chromosome	461616	461617
Chromosome	481783	481784
Chromosome	494151	494152
Chromosome	585521	585522
Chromosome	585521	585522
Chromosome	584944	584945
Chromosome	639380	639381
Chromosome	639440	639441
Chromosome	657447	657448
Chromosome	657451	657452
Chromosome	657451	657452
Chromosome	657451	657452
Chromosome	668023	668024
Chromosome	691117	691118
Chromosome	691107	691108
Chromosome	711097	711098
Chromosome	713034	713035
Chromosome	772867	772868
Chromosome	772957	772958
Chromosome	778927	778928
Chromosome	779340	779341
Chromosome	780252	780253
Chromosome	790070	790071
Chromosome	926391	926392
Chromosome	926380	926381
Chromosome	940229	940230
Chromosome	940261	940262
Chromosome	941105	941106
Chromosome	941109	941110
Chromosome	944216	944217
Chromosome	953240	953241
Chromosome	952922	952923
Chromosome	952901	952902
Chromosome	952784	952785
Chromosome	952686	952687
Chromosome	952605	952606
Chromosome	952367	952368
Chromosome	952298	952299
Chromosome	952261	952262
Chromosome	952013	952014
Chromosome	951635	951636
Chromosome	962201	962202
Chromosome	962346	962347
Chromosome	962655	962656
Chromosome	962720	962721
Chromosome	962778	962779
Chromosome	962847	962848
Chromosome	979642	979643
Chromosome	979662	979663
Chromosome	986522	986523
Chromosome	986482	986483
Chromosome	986236	986237
Chromosome	1019899	1019900
Chromosome	1019559	1019560
Chromosome	1019442	1019443
Chromosome	1019431	1019432
Chromosome	1019100	1019101
Chromosome	1051641	1051642
Chromosome	1052181	1052182
Chromosome	1052184	1052185
Chromosome	1147420	1147421
Chromosome	1147501	1147502
Chromosome	1149362	1149363
Chromosome	1151728	1151729
Chromosome	1151755	1151756
Chromosome	1151779	1151780
Chromosome	1151809	1151810
Chromosome	1196146	1196147
Chromosome	1225718	1225719
Chromosome	1249593	1249594
Chromosome	1261823	1261824
Chromosome	1261360	1261361
Chromosome	1279147	1279148
Chromosome	1282483	1282484
Chromosome	1285483	1285484
Chromosome	1286124	1286125
Chromosome	1292687	1292688
Chromosome	1298060	1298061
Chromosome	1298060	1298061
Chromosome	1297588	1297589
Chromosome	1297550	1297551
Chromosome	1297249	1297250
Chromosome	1296387	1296388
Chromosome	1296023	1296024
Chromosome	1295819	1295820
Chromosome	1295819	1295820
Chromosome	1305327	1305328
Chromosome	1368731	1368732
Chromosome	1398416	1398417
Chromosome	1397927	1397928
Chromosome	1397829	1397830
Chromosome	1656237	1656238
Chromosome	1677136	1677137
Chromosome	1727971	1727972
Chromosome	1735417	1735418
Chromosome	1735905	1735906
Chromosome	1737498	1737499
Chromosome	1756529	1756530
Chromosome	1757426	1757427
Chromosome	1757459	1757460
Chromosome	1757488	1757489
Chromosome	1757490	1757491
Chromosome	1757562	1757563
Chromosome	1757588	1757589
Chromosome	1757588	1757589
Chromosome	1757592	1757593
Chromosome	1757604	1757605
Chromosome	1757621	1757622
Chromosome	1757622	1757623
Chromosome	1757636	1757637
Chromosome	1757640	1757641
Chromosome	1799721	1799722
Chromosome	1799549	1799550
Chromosome	1799489	1799490
Chromosome	1799967	1799968
Chromosome	1800306	1800307
Chromosome	1801542	1801543
Chromosome	1801486	1801487
Chromosome	1863134	1863135
Chromosome	1863206	1863207
Chromosome	1863238	1863239
Chromosome	1863260	1863261
Chromosome	1863296	1863297
Chromosome	1863367	1863368
Chromosome	1863410	1863411
Chromosome	1863518	1863519
Chromosome	1863694	1863695
Chromosome	1863716	1863717
Chromosome	1863718	1863719
Chromosome	1863757	1863758
Chromosome	1902213	1902214
Chromosome	1902226	1902227
Chromosome	1907269	1907270
Chromosome	1907239	1907240
Chromosome	1907529	1907530
Chromosome	1915067	1915068
Chromosome	1949903	1949904
Chromosome	1995114	1995115
Chromosome	2172754	2172755
Chromosome	2172178	2172179
Chromosome	2171920	2171921
Chromosome	2174139	2174140
Chromosome	2174078	2174079
Chromosome	2173801	2173802
Chromosome	2173293	2173294
Chromosome	2174507	2174508
Chromosome	2174960	2174961
Chromosome	2174873	2174874
Chromosome	2176217	2176218
Chromosome	2176116	2176117
Chromosome	2175699	2175700
Chromosome	2175657	2175658
Chromosome	2175653	2175654
Chromosome	2175465	2175466
Chromosome	2175462	2175463
Chromosome	2175392	2175393
Chromosome	2175156	2175157
Chromosome	2176779	2176780
Chromosome	2176506	2176507
Chromosome	2195974	2195975
Chromosome	2282553	2282554
Chromosome	2301800	2301801
Chromosome	2301800	2301801
Chromosome	2301135	2301136
Chromosome	2312696	2312697
Chromosome	2312693	2312694
Chromosome	2312678	2312679
Chromosome	2312648	2312649
Chromosome	2312568	2312569
Chromosome	2312370	2312371
Chromosome	2312234	2312235
Chromosome	2312219	2312220
Chromosome	2312153	2312154
Chromosome	2312061	2312062
Chromosome	2311943	2311944
Chromosome	2311940	2311941
Chromosome	2311731	2311732
Chromosome	2311719	2311720
Chromosome	2311701	2311702
Chromosome	2339362	2339363
Chromosome	2338606	2338607
Chromosome	2338557	2338558
Chromosome	2337930	2337931
Chromosome	2337622	2337623
Chromosome	2350881	2350882
Chromosome	2350455	2350456
Chromosome	2352015	2352016
Chromosome	2351914	2351915
Chromosome	2355110	2355111
Chromosome	2355610	2355611
Chromosome	2356608	2356609
Chromosome	2356675	2356676
Chromosome	2403235	2403236
Chromosome	2402771	2402772
Chromosome	2404191	2404192
Chromosome	2406517	2406518
Chromosome	2433600	2433601
Chromosome	2433519	2433520
Chromosome	2441537	2441538
Chromosome	2460825	2460826
Chromosome	2460815	2460816
Chromosome	2461613	2461614
Chromosome	2532673	2532674
Chromosome	2534099	2534100
Chromosome	2534110	2534111
Chromosome	2534237	2534238
Chromosome	2534939	2534940
Chromosome	2535676	2535677
Chromosome	2544255	2544256
Chromosome	2598717	2598718
Chromosome	2598117	2598118
Chromosome	2599354	2599355
Chromosome	2599143	2599144
Chromosome	2598958	2598959
Chromosome	2618331	2618332
Chromosome	2659201	2659202
Chromosome	2684482	2684483
Chromosome	2708833	2708834
Chromosome	2716333	2716334
Chromosome	2723288	2723289
Chromosome	2736626	2736627
Chromosome	2736685	2736686
Chromosome	2737190	2737191
Chromosome	2737219	2737220
Chromosome	2737220	2737221
Chromosome	2737235	2737236
Chromosome	2737235	2737236
Chromosome	2737235	2737236
Chromosome	2737235	2737236
Chromosome	2737235	2737236
Chromosome	2737235	2737236
Chromosome	2737235	2737236
Chromosome	2737235	2737236
Chromosome	2737235	2737236
Chromosome	2737235	2737236
Chromosome	2737235	2737236
Chromosome	2737235	2737236
Chromosome	2737235	2737236
Chromosome	2737235	2737236
Chromosome	2737235	2737236
Chromosome	2737319	2737320
Chromosome	2737369	2737370
Chromosome	2737394	2737395
Chromosome	2737398	2737399
Chromosome	2737435	2737436
Chromosome	2737454	2737455
Chromosome	2737486	2737487
Chromosome	2745133	2745134
Chromosome	2814674	2814675
Chromosome	2820174	2820175
Chromosome	2823702	2823703
Chromosome	2826440	2826441
Chromosome	2826496	2826497
Chromosome	2826559	2826560
Chromosome	2829137	2829138
Chromosome	2852808	2852809
Chromosome	2872555	2872556
Chromosome	2907721	2907722
Chromosome	2907721	2907722
Chromosome	2909521	2909522
Chromosome	2908784	2908785
Chromosome	3004248	3004249
Chromosome	3035650	3035651
Chromosome	3046687	3046688
Chromosome	3055813	3055814
Chromosome	3070546	3070547
Chromosome	3072497	3072498
Chromosome	3072041	3072042
Chromosome	3071915	3071916
Chromosome	3071897	3071898
Chromosome	3071505	3071506
Chromosome	3081180	3081181
Chromosome	3080437	3080438
Chromosome	3080083	3080084
Chromosome	3100580	3100581
Chromosome	3100166	3100167
Chromosome	3100057	3100058
Chromosome	3099895	3099896
Chromosome	3142609	3142610
Chromosome	3141811	3141812
Chromosome	3145861	3145862
Chromosome	3178433	3178434
Chromosome	3210814	3210815
Chromosome	3262164	3262165
Chromosome	3264928	3264929
Chromosome	3264223	3264224
Chromosome	3264147	3264148
Chromosome	3265913	3265914
Chromosome	3300717	3300718
Chromosome	3307568	3307569
Chromosome	3307516	3307517
Chromosome	3306130	3306131
Chromosome	3308595	3308596
Chromosome	3311085	3311086
Chromosome	3310246	3310247
Chromosome	3310009	3310010
Chromosome	3309429	3309430
Chromosome	3315584	3315585
Chromosome	3315479	3315480
Chromosome	3315202	3315203
Chromosome	3314359	3314360
Chromosome	3317375	3317376
Chromosome	3317375	3317376
Chromosome	3316387	3316388
Chromosome	3326753	3326754
Chromosome	3327266	3327267
Chromosome	3328509	3328510
Chromosome	3347565	3347566
Chromosome	3347927	3347928
Chromosome	3370939	3370940
Chromosome	3376538	3376539
Chromosome	3377893	3377894
Chromosome	3384014	3384015
Chromosome	3383597	3383598
Chromosome	3406436	3406437
Chromosome	3406463	3406464
Chromosome	3439869	3439870
Chromosome	3440728	3440729
Chromosome	3440631	3440632
Chromosome	3440367	3440368
Chromosome	3440312	3440313
Chromosome	3440243	3440244
Chromosome	3441510	3441511
Chromosome	3441487	3441488
Chromosome	3441418	3441419
Chromosome	3441403	3441404
Chromosome	3441158	3441159
Chromosome	3442075	3442076
Chromosome	3442039	3442040
Chromosome	3441932	3441933
Chromosome	3441925	3441926
Chromosome	3443463	3443464
Chromosome	3443162	3443163
Chromosome	3442917	3442918
Chromosome	3444246	3444247
Chromosome	3444982	3444983
Chromosome	3444930	3444931
Chromosome	3444927	3444928
Chromosome	3445373	3445374
Chromosome	3445733	3445734
Chromosome	3446819	3446820
Chromosome	3446777	3446778
Chromosome	3446751	3446752
Chromosome	3446727	3446728
Chromosome	3446679	3446680
Chromosome	3446588	3446589
Chromosome	3447209	3447210
Chromosome	3447163	3447164
Chromosome	3447112	3447113
Chromosome	3447917	3447918
Chromosome	3448927	3448928
Chromosome	3448888	3448889
Chromosome	3449725	3449726
Chromosome	3449672	3449673
Chromosome	3449621	3449622
Chromosome	3449546	3449547
Chromosome	3449456	3449457
Chromosome	3449356	3449357
Chromosome	3450420	3450421
Chromosome	3450420	3450421
Chromosome	3451137	3451138
Chromosome	3450913	3450914
Chromosome	3450597	3450598
Chromosome	3451619	3451620
Chromosome	3451569	3451570
Chromosome	3451520	3451521
Chromosome	3452122	3452123
Chromosome	3451981	3451982
Chromosome	3451975	3451976
Chromosome	3451955	3451956
Chromosome	3451894	3451895
Chromosome	3451807	3451808
Chromosome	3452738	3452739
Chromosome	3452492	3452493
Chromosome	3453145	3453146
Chromosome	3453139	3453140
Chromosome	3471271	3471272
Chromosome	3473105	3473106
Chromosome	3472220	3472221
Chromosome	3472126	3472127
Chromosome	3473948	3473949
Chromosome	3474484	3474485
Chromosome	3474409	3474410
Chromosome	3486573	3486574
Chromosome	3487786	3487787
Chromosome	3495568	3495569
Chromosome	3495568	3495569
Chromosome	3496500	3496501
Chromosome	3496503	3496504
Chromosome	3516381	3516382
Chromosome	3533732	3533733
Chromosome	3562598	3562599
Chromosome	3563018	3563019
Chromosome	3563096	3563097
Chromosome	3563821	3563822
Chromosome	3569761	3569762
Chromosome	3577518	3577519
Chromosome	3600736	3600737
Chromosome	3640348	3640349
Chromosome	3720096	3720097
Chromosome	3720096	3720097
Chromosome	3720183	3720184
Chromosome	3720183	3720184
Chromosome	3720183	3720184
Chromosome	3720183	3720184
Chromosome	3720183	3720184
Chromosome	3720183	3720184
Chromosome	3720183	3720184
Chromosome	3720183	3720184
Chromosome	3720183	3720184
Chromosome	3720183	3720184
Chromosome	3720183	3720184
Chromosome	3720183	3720184
Chromosome	3720183	3720184
Chromosome	3720183	3720184
Chromosome	3720234	3720235
Chromosome	3783721	3783722
Chromosome	3786565	3786566
Chromosome	3821512	3821513
Chromosome	3881668	3881669
Chromosome	3881665	3881666
Chromosome	3883613	3883614
Chromosome	3884440	3884441
Chromosome	3886018	3886019
Chromosome	3888921	3888922
Chromosome	3888985	3888986
Chromosome	3889792	3889793
Chromosome	3889818	3889819
Chromosome	3889998	3889999
Chromosome	3917320	3917321
Chromosome	3918171	3918172
Chromosome	3919196	3919197
Chromosome	3918677	3918678
Chromosome	3918595	3918596
Chromosome	3930420	3930421
Chromosome	3933572	3933573
Chromosome	3963805	3963806
Chromosome	3967143	3967144
Chromosome	3975898	3975899
Chromosome	3986696	3986697
Chromosome	3990080	3990081
Chromosome	3991431	3991432
Chromosome	4016761	4016762
Chromosome	4019172	4019173
Chromosome	4026284	4026285
Chromosome	4117166	4117167
Chromosome	4115906	4115907
Chromosome	4123292	4123293
Chromosome	4134396	4134397
Chromosome	4152133	4152134
Chromosome	4176100	4176101
Chromosome	4176115	4176116
Chromosome	4176175	4176176
Chromosome	4179073	4179074
Chromosome	4179403	4179404
Chromosome	4180131	4180132
Chromosome	4180151	4180152
Chromosome	4180197	4180198
Chromosome	4180283	4180284
Chromosome	4180389	4180390
Chromosome	4180389	4180390
Chromosome	4180440	4180441
Chromosome	4180812	4180813
Chromosome	4182385	4182386
Chromosome	4182847	4182848
Chromosome	4184856	4184857
Chromosome	4185114	4185115
Chromosome	4187176	4187177
Chromosome	4188454	4188455
Chromosome	4188698	4188699
Chromosome	4189334	4189335
Chromosome	4200337	4200338
Chromosome	4200359	4200360
Chromosome	4200439	4200440
Chromosome	4246174	4246175
Chromosome	4245577	4245578
Chromosome	4248043	4248044
Chromosome	4250265	4250266
Chromosome	4259860	4259861
Chromosome	4269462	4269463
Chromosome	4366528	4366529
Chromosome	4365509	4365510
Chromosome	4368013	4368014
Chromosome	4368003	4368004
Chromosome	4367584	4367585
Chromosome	4367503	4367504
Chromosome	4367498	4367499
Chromosome	4367366	4367367
Chromosome	4372119	4372120
Chromosome	4379293	4379294
Chromosome	4379942	4379943
Chromosome	4382046	4382047
Chromosome	4381732	4381733
Chromosome	4381644	4381645
Chromosome	4381260	4381261
Chromosome	4380956	4380957
Chromosome	4380838	4380839
Chromosome	4380664	4380665
Chromosome	4380633	4380634
Chromosome	4402090	4402091
Chromosome	4404821	4404822
Chromosome	4405644	4405645
Chromosome	4425747	4425748
Chromosome	4461879	4461880
Chromosome	4463984	4463985
Chromosome	4463234	4463235
Chromosome	4463126	4463127
Chromosome	4463126	4463127
Chromosome	4463126	4463127
Chromosome	4463126	4463127
Chromosome	4465455	4465456
Chromosome	4465434	4465435
Chromosome	4465089	4465090
Chromosome	4464834	4464835
Chromosome	4487259	4487260
Chromosome	4582269	4582270
Chromosome	4584446	4584447
Chromosome	4584423	4584424
Chromosome	4584302	4584303
Chromosome	4591079	4591080
Chromosome	4590061	4590062
Chromosome	4589487	4589488
Chromosome	4617380	4617381
Chromosome	4620695	4620696
Chromosome	4621257	4621258
Chromosome	8823	8824
Chromosome	12390	12391
Chromosome	20839	20840
Chromosome	23126	23127
Chromosome	23521	23522
Chromosome	24043	24044
Chromosome	24278	24279
Chromosome	89688	89689
Chromosome	92535	92536
Chromosome	99838	99839
Chromosome	101322	101323
Chromosome	103725	103726
Chromosome	105523	105524
Chromosome	106707	106708
Chromosome	108786	108787
Chromosome	108810	108811
Chromosome	141656	141657
Chromosome	185493	185494
Chromosome	189441	189442
Chromosome	191387	191388
Chromosome	199668	199669
Chromosome	200692	200693
Chromosome	200694	200695
Chromosome	201171	201172
Chromosome	204055	204056
Chromosome	233926	233927
Chromosome	431886	431887
Chromosome	444803	444804
Chromosome	460622	460623
Chromosome	461612	461613
Chromosome	494151	494152
Chromosome	494151	494152
Chromosome	495786	495787
Chromosome	497559	497560
Chromosome	576695	576696
Chromosome	638989	638990
Chromosome	657435	657436
Chromosome	657447	657448
Chromosome	657447	657448
Chromosome	657447	657448
Chromosome	657447	657448
Chromosome	657447	657448
Chromosome	657451	657452
Chromosome	657451	657452
Chromosome	657451	657452
Chromosome	657451	657452
Chromosome	657451	657452
Chromosome	657451	657452
Chromosome	663913	663914
Chromosome	691692	691693
Chromosome	772460	772461
Chromosome	772460	772461
Chromosome	772895	772896
Chromosome	850840	850841
Chromosome	932639	932640
Chromosome	940130	940131
Chromosome	953504	953505
Chromosome	953438	953439
Chromosome	953324	953325
Chromosome	953171	953172
Chromosome	953013	953014
Chromosome	952992	952993
Chromosome	952922	952923
Chromosome	952452	952453
Chromosome	952424	952425
Chromosome	952214	952215
Chromosome	952203	952204
Chromosome	952076	952077
Chromosome	951984	951985
Chromosome	951765	951766
Chromosome	951374	951375
Chromosome	953774	953775
Chromosome	962364	962365
Chromosome	962675	962676
Chromosome	962675	962676
Chromosome	963068	963069
Chromosome	986762	986763
Chromosome	986762	986763
Chromosome	986491	986492
Chromosome	986215	986216
Chromosome	988603	988604
Chromosome	988027	988028
Chromosome	991836	991837
Chromosome	1019997	1019998
Chromosome	1019989	1019990
Chromosome	1019947	1019948
Chromosome	1019928	1019929
Chromosome	1019904	1019905
Chromosome	1019904	1019905
Chromosome	1019901	1019902
Chromosome	1019899	1019900
Chromosome	1019733	1019734
Chromosome	1019683	1019684
Chromosome	1019619	1019620
Chromosome	1019601	1019602
Chromosome	1019505	1019506
Chromosome	1019113	1019114
Chromosome	1019104	1019105
Chromosome	1051562	1051563
Chromosome	1109635	1109636
Chromosome	1143622	1143623
Chromosome	1142922	1142923
Chromosome	1142548	1142549
Chromosome	1142440	1142441
Chromosome	1141769	1141770
Chromosome	1146991	1146992
Chromosome	1147520	1147521
Chromosome	1148930	1148931
Chromosome	1149391	1149392
Chromosome	1151339	1151340
Chromosome	1151696	1151697
Chromosome	1151819	1151820
Chromosome	1152803	1152804
Chromosome	1156527	1156528
Chromosome	1165058	1165059
Chromosome	1166469	1166470
Chromosome	1166775	1166776
Chromosome	1225071	1225072
Chromosome	1292888	1292889
Chromosome	1292767	1292768
Chromosome	1298051	1298052
Chromosome	1297987	1297988
Chromosome	1297883	1297884
Chromosome	1297819	1297820
Chromosome	1297774	1297775
Chromosome	1297567	1297568
Chromosome	1297436	1297437
Chromosome	1297403	1297404
Chromosome	1297316	1297317
Chromosome	1297181	1297182
Chromosome	1297154	1297155
Chromosome	1297135	1297136
Chromosome	1297130	1297131
Chromosome	1297072	1297073
Chromosome	1297070	1297071
Chromosome	1296919	1296920
Chromosome	1296728	1296729
Chromosome	1296535	1296536
Chromosome	1296497	1296498
Chromosome	1296436	1296437
Chromosome	1296409	1296410
Chromosome	1296407	1296408
Chromosome	1295870	1295871
Chromosome	1295809	1295810
Chromosome	1295807	1295808
Chromosome	1295788	1295789
Chromosome	1295701	1295702
Chromosome	1295614	1295615
Chromosome	1301257	1301258
Chromosome	1301307	1301308
Chromosome	1387824	1387825
Chromosome	1504812	1504813
Chromosome	1633231	1633232
Chromosome	1641457	1641458
Chromosome	1641399	1641400
Chromosome	1661791	1661792
Chromosome	1720712	1720713
Chromosome	1737522	1737523
Chromosome	1755904	1755905
Chromosome	1757511	1757512
Chromosome	1757520	1757521
Chromosome	1757531	1757532
Chromosome	1757531	1757532
Chromosome	1757564	1757565
Chromosome	1757588	1757589
Chromosome	1757603	1757604
Chromosome	1796031	1796032
Chromosome	1799875	1799876
Chromosome	1799872	1799873
Chromosome	1800340	1800341
Chromosome	1801579	1801580
Chromosome	1862917	1862918
Chromosome	1862953	1862954
Chromosome	1863049	1863050
Chromosome	1863052	1863053
Chromosome	1863187	1863188
Chromosome	1863205	1863206
Chromosome	1863206	1863207
Chromosome	1863206	1863207
Chromosome	1863206	1863207
Chromosome	1863212	1863213
Chromosome	1863218	1863219
Chromosome	1863223	1863224
Chromosome	1863227	1863228
Chromosome	1863284	1863285
Chromosome	1863302	1863303
Chromosome	1863302	1863303
Chromosome	1863302	1863303
Chromosome	1863322	1863323
Chromosome	1863421	1863422
Chromosome	1863470	1863471
Chromosome	1863506	1863507
Chromosome	1863698	1863699
Chromosome	1893483	1893484
Chromosome	1902429	1902430
Chromosome	1903175	1903176
Chromosome	1904038	1904039
Chromosome	1907295	1907296
Chromosome	1914999	1915000
Chromosome	1947491	1947492
Chromosome	1949812	1949813
Chromosome	1988860	1988861
Chromosome	2114271	2114272
Chromosome	2172814	2172815
Chromosome	2172422	2172423
Chromosome	2172406	2172407
Chromosome	2172253	2172254
Chromosome	2174094	2174095
Chromosome	2173616	2173617
Chromosome	2173508	2173509
Chromosome	2173200	2173201
Chromosome	2173156	2173157
Chromosome	2173024	2173025
Chromosome	2174939	2174940
Chromosome	2174907	2174908
Chromosome	2176062	2176063
Chromosome	2175938	2175939
Chromosome	2175851	2175852
Chromosome	2175779	2175780
Chromosome	2175554	2175555
Chromosome	2175462	2175463
Chromosome	2175456	2175457
Chromosome	2175296	2175297
Chromosome	2175077	2175078
Chromosome	2177031	2177032
Chromosome	2176891	2176892
Chromosome	2176765	2176766
Chromosome	2176542	2176543
Chromosome	2176510	2176511
Chromosome	2194139	2194140
Chromosome	2232545	2232546
Chromosome	2270446	2270447
Chromosome	2282750	2282751
Chromosome	2291364	2291365
Chromosome	2312678	2312679
Chromosome	2312667	2312668
Chromosome	2312598	2312599
Chromosome	2312301	2312302
Chromosome	2312225	2312226
Chromosome	2312201	2312202
Chromosome	2312193	2312194
Chromosome	2312138	2312139
Chromosome	2312100	2312101
Chromosome	2312100	2312101
Chromosome	2312000	2312001
Chromosome	2311962	2311963
Chromosome	2311950	2311951
Chromosome	2311946	2311947
Chromosome	2311924	2311925
Chromosome	2311898	2311899
Chromosome	2311881	2311882
Chromosome	2311847	2311848
Chromosome	2311756	2311757
Chromosome	2311745	2311746
Chromosome	2345293	2345294
Chromosome	2346660	2346661
Chromosome	2350734	2350735
Chromosome	2350023	2350024
Chromosome	2351805	2351806
Chromosome	2351691	2351692
Chromosome	2351643	2351644
Chromosome	2353297	2353298
Chromosome	2353570	2353571
Chromosome	2355180	2355181
Chromosome	2355180	2355181
Chromosome	2355629	2355630
Chromosome	2355833	2355834
Chromosome	2355920	2355921
Chromosome	2395606	2395607
Chromosome	2401334	2401335
Chromosome	2403816	2403817
Chromosome	2403375	2403376
Chromosome	2402271	2402272
Chromosome	2413878	2413879
Chromosome	2468768	2468769
Chromosome	2495909	2495910
Chromosome	2534123	2534124
Chromosome	2534804	2534805
Chromosome	2535035	2535036
Chromosome	2535035	2535036
Chromosome	2544480	2544481
Chromosome	2544261	2544262
Chromosome	2550491	2550492
Chromosome	2597984	2597985
Chromosome	2600537	2600538
Chromosome	2639227	2639228
Chromosome	2662853	2662854
Chromosome	2706432	2706433
Chromosome	2709165	2709166
Chromosome	2709046	2709047
Chromosome	2708986	2708987
Chromosome	2708778	2708779
Chromosome	2716180	2716181
Chromosome	2716180	2716181
Chromosome	2716147	2716148
Chromosome	2716138	2716139
Chromosome	2716138	2716139
Chromosome	2716112	2716113
Chromosome	2724039	2724040
Chromosome	2736296	2736297
Chromosome	2737345	2737346
Chromosome	2737392	2737393
Chromosome	2737429	2737430
Chromosome	2737429	2737430
Chromosome	2745241	2745242
Chromosome	2745812	2745813
Chromosome	2814674	2814675
Chromosome	2823702	2823703
Chromosome	2823702	2823703
Chromosome	2823542	2823543
Chromosome	2823456	2823457
Chromosome	2823279	2823280
Chromosome	2825984	2825985
Chromosome	2827470	2827471
Chromosome	2827667	2827668
Chromosome	2907918	2907919
Chromosome	2907720	2907721
Chromosome	2907276	2907277
Chromosome	2907070	2907071
Chromosome	2909430	2909431
Chromosome	2908546	2908547
Chromosome	2908546	2908547
Chromosome	2943090	2943091
Chromosome	3033966	3033967
Chromosome	3035478	3035479
Chromosome	3048778	3048779
Chromosome	3047828	3047829
Chromosome	3054026	3054027
Chromosome	3071008	3071009
Chromosome	3070597	3070598
Chromosome	3070514	3070515
Chromosome	3070355	3070356
Chromosome	3070210	3070211
Chromosome	3072516	3072517
Chromosome	3072503	3072504
Chromosome	3072492	3072493
Chromosome	3072192	3072193
Chromosome	3080586	3080587
Chromosome	3092190	3092191
Chromosome	3100156	3100157
Chromosome	3100028	3100029
Chromosome	3099889	3099890
Chromosome	3141554	3141555
Chromosome	3144202	3144203
Chromosome	3180574	3180575
Chromosome	3210892	3210893
Chromosome	3210922	3210923
Chromosome	3212114	3212115
Chromosome	3212114	3212115
Chromosome	3249151	3249152
Chromosome	3259353	3259354
Chromosome	3258915	3258916
Chromosome	3258657	3258658
Chromosome	3262095	3262096
Chromosome	3261433	3261434
Chromosome	3261363	3261364
Chromosome	3261108	3261109
Chromosome	3261054	3261055
Chromosome	3261054	3261055
Chromosome	3260902	3260903
Chromosome	3260889	3260890
Chromosome	3260775	3260776
Chromosome	3260530	3260531
Chromosome	3260247	3260248
Chromosome	3263440	3263441
Chromosome	3263335	3263336
Chromosome	3264579	3264580
Chromosome	3264105	3264106
Chromosome	3265987	3265988
Chromosome	3265411	3265412
Chromosome	3265334	3265335
Chromosome	3266232	3266233
Chromosome	3308656	3308657
Chromosome	3308395	3308396
Chromosome	3309495	3309496
Chromosome	3311617	3311618
Chromosome	3311617	3311618
Chromosome	3315326	3315327
Chromosome	3317669	3317670
Chromosome	3317669	3317670
Chromosome	3322258	3322259
Chromosome	3326753	3326754
Chromosome	3325491	3325492
Chromosome	3327918	3327919
Chromosome	3346004	3346005
Chromosome	3376525	3376526
Chromosome	3378166	3378167
Chromosome	3377852	3377853
Chromosome	3378575	3378576
Chromosome	3384006	3384007
Chromosome	3383684	3383685
Chromosome	3404126	3404127
Chromosome	3406396	3406397
Chromosome	3435093	3435094
Chromosome	3439950	3439951
Chromosome	3439919	3439920
Chromosome	3440602	3440603
Chromosome	3440440	3440441
Chromosome	3441635	3441636
Chromosome	3441442	3441443
Chromosome	3441419	3441420
Chromosome	3441418	3441419
Chromosome	3442000	3442001
Chromosome	3443735	3443736
Chromosome	3443483	3443484
Chromosome	3443463	3443464
Chromosome	3443318	3443319
Chromosome	3443067	3443068
Chromosome	3444165	3444166
Chromosome	3445096	3445097
Chromosome	3445023	3445024
Chromosome	3445403	3445404
Chromosome	3446090	3446091
Chromosome	3445683	3445684
Chromosome	3445677	3445678
Chromosome	3446741	3446742
Chromosome	3447360	3447361
Chromosome	3447360	3447361
Chromosome	3447597	3447598
Chromosome	3447893	3447894
Chromosome	3447841	3447842
Chromosome	3448384	3448385
Chromosome	3449335	3449336
Chromosome	3450195	3450196
Chromosome	3452750	3452751
Chromosome	3452649	3452650
Chromosome	3453160	3453161
Chromosome	3453137	3453138
Chromosome	3453125	3453126
Chromosome	3453064	3453065
Chromosome	3471262	3471263
Chromosome	3470199	3470200
Chromosome	3473393	3473394
Chromosome	3473248	3473249
Chromosome	3472801	3472802
Chromosome	3472655	3472656
Chromosome	3472271	3472272
Chromosome	3472095	3472096
Chromosome	3472036	3472037
Chromosome	3471940	3471941
Chromosome	3471407	3471408
Chromosome	3474041	3474042
Chromosome	3474430	3474431
Chromosome	3474418	3474419
Chromosome	3476721	3476722
Chromosome	3486845	3486846
Chromosome	3533627	3533628
Chromosome	3533789	3533790
Chromosome	3533873	3533874
Chromosome	3533873	3533874
Chromosome	3534123	3534124
Chromosome	3563401	3563402
Chromosome	3574384	3574385
Chromosome	3600715	3600716
Chromosome	3600608	3600609
Chromosome	3600202	3600203
Chromosome	3614765	3614766
Chromosome	3617360	3617361
Chromosome	3640204	3640205
Chromosome	3720088	3720089
Chromosome	3720120	3720121
Chromosome	3720127	3720128
Chromosome	3720154	3720155
Chromosome	3720183	3720184
Chromosome	3720183	3720184
Chromosome	3720183	3720184
Chromosome	3720183	3720184
Chromosome	3720183	3720184
Chromosome	3720183	3720184
Chromosome	3720183	3720184
Chromosome	3720183	3720184
Chromosome	3720183	3720184
Chromosome	3720183	3720184
Chromosome	3720183	3720184
Chromosome	3720183	3720184
Chromosome	3720183	3720184
Chromosome	3720183	3720184
Chromosome	3720183	3720184
Chromosome	3720183	3720184
Chromosome	3720183	3720184
Chromosome	3720189	3720190
Chromosome	3720222	3720223
Chromosome	3720238	3720239
Chromosome	3722659	3722660
Chromosome	3782999	3783000
Chromosome	3792893	3792894
Chromosome	3811618	3811619
Chromosome	3821524	3821525
Chromosome	3821530	3821531
Chromosome	3821541	3821542
Chromosome	3822831	3822832
Chromosome	3822885	3822886
Chromosome	3886236	3886237
Chromosome	3888793	3888794
Chromosome	3888807	3888808
Chromosome	3888829	3888830
Chromosome	3888946	3888947
Chromosome	3889329	3889330
Chromosome	3889357	3889358
Chromosome	3889702	3889703
Chromosome	3889876	3889877
Chromosome	3889998	3889999
Chromosome	3890027	3890028
Chromosome	3890791	3890792
Chromosome	3891166	3891167
Chromosome	3916477	3916478
Chromosome	3917945	3917946
Chromosome	3919249	3919250
Chromosome	3920026	3920027
Chromosome	3921491	3921492
Chromosome	3965485	3965486
Chromosome	3965485	3965486
Chromosome	3966450	3966451
Chromosome	3966722	3966723
Chromosome	3966996	3966997
Chromosome	3967218	3967219
Chromosome	3967509	3967510
Chromosome	4016589	4016590
Chromosome	4016784	4016785
Chromosome	4017021	4017022
Chromosome	4017021	4017022
Chromosome	4025123	4025124
Chromosome	4031580	4031581
Chromosome	4043457	4043458
Chromosome	4043961	4043962
Chromosome	4111320	4111321
Chromosome	4119287	4119288
Chromosome	4119287	4119288
Chromosome	4123263	4123264
Chromosome	4123263	4123264
Chromosome	4135524	4135525
Chromosome	4176079	4176080
Chromosome	4176559	4176560
Chromosome	4178521	4178522
Chromosome	4178708	4178709
Chromosome	4178902	4178903
Chromosome	4178902	4178903
Chromosome	4180077	4180078
Chromosome	4180083	4180084
Chromosome	4180083	4180084
Chromosome	4180130	4180131
Chromosome	4180283	4180284
Chromosome	4180422	4180423
Chromosome	4180617	4180618
Chromosome	4184880	4184881
Chromosome	4188461	4188462
Chromosome	4188628	4188629
Chromosome	4200422	4200423
Chromosome	4200439	4200440
Chromosome	4200473	4200474
Chromosome	4200509	4200510
Chromosome	4234112	4234113
Chromosome	4246342	4246343
Chromosome	4262341	4262342
Chromosome	4347117	4347118
Chromosome	4347875	4347876
Chromosome	4354337	4354338
Chromosome	4357821	4357822
Chromosome	4357791	4357792
Chromosome	4359810	4359811
Chromosome	4366397	4366398
Chromosome	4366189	4366190
Chromosome	4365613	4365614
Chromosome	4368233	4368234
Chromosome	4368103	4368104
Chromosome	4368103	4368104
Chromosome	4367834	4367835
Chromosome	4367566	4367567
Chromosome	4367554	4367555
Chromosome	4367537	4367538
Chromosome	4367341	4367342
Chromosome	4367089	4367090
Chromosome	4367077	4367078
Chromosome	4367054	4367055
Chromosome	4367009	4367010
Chromosome	4366946	4366947
Chromosome	4371552	4371553
Chromosome	4372096	4372097
Chromosome	4376137	4376138
Chromosome	4379758	4379759
Chromosome	4379666	4379667
Chromosome	4379432	4379433
Chromosome	4379987	4379988
Chromosome	4382226	4382227
Chromosome	4381141	4381142
Chromosome	4381141	4381142
Chromosome	4380954	4380955
Chromosome	4380868	4380869
Chromosome	4380562	4380563
Chromosome	4391408	4391409
Chromosome	4401889	4401890
Chromosome	4402090	4402091
Chromosome	4403728	4403729
Chromosome	4416670	4416671
Chromosome	4425917	4425918
Chromosome	4425917	4425918
Chromosome	4426234	4426235
Chromosome	4449632	4449633
Chromosome	4449428	4449429
Chromosome	4461797	4461798
Chromosome	4460628	4460629
Chromosome	4464426	4464427
Chromosome	4464030	4464031
Chromosome	4463765	4463766
Chromosome	4466121	4466122
Chromosome	4465089	4465090
Chromosome	4465057	4465058
Chromosome	4464921	4464922
Chromosome	4470804	4470805
Chromosome	4586478	4586479
Chromosome	4584000	4584001
Chromosome	4619818	4619819
Chromosome	4621309	4621310
Chromosome	4634928	4634929
Chromosome	8673	8674
Chromosome	8810	8811
Chromosome	8838	8839
Chromosome	8966	8967
Chromosome	9014	9015
Chromosome	9053	9054
Chromosome	21001	21002
Chromosome	20929	20930
Chromosome	24938	24939
Chromosome	92505	92506
Chromosome	106204	106205
Chromosome	106647	106648
Chromosome	110088	110089
Chromosome	124099	124100
Chromosome	124658	124659
Chromosome	132182	132183
Chromosome	136841	136842
Chromosome	190168	190169
Chromosome	190222	190223
Chromosome	190287	190288
Chromosome	190292	190293
Chromosome	191255	191256
Chromosome	244672	244673
Chromosome	255396	255397
Chromosome	456309	456310
Chromosome	458119	458120
Chromosome	460358	460359
Chromosome	461553	461554
Chromosome	461601	461602
Chromosome	462584	462585
Chromosome	554247	554248
Chromosome	576409	576410
Chromosome	584782	584783
Chromosome	639226	639227
Chromosome	639305	639306
Chromosome	639305	639306
Chromosome	641493	641494
Chromosome	655487	655488
Chromosome	657447	657448
Chromosome	657447	657448
Chromosome	657451	657452
Chromosome	657454	657455
Chromosome	665112	665113
Chromosome	673320	673321
Chromosome	710267	710268
Chromosome	713687	713688
Chromosome	713762	713763
Chromosome	761867	761868
Chromosome	764530	764531
Chromosome	771494	771495
Chromosome	772747	772748
Chromosome	772940	772941
Chromosome	773305	773306
Chromosome	774448	774449
Chromosome	817155	817156
Chromosome	850753	850754
Chromosome	850767	850768
Chromosome	937100	937101
Chromosome	940160	940161
Chromosome	940216	940217
Chromosome	943047	943048
Chromosome	950448	950449
Chromosome	953420	953421
Chromosome	953369	953370
Chromosome	953369	953370
Chromosome	952904	952905
Chromosome	952421	952422
Chromosome	952217	952218
Chromosome	952006	952007
Chromosome	951983	951984
Chromosome	951704	951705
Chromosome	951405	951406
Chromosome	951395	951396
Chromosome	951395	951396
Chromosome	951386	951387
Chromosome	951386	951387
Chromosome	951348	951349
Chromosome	962124	962125
Chromosome	962129	962130
Chromosome	962340	962341
Chromosome	963357	963358
Chromosome	963396	963397
Chromosome	963545	963546
Chromosome	983165	983166
Chromosome	984148	984149
Chromosome	986362	986363
Chromosome	986095	986096
Chromosome	988386	988387
Chromosome	989854	989855
Chromosome	1019904	1019905
Chromosome	1019769	1019770
Chromosome	1019760	1019761
Chromosome	1019760	1019761
Chromosome	1019700	1019701
Chromosome	1019662	1019663
Chromosome	1019559	1019560
Chromosome	1019511	1019512
Chromosome	1019472	1019473
Chromosome	1019331	1019332
Chromosome	1051584	1051585
Chromosome	1052109	1052110
Chromosome	1142545	1142546
Chromosome	1147420	1147421
Chromosome	1147483	1147484
Chromosome	1150585	1150586
Chromosome	1151177	1151178
Chromosome	1151807	1151808
Chromosome	1152248	1152249
Chromosome	1195246	1195247
Chromosome	1213829	1213830
Chromosome	1248572	1248573
Chromosome	1248080	1248081
Chromosome	1248068	1248069
Chromosome	1277984	1277985
Chromosome	1278480	1278481
Chromosome	1280676	1280677
Chromosome	1280680	1280681
Chromosome	1280719	1280720
Chromosome	1280953	1280954
Chromosome	1281005	1281006
Chromosome	1281005	1281006
Chromosome	1282284	1282285
Chromosome	1284936	1284937
Chromosome	1292798	1292799
Chromosome	1298045	1298046
Chromosome	1297336	1297337
Chromosome	1297072	1297073
Chromosome	1297070	1297071
Chromosome	1297070	1297071
Chromosome	1296316	1296317
Chromosome	1296295	1296296
Chromosome	1296295	1296296
Chromosome	1295600	1295601
Chromosome	1301239	1301240
Chromosome	1301239	1301240
Chromosome	1302249	1302250
Chromosome	1398018	1398019
Chromosome	1504779	1504780
Chromosome	1548517	1548518
Chromosome	1549462	1549463
Chromosome	1641403	1641404
Chromosome	1757456	1757457
Chromosome	1757570	1757571
Chromosome	1757573	1757574
Chromosome	1757583	1757584
Chromosome	1757604	1757605
Chromosome	1757604	1757605
Chromosome	1757607	1757608
Chromosome	1757609	1757610
Chromosome	1757613	1757614
Chromosome	1799480	1799481
Chromosome	1799439	1799440
Chromosome	1799408	1799409
Chromosome	1799923	1799924
Chromosome	1799898	1799899
Chromosome	1800574	1800575
Chromosome	1800154	1800155
Chromosome	1800144	1800145
Chromosome	1862915	1862916
Chromosome	1862942	1862943
Chromosome	1863056	1863057
Chromosome	1863076	1863077
Chromosome	1863151	1863152
Chromosome	1863202	1863203
Chromosome	1863206	1863207
Chromosome	1863239	1863240
Chromosome	1863284	1863285
Chromosome	1863314	1863315
Chromosome	1863401	1863402
Chromosome	1863406	1863407
Chromosome	1863500	1863501
Chromosome	1863518	1863519
Chromosome	1863568	1863569
Chromosome	1863611	1863612
Chromosome	1863700	1863701
Chromosome	1902393	1902394
Chromosome	1902641	1902642
Chromosome	1902663	1902664
Chromosome	1903730	1903731
Chromosome	1907301	1907302
Chromosome	1907295	1907296
Chromosome	1915069	1915070
Chromosome	1914995	1914996
Chromosome	1938294	1938295
Chromosome	2100667	2100668
Chromosome	2172256	2172257
Chromosome	2171962	2171963
Chromosome	2173800	2173801
Chromosome	2174498	2174499
Chromosome	2175024	2175025
Chromosome	2174885	2174886
Chromosome	2176034	2176035
Chromosome	2175954	2175955
Chromosome	2175938	2175939
Chromosome	2175596	2175597
Chromosome	2175123	2175124
Chromosome	2177177	2177178
Chromosome	2177040	2177041
Chromosome	2176543	2176544
Chromosome	2176441	2176442
Chromosome	2270275	2270276
Chromosome	2270275	2270276
Chromosome	2282697	2282698
Chromosome	2298068	2298069
Chromosome	2297666	2297667
Chromosome	2298368	2298369
Chromosome	2298863	2298864
Chromosome	2302330	2302331
Chromosome	2301048	2301049
Chromosome	2300639	2300640
Chromosome	2312714	2312715
Chromosome	2312703	2312704
Chromosome	2312702	2312703
Chromosome	2312598	2312599
Chromosome	2312453	2312454
Chromosome	2312379	2312380
Chromosome	2312301	2312302
Chromosome	2312222	2312223
Chromosome	2312190	2312191
Chromosome	2312159	2312160
Chromosome	2312061	2312062
Chromosome	2312033	2312034
Chromosome	2312000	2312001
Chromosome	2311946	2311947
Chromosome	2311908	2311909
Chromosome	2311781	2311782
Chromosome	2311701	2311702
Chromosome	2339332	2339333
Chromosome	2338550	2338551
Chromosome	2350932	2350933
Chromosome	2352313	2352314
Chromosome	2351988	2351989
Chromosome	2351967	2351968
Chromosome	2351844	2351845
Chromosome	2353819	2353820
Chromosome	2354080	2354081
Chromosome	2354345	2354346
Chromosome	2355151	2355152
Chromosome	2355240	2355241
Chromosome	2356552	2356553
Chromosome	2356552	2356553
Chromosome	2399624	2399625
Chromosome	2398778	2398779
Chromosome	2400936	2400937
Chromosome	2401917	2401918
Chromosome	2404774	2404775
Chromosome	2413845	2413846
Chromosome	2433519	2433520
Chromosome	2440439	2440440
Chromosome	2530313	2530314
Chromosome	2533825	2533826
Chromosome	2533869	2533870
Chromosome	2533917	2533918
Chromosome	2533940	2533941
Chromosome	2534875	2534876
Chromosome	2534965	2534966
Chromosome	2535346	2535347
Chromosome	2543889	2543890
Chromosome	2550349	2550350
Chromosome	2596471	2596472
Chromosome	2599357	2599358
Chromosome	2634408	2634409
Chromosome	2663072	2663073
Chromosome	2662974	2662975
Chromosome	2716114	2716115
Chromosome	2737207	2737208
Chromosome	2737214	2737215
Chromosome	2737229	2737230
Chromosome	2737235	2737236
Chromosome	2737235	2737236
Chromosome	2737235	2737236
Chromosome	2737235	2737236
Chromosome	2737235	2737236
Chromosome	2737235	2737236
Chromosome	2737235	2737236
Chromosome	2737235	2737236
Chromosome	2737235	2737236
Chromosome	2737363	2737364
Chromosome	2737370	2737371
Chromosome	2737448	2737449
Chromosome	2737451	2737452
Chromosome	2737477	2737478
Chromosome	2744340	2744341
Chromosome	2744332	2744333
Chromosome	2745185	2745186
Chromosome	2745889	2745890
Chromosome	2745812	2745813
Chromosome	2746057	2746058
Chromosome	2820138	2820139
Chromosome	2867723	2867724
Chromosome	2907277	2907278
Chromosome	2906913	2906914
Chromosome	2908584	2908585
Chromosome	2926949	2926950
Chromosome	2928331	2928332
Chromosome	3035241	3035242
Chromosome	3050407	3050408
Chromosome	3053968	3053969
Chromosome	3070280	3070281
Chromosome	3070280	3070281
Chromosome	3070238	3070239
Chromosome	3070234	3070235
Chromosome	3072497	3072498
Chromosome	3073435	3073436
Chromosome	3081528	3081529
Chromosome	3081508	3081509
Chromosome	3088880	3088881
Chromosome	3088905	3088906
Chromosome	3100525	3100526
Chromosome	3100151	3100152
Chromosome	3100149	3100150
Chromosome	3099938	3099939
Chromosome	3141077	3141078
Chromosome	3144226	3144227
Chromosome	3178237	3178238
Chromosome	3194820	3194821
Chromosome	3194820	3194821
Chromosome	3210924	3210925
Chromosome	3210934	3210935
Chromosome	3261465	3261466
Chromosome	3261465	3261466
Chromosome	3260277	3260278
Chromosome	3263250	3263251
Chromosome	3264124	3264125
Chromosome	3263728	3263729
Chromosome	3265996	3265997
Chromosome	3265351	3265352
Chromosome	3301025	3301026
Chromosome	3309714	3309715
Chromosome	3311553	3311554
Chromosome	3311527	3311528
Chromosome	3311502	3311503
Chromosome	3317245	3317246
Chromosome	3322857	3322858
Chromosome	3325991	3325992
Chromosome	3343126	3343127
Chromosome	3373149	3373150
Chromosome	3383735	3383736
Chromosome	3383426	3383427
Chromosome	3383393	3383394
Chromosome	3411053	3411054
Chromosome	3439857	3439858
Chromosome	3440965	3440966
Chromosome	3440701	3440702
Chromosome	3440427	3440428
Chromosome	3441638	3441639
Chromosome	3441383	3441384
Chromosome	3441344	3441345
Chromosome	3441229	3441230
Chromosome	3442087	3442088
Chromosome	3442197	3442198
Chromosome	3443615	3443616
Chromosome	3443502	3443503
Chromosome	3443099	3443100
Chromosome	3444285	3444286
Chromosome	3444657	3444658
Chromosome	3444657	3444658
Chromosome	3444867	3444868
Chromosome	3445367	3445368
Chromosome	3446090	3446091
Chromosome	3446604	3446605
Chromosome	3447155	3447156
Chromosome	3447116	3447117
Chromosome	3448132	3448133
Chromosome	3448128	3448129
Chromosome	3448435	3448436
Chromosome	3448420	3448421
Chromosome	3448383	3448384
Chromosome	3448359	3448360
Chromosome	3448676	3448677
Chromosome	3448928	3448929
Chromosome	3448840	3448841
Chromosome	3450285	3450286
Chromosome	3450273	3450274
Chromosome	3451140	3451141
Chromosome	3451116	3451117
Chromosome	3451116	3451117
Chromosome	3451044	3451045
Chromosome	3450694	3450695
Chromosome	3450553	3450554
Chromosome	3451671	3451672
Chromosome	3451614	3451615
Chromosome	3452145	3452146
Chromosome	3452078	3452079
Chromosome	3451862	3451863
Chromosome	3451704	3451705
Chromosome	3452448	3452449
Chromosome	3453220	3453221
Chromosome	3453184	3453185
Chromosome	3453154	3453155
Chromosome	3453148	3453149
Chromosome	3453125	3453126
Chromosome	3471279	3471280
Chromosome	3471279	3471280
Chromosome	3471279	3471280
Chromosome	3471262	3471263
Chromosome	3471249	3471250
Chromosome	3473243	3473244
Chromosome	3473132	3473133
Chromosome	3473132	3473133
Chromosome	3473111	3473112
Chromosome	3473042	3473043
Chromosome	3472666	3472667
Chromosome	3472582	3472583
Chromosome	3472532	3472533
Chromosome	3472351	3472352
Chromosome	3471811	3471812
Chromosome	3471592	3471593
Chromosome	3471555	3471556
Chromosome	3471532	3471533
Chromosome	3473992	3473993
Chromosome	3473611	3473612
Chromosome	3473578	3473579
Chromosome	3474500	3474501
Chromosome	3474481	3474482
Chromosome	3474475	3474476
Chromosome	3474412	3474413
Chromosome	3474274	3474275
Chromosome	3477995	3477996
Chromosome	3486141	3486142
Chromosome	3494500	3494501
Chromosome	3495235	3495236
Chromosome	3495532	3495533
Chromosome	3495570	3495571
Chromosome	3533213	3533214
Chromosome	3533570	3533571
Chromosome	3533732	3533733
Chromosome	3549429	3549430
Chromosome	3562561	3562562
Chromosome	3600736	3600737
Chromosome	3614963	3614964
Chromosome	3720099	3720100
Chromosome	3720183	3720184
Chromosome	3720183	3720184
Chromosome	3720183	3720184
Chromosome	3720183	3720184
Chromosome	3720183	3720184
Chromosome	3720183	3720184
Chromosome	3720183	3720184
Chromosome	3720183	3720184
Chromosome	3720183	3720184
Chromosome	3720183	3720184
Chromosome	3720183	3720184
Chromosome	3720183	3720184
Chromosome	3720183	3720184
Chromosome	3720183	3720184
Chromosome	3720183	3720184
Chromosome	3720183	3720184
Chromosome	3720183	3720184
Chromosome	3720183	3720184
Chromosome	3720208	3720209
Chromosome	3720213	3720214
Chromosome	3720253	3720254
Chromosome	3723420	3723421
Chromosome	3725100	3725101
Chromosome	3784416	3784417
Chromosome	3784416	3784417
Chromosome	3785712	3785713
Chromosome	3811648	3811649
Chromosome	3885141	3885142
Chromosome	3888789	3888790
Chromosome	3888801	3888802
Chromosome	3889345	3889346
Chromosome	3889858	3889859
Chromosome	3889995	3889996
Chromosome	3912223	3912224
Chromosome	3919160	3919161
Chromosome	3921118	3921119
Chromosome	3921641	3921642
Chromosome	3936557	3936558
Chromosome	3965965	3965966
Chromosome	3993652	3993653
Chromosome	4016773	4016774
Chromosome	4016773	4016774
Chromosome	4017144	4017145
Chromosome	4023302	4023303
Chromosome	4031848	4031849
Chromosome	4085716	4085717
Chromosome	4100911	4100912
Chromosome	4107921	4107922
Chromosome	4115130	4115131
Chromosome	4119287	4119288
Chromosome	4119062	4119063
Chromosome	4123263	4123264
Chromosome	4123247	4123248
Chromosome	4123226	4123227
Chromosome	4134404	4134405
Chromosome	4161501	4161502
Chromosome	4161544	4161545
Chromosome	4161544	4161545
Chromosome	4161869	4161870
Chromosome	4176261	4176262
Chromosome	4176267	4176268
Chromosome	4178707	4178708
Chromosome	4179240	4179241
Chromosome	4180091	4180092
Chromosome	4180211	4180212
Chromosome	4180218	4180219
Chromosome	4180254	4180255
Chromosome	4180254	4180255
Chromosome	4180268	4180269
Chromosome	4180389	4180390
Chromosome	4180460	4180461
Chromosome	4180695	4180696
Chromosome	4180700	4180701
Chromosome	4180701	4180702
Chromosome	4180770	4180771
Chromosome	4182876	4182877
Chromosome	4182943	4182944
Chromosome	4184724	4184725
Chromosome	4185541	4185542
Chromosome	4187726	4187727
Chromosome	4188037	4188038
Chromosome	4188656	4188657
Chromosome	4244579	4244580
Chromosome	4246352	4246353
Chromosome	4248724	4248725
Chromosome	4248731	4248732
Chromosome	4349678	4349679
Chromosome	4368188	4368189
Chromosome	4367548	4367549
Chromosome	4367540	4367541
Chromosome	4367476	4367477
Chromosome	4372093	4372094
Chromosome	4376170	4376171
Chromosome	4376170	4376171
Chromosome	4381281	4381282
Chromosome	4380950	4380951
Chromosome	4380742	4380743
Chromosome	4400366	4400367
Chromosome	4401590	4401591
Chromosome	4405791	4405792
Chromosome	4408877	4408878
Chromosome	4437158	4437159
Chromosome	4463603	4463604
Chromosome	4463324	4463325
Chromosome	4463126	4463127
Chromosome	4463126	4463127
Chromosome	4465090	4465091
Chromosome	4464840	4464841
Chromosome	4585589	4585590
Chromosome	4584029	4584030
Chromosome	4583693	4583694
Chromosome	4588392	4588393
Chromosome	4590552	4590553
Chromosome	4589232	4589233
Chromosome	4617043	4617044
Chromosome	4616994	4616995
Chromosome	4617575	4617576
Chromosome	4617950	4617951
Chromosome	4620333	4620334
Chromosome	4620333	4620334
Chromosome	4620641	4620642
Chromosome	4621026	4621027
Chromosome	4640253	4640254
