# Supplementary material for: Universally high transcript error rates in bacteria
Source: eLife. 2020 May 29;9:e54898. doi: 10.7554/eLife.54898 (PMC7259958; doi:10.7554/eLife.54898)
Supplement: Figure 1—source data 1. [file elife-54898-fig1-data1.zip › source_data/Ecoli/1655_cds_highlight.txt]

Chromosome	189	254
Chromosome	336	2798
Chromosome	2800	3732
Chromosome	3733	5019
Chromosome	5233	5529
Chromosome	5682	6458
Chromosome	6528	7958
Chromosome	8237	9190
Chromosome	9305	9892
Chromosome	9927	10493
Chromosome	10642	11355
Chromosome	11381	11785
Chromosome	12162	14078
Chromosome	14167	15297
Chromosome	15444	16556
Chromosome	16750	16959
Chromosome	16750	16902
Chromosome	17488	18654
Chromosome	18714	19619
Chromosome	19810	20313
Chromosome	20232	20507
Chromosome	20814	21077
Chromosome	21180	21398
Chromosome	21406	22347
Chromosome	22390	25206
Chromosome	25206	25700
Chromosome	25825	26274
Chromosome	26276	27226
Chromosome	27292	28206
Chromosome	28373	29194
Chromosome	29650	30798
Chromosome	30816	34037
Chromosome	34299	34694
Chromosome	34780	35370
Chromosome	35376	36161
Chromosome	36270	37823
Chromosome	37897	39114
Chromosome	39243	40385
Chromosome	40416	41930
Chromosome	42402	43172
Chromosome	43187	44128
Chromosome	44179	45465
Chromosome	45462	45749
Chromosome	45806	47137
Chromosome	47245	47775
Chromosome	47768	49630
Chromosome	49822	50301
Chromosome	50379	51221
Chromosome	51228	51605
Chromosome	51608	52429
Chromosome	52426	53415
Chromosome	53415	54701
Chromosome	54754	57108
Chromosome	57363	58178
Chromosome	58473	59051
Chromosome	59051	59278
Chromosome	59686	60345
Chromosome	60357	63263
Chromosome	63428	65779
Chromosome	65854	66549
Chromosome	66834	68336
Chromosome	68347	70047
Chromosome	70386	71264
Chromosome	71350	72114
Chromosome	72228	72926
Chromosome	72910	74520
Chromosome	74496	75479
Chromosome	75643	77298
Chromosome	77387	77518
Chromosome	77620	78798
Chromosome	78847	79452
Chromosome	79463	80863
Chromosome	80866	81957
Chromosome	81957	83528
Chromosome	83621	83707
Chromosome	84367	85311
Chromosome	85629	87353
Chromosome	87356	87847
Chromosome	88027	89031
Chromosome	89633	90091
Chromosome	90093	91034
Chromosome	91031	91396
Chromosome	91412	93178
Chromosome	93165	94652
Chromosome	94649	96007
Chromosome	96001	97083
Chromosome	97086	98402
Chromosome	98402	99646
Chromosome	99643	100710
Chromosome	100764	102239
Chromosome	102232	103152
Chromosome	103154	103984
Chromosome	103981	105243
Chromosome	105304	106455
Chromosome	106556	107473
Chromosome	107704	108216
Chromosome	108278	110983
Chromosome	111043	111432
Chromosome	111648	111845
Chromosome	111855	112598
Chromosome	112598	113218
Chromosome	113443	114486
Chromosome	114521	115723
Chromosome	115713	117098
Chromosome	117108	117548
Chromosome	117751	118644
Chromosome	118732	119283
Chromosome	119280	120134
Chromosome	120177	121550
Chromosome	122091	122855
Chromosome	123016	125679
Chromosome	125694	127586
Chromosome	127911	129335
Chromosome	129406	131259
Chromosome	131614	134211
Chromosome	134387	134749
Chromosome	134787	135581
Chromosome	135597	136463
Chromosome	136569	136916
Chromosome	137082	138632
Chromosome	138834	141224
Chromosome	141430	141966
Chromosome	142007	142669
Chromosome	142778	143704
Chromosome	143701	144471
Chromosome	144576	145016
Chromosome	145080	146309
Chromosome	146313	146693
Chromosome	146967	147869
Chromosome	147943	148794
Chromosome	148806	149600
Chromosome	149714	150952
Chromosome	151002	151598
Chromosome	151625	152230
Chromosome	152242	152811
Chromosome	152828	155425
Chromosome	155460	156200
Chromosome	156298	156882
Chromosome	157252	157731
Chromosome	157728	159125
Chromosome	159185	160111
Chromosome	160148	160603
Chromosome	160781	161485
Chromosome	161500	162030
Chromosome	162104	164533
Chromosome	164729	167263
Chromosome	167483	169726
Chromosome	169777	170574
Chromosome	170574	171464
Chromosome	171461	173443
Chromosome	173601	174881
Chromosome	175106	176527
Chromosome	176609	176953
Chromosome	177000	177623
Chromosome	177661	178461
Chromosome	178454	179152
Chromosome	179236	180753
Chromosome	180883	182307
Chromosome	182462	183619
Chromosome	183708	184094
Chromosome	184256	185068
Chromosome	185122	185946
Chromosome	185977	188649
Chromosome	188711	189505
Chromosome	189873	190598
Chromosome	190856	191707
Chromosome	191854	192579
Chromosome	192871	193428
Chromosome	193520	194716
Chromosome	194902	195663
Chromosome	195676	196533
Chromosome	196545	197897
Chromosome	197927	200359
Chromosome	200481	200966
Chromosome	200970	201995
Chromosome	202100	202555
Chromosome	202559	203347
Chromosome	203347	204495
Chromosome	204492	205088
Chromosome	205125	208607
Chromosome	208620	209579
Chromosome	209678	211819
Chromosome	211876	212265
Chromosome	212330	213628
Chromosome	213677	213931
Chromosome	213924	214124
Chromosome	214290	214835
Chromosome	214832	215254
Chromosome	215268	215978
Chromosome	216178	217002
Chromosome	217056	218774
Chromosome	218886	219593
Chromosome	219590	219994
Chromosome	220112	220927
Chromosome	220967	221620
Chromosome	221613	222644
Chromosome	222832	223407
Chromosome	229166	229969
Chromosome	229966	230880
Chromosome	231121	231921
Chromosome	231925	232548
Chromosome	232596	233954
Chromosome	234026	234781
Chromosome	234815	235537
Chromosome	235534	236001
Chromosome	236066	236797
Chromosome	237334	238119
Chromosome	238256	238735
Chromosome	238745	239101
Chromosome	239105	239377
Chromosome	239418	240188
Chromosome	240342	240815
Chromosome	240858	243302
Chromosome	243542	244120
Chromosome	244326	245093
Chromosome	245064	245804
Chromosome	245960	246238
Chromosome	246241	246501
Chromosome	246711	247460
Chromosome	247636	248133
Chromosome	248357	250069
Chromosome	250071	250826
Chromosome	250897	251952
Chromosome	252004	252297
Chromosome	252300	252698
Chromosome	252708	253160
Chromosome	253478	253684
Chromosome	253701	254201
Chromosome	254258	255715
Chromosome	255976	256434
Chromosome	256526	257770
Chromosome	257828	257898
Chromosome	258675	259005
Chromosome	259044	260099
Chromosome	260387	261490
Chromosome	261502	262755
Chromosome	263149	263211
Chromosome	263327	263668
Chromosome	263689	264006
Chromosome	264025	264246
Chromosome	264255	264731
Chromosome	264747	265205
Chromosome	265303	265542
Chromosome	265619	266086
Chromosome	266109	266552
Chromosome	266552	266773
Chromosome	266775	266966
Chromosome	267183	268004
Chromosome	268096	268959
Chromosome	269288	270181
Chromosome	270277	270534
Chromosome	271763	272188
Chromosome	270602	271753
Chromosome	272846	273953
Chromosome	274100	275116
Chromosome	275324	276727
Chromosome	276714	277646
Chromosome	277755	278801
Chromosome	278813	279160
Chromosome	279177	279680
Chromosome	279599	279874
Chromosome	279930	280103
Chromosome	280113	280361
Chromosome	280426	280734
Chromosome	280828	281982
Chromosome	282277	283185
Chromosome	283200	285167
Chromosome	285394	286776
Chromosome	286788	288398
Chromosome	288403	289161
Chromosome	289300	290304
Chromosome	290428	290632
Chromosome	290648	291151
Chromosome	291070	291345
Chromosome	291403	292230
Chromosome	292321	292947
Chromosome	293219	293917
Chromosome	293944	294798
Chromosome	295138	295578
Chromosome	295695	297095
Chromosome	297380	297718
Chromosome	297713	297790
Chromosome	297769	298725
Chromosome	298735	300933
Chromosome	300930	301886
Chromosome	301883	302572
Chromosome	302990	303604
Chromosome	303852	304181
Chromosome	304494	305204
Chromosome	305173	306816
Chromosome	306806	309331
Chromosome	309357	310025
Chromosome	310083	310670
Chromosome	310745	311335
Chromosome	312111	312338
Chromosome	312373	312513
Chromosome	312513	312776
Chromosome	313140	313241
Chromosome	313715	313804
Chromosome	314356	315227
Chromosome	315290	315589
Chromosome	315586	316452
Chromosome	316485	317168
Chromosome	317438	317566
Chromosome	317725	318318
Chromosome	318330	318566
Chromosome	318675	320000
Chromosome	320226	321080
Chromosome	321607	322326
Chromosome	322337	323764
Chromosome	323757	324452
Chromosome	324695	325363
Chromosome	325576	327246
Chromosome	327260	328732
Chromosome	328746	329333
Chromosome	329462	331495
Chromosome	332370	333458
Chromosome	333500	334432
Chromosome	334524	335021
Chromosome	335279	335884
Chromosome	335924	336787
Chromosome	336777	338324
Chromosome	338324	339742
Chromosome	340164	341114
Chromosome	341124	342506
Chromosome	342883	343932
Chromosome	344175	344990
Chromosome	345403	345648
Chromosome	345665	346336
Chromosome	346483	346758
Chromosome	346856	348442
Chromosome	348681	349571
Chromosome	350011	351180
Chromosome	351214	352665
Chromosome	352705	354591
Chromosome	354921	356180
Chromosome	356170	357453
Chromosome	357790	358689
Chromosome	358798	359457
Chromosome	359488	359958
Chromosome	359991	361145
Chromosome	361248	361859
Chromosome	361925	363178
Chromosome	363230	366304
Chromosome	366427	367509
Chromosome	367586	368419
Chromosome	368610	370274
Chromosome	370276	371220
Chromosome	371238	372104
Chromosome	372114	372923
Chromosome	372920	373870
Chromosome	373867	374880
Chromosome	375458	376669
Chromosome	376771	377310
Chromosome	377534	378367
Chromosome	378461	379570
Chromosome	379605	379880
Chromosome	380068	380841
Chromosome	382590	382871
Chromosome	380843	381259
Chromosome	381350	381715
Chromosome	381673	382578
Chromosome	382738	383934
Chromosome	384058	384615
Chromosome	385231	386193
Chromosome	386206	386973
Chromosome	386970	387797
Chromosome	387794	388645
Chromosome	388752	389726
Chromosome	390250	391707
Chromosome	392969	394417
Chromosome	391738	392604
Chromosome	392601	392900
Chromosome	394505	395128
Chromosome	395129	396286
Chromosome	396638	397858
Chromosome	397871	398965
Chromosome	399024	399332
Chromosome	399592	399804
Chromosome	399828	400922
Chromosome	401385	401645
Chromosome	401746	403161
Chromosome	403280	403600
Chromosome	403702	404817
Chromosome	404834	405643
Chromosome	405763	406221
Chromosome	406404	406928
Chromosome	406978	407169
Chromosome	407427	408104
Chromosome	408176	408460
Chromosome	408608	408949
Chromosome	409107	410018
Chromosome	410143	411051
Chromosome	411296	412480
Chromosome	412606	415752
Chromosome	415749	416951
Chromosome	417141	417830
Chromosome	417888	419183
Chromosome	419590	420909
Chromosome	420985	422358
Chromosome	422517	424331
Chromosome	424336	424917
Chromosome	425010	426080
Chromosome	426136	427263
Chromosome	427286	427618
Chromosome	427646	429493
Chromosome	429504	430475
Chromosome	430604	430951
Chromosome	431128	432012
Chromosome	432311	432850
Chromosome	433001	433450
Chromosome	433454	434557
Chromosome	434646	435116
Chromosome	435136	435555
Chromosome	435633	436610
Chromosome	436588	437106
Chromosome	437160	438134
Chromosome	438314	440176
Chromosome	440201	441100
Chromosome	441100	441342
Chromosome	441548	442996
Chromosome	443050	443640
Chromosome	443603	444514
Chromosome	444682	445173
Chromosome	445301	446665
Chromosome	446814	447704
Chromosome	447716	448045
Chromosome	448045	448659
Chromosome	448649	450640
Chromosome	450662	451609
Chromosome	452069	453544
Chromosome	453588	454166
Chromosome	454471	454788
Chromosome	455132	456430
Chromosome	456676	457299
Chromosome	457425	458699
Chromosome	458887	461241
Chromosome	461450	461722
Chromosome	461914	463785
Chromosome	463936	464307
Chromosome	464401	464799
Chromosome	464851	465546
Chromosome	465611	467311
Chromosome	467411	468229
Chromosome	468382	468840
Chromosome	468870	470642
Chromosome	470635	472416
Chromosome	472597	472935
Chromosome	472965	474251
Chromosome	474300	475160
Chromosome	475378	475950
Chromosome	475981	476370
Chromosome	476671	477024
Chromosome	477066	478616
Chromosome	478780	479250
Chromosome	479366	479917
Chromosome	480089	480307
Chromosome	480333	480707
Chromosome	481253	484402
Chromosome	484425	485618
Chromosome	485760	486407
Chromosome	486535	489897
Chromosome	490109	490270
Chromosome	490284	490811
Chromosome	490881	491258
Chromosome	491411	491962
Chromosome	492091	494022
Chromosome	494075	494404
Chromosome	494404	495009
Chromosome	495119	496993
Chromosome	497174	497818
Chromosome	498054	499016
Chromosome	499013	499972
Chromosome	500124	501428
Chromosome	501561	503237
Chromosome	503475	504695
Chromosome	504913	506565
Chromosome	506602	507081
Chromosome	507285	508079
Chromosome	508217	508558
Chromosome	508874	511378
Chromosome	511640	512572
Chromosome	512575	513867
Chromosome	513992	514399
Chromosome	514400	514858
Chromosome	514855	515772
Chromosome	515918	516595
Chromosome	516582	517361
Chromosome	517424	518278
Chromosome	518339	519148
Chromosome	519138	519764
Chromosome	519732	520418
Chromosome	520415	522829
Chromosome	523260	527540
Chromosome	527580	527948
Chromosome	527951	528658
Chromosome	528639	529129
Chromosome	529499	529591
Chromosome	529659	530015
Chromosome	529594	529659
Chromosome	530131	531225
Chromosome	531294	532220
Chromosome	532450	532932
Chromosome	533010	533825
Chromosome	533915	535696
Chromosome	535709	536485
Chromosome	536585	537463
Chromosome	537632	539086
Chromosome	539146	540507
Chromosome	540564	541865
Chromosome	541887	543032
Chromosome	543260	544045
Chromosome	544056	545291
Chromosome	545313	546362
Chromosome	546679	548346
Chromosome	548356	549615
Chromosome	549626	550441
Chromosome	550438	551331
Chromosome	551526	552593
Chromosome	552590	553099
Chromosome	553217	553939
Chromosome	553942	554436
Chromosome	554610	555995
Chromosome	556031	556552
Chromosome	556660	556872
Chromosome	556874	557740
Chromosome	558211	558753
Chromosome	558973	559665
Chromosome	559696	562299
Chromosome	562335	563318
Chromosome	563329	563844
Chromosome	563847	564479
Chromosome	564814	565977
Chromosome	565857	566078
Chromosome	566097	566375
Chromosome	566375	566686
Chromosome	566683	566775
Chromosome	568034	568246
Chromosome	566841	567140
Chromosome	567137	568003
Chromosome	568314	568646
Chromosome	568901	570427
Chromosome	570892	571443
Chromosome	571453	572250
Chromosome	572367	572468
Chromosome	572465	572920
Chromosome	572920	573090
Chromosome	573083	573373
Chromosome	573370	573732
Chromosome	573729	573869
Chromosome	573955	574338
Chromosome	575785	576824
Chromosome	574528	574585
Chromosome	574736	575752
Chromosome	577397	577612
Chromosome	577612	578109
Chromosome	578106	578567
Chromosome	578326	578508
Chromosome	578599	578892
Chromosome	579183	579593
Chromosome	579879	580085
Chromosome	580250	580444
Chromosome	580833	581378
Chromosome	581353	581661
Chromosome	581659	582096
Chromosome	582802	582805
Chromosome	582151	582803
Chromosome	582952	583134
Chromosome	583680	584429
Chromosome	584679	585632
Chromosome	586146	586907
Chromosome	587090	587980
Chromosome	587981	590953
Chromosome	590940	593177
Chromosome	593327	594769
Chromosome	594759	595442
Chromosome	595599	596972
Chromosome	597130	597462
Chromosome	597478	598701
Chromosome	598713	601856
Chromosome	601958	603334
Chromosome	603415	604662
Chromosome	604770	605423
Chromosome	605517	605885
Chromosome	605950	606198
Chromosome	606264	607382
Chromosome	607835	607987
Chromosome	608064	609176
Chromosome	609458	610078
Chromosome	610253	612493
Chromosome	612736	613938
Chromosome	613941	614159
Chromosome	614156	618037
Chromosome	618253	619386
Chromosome	619383	620198
Chromosome	620195	621187
Chromosome	621184	622188
Chromosome	622299	623549
Chromosome	623553	624509
Chromosome	624884	626059
Chromosome	626069	627679
Chromosome	627693	628550
Chromosome	628550	629296
Chromosome	629299	629712
Chromosome	629893	631998
Chromosome	632181	632378
Chromosome	632388	633476
Chromosome	633585	634745
Chromosome	634746	635375
Chromosome	635348	636568
Chromosome	636715	637617
Chromosome	637826	638572
Chromosome	638944	639507
Chromosome	639752	641317
Chromosome	641438	641866
Chromosome	642087	643325
Chromosome	643556	643966
Chromosome	644196	645002
Chromosome	645116	646579
Chromosome	646630	647508
Chromosome	647483	648034
Chromosome	648038	649570
Chromosome	649581	650489
Chromosome	650486	650782
Chromosome	650797	651855
Chromosome	652234	653892
Chromosome	653861	654541
Chromosome	654582	655967
Chromosome	656556	657116
Chromosome	657291	657500
Chromosome	657554	657937
Chromosome	658030	658224
Chromosome	658224	658817
Chromosome	658946	659149
Chromosome	659250	660215
Chromosome	660424	661377
Chromosome	661636	662277
Chromosome	662378	662641
Chromosome	662751	663962
Chromosome	664101	665189
Chromosome	665200	666312
Chromosome	666315	668216
Chromosome	668247	668714
Chromosome	668718	669035
Chromosome	669295	669906
Chromosome	669930	670571
Chromosome	670573	671604
Chromosome	671604	672185
Chromosome	672200	674782
Chromosome	675017	675499
Chromosome	675569	676546
Chromosome	676710	677417
Chromosome	677414	678841
Chromosome	678851	679405
Chromosome	679507	680214
Chromosome	680211	681662
Chromosome	681722	683392
Chromosome	683476	684411
Chromosome	684529	685254
Chromosome	685254	685928
Chromosome	685928	686668
Chromosome	686838	687746
Chromosome	687996	689012
Chromosome	689342	690880
Chromosome	690905	691783
Chromosome	691873	692340
Chromosome	692337	693377
Chromosome	693530	694954
Chromosome	695100	696275
Chromosome	697512	699176
Chromosome	699573	700325
Chromosome	700373	701593
Chromosome	701602	702750
Chromosome	702810	703610
Chromosome	703943	705889
Chromosome	706092	707756
Chromosome	708333	709739
Chromosome	709789	710115
Chromosome	710199	710645
Chromosome	710638	710724
Chromosome	710934	711464
Chromosome	711604	711897
Chromosome	712037	712801
Chromosome	712986	713531
Chromosome	713557	715197
Chromosome	715411	715905
Chromosome	715946	716596
Chromosome	716720	716869
Chromosome	716945	718264
Chromosome	718261	720459
Chromosome	720582	720839
Chromosome	721055	721732
Chromosome	721729	724413
Chromosome	724406	724978
Chromosome	724987	727035
Chromosome	727058	728731
Chromosome	728731	728820
Chromosome	729133	729339
Chromosome	729582	733775
Chromosome	733775	734101
Chromosome	734132	735652
Chromosome	735649	736218
Chromosome	736444	736683
Chromosome	736824	737960
Chromosome	738091	738852
Chromosome	739000	739509
Chromosome	739506	740924
Chromosome	741074	742555
Chromosome	742826	743569
Chromosome	743592	744248
Chromosome	744242	745174
Chromosome	745164	745898
Chromosome	745934	746725
Chromosome	746722	747768
Chromosome	747920	748981
Chromosome	748978	749706
Chromosome	749721	752168
Chromosome	752228	752794
Chromosome	753184	754467
Chromosome	755176	755565
Chromosome	755559	755906
Chromosome	755906	757672
Chromosome	757688	758404
Chromosome	758705	761506
Chromosome	761521	762738
Chromosome	763013	764179
Chromosome	764179	765048
Chromosome	765152	765874
Chromosome	765983	767959
Chromosome	767977	770610
Chromosome	771457	773025
Chromosome	773041	774180
Chromosome	774195	774308
Chromosome	774308	774601
Chromosome	774751	775155
Chromosome	775152	775844
Chromosome	775848	776276
Chromosome	776341	777606
Chromosome	777739	779031
Chromosome	779066	779587
Chromosome	779597	780388
Chromosome	782084	783127
Chromosome	783165	783884
Chromosome	783881	784822
Chromosome	784936	785316
Chromosome	785632	786684
Chromosome	786842	787594
Chromosome	787796	788836
Chromosome	788830	789978
Chromosome	789982	791028
Chromosome	791038	792054
Chromosome	792315	793787
Chromosome	793855	794643
Chromosome	794772	794921
Chromosome	795088	795861
Chromosome	795861	796550
Chromosome	796553	797611
Chromosome	797612	798430
Chromosome	798585	799580
Chromosome	799621	800574
Chromosome	800758	801810
Chromosome	801886	803319
Chromosome	803502	805763
Chromosome	805997	807280
Chromosome	807432	807908
Chromosome	807967	809256
Chromosome	809343	810383
Chromosome	810380	811534
Chromosome	811521	812276
Chromosome	812269	812946
Chromosome	813525	815546
Chromosome	815738	816646
Chromosome	817043	818032
Chromosome	818054	818566
Chromosome	818569	819054
Chromosome	819047	819292
Chromosome	819294	819746
Chromosome	819883	820587
Chromosome	820792	821505
Chromosome	821541	822497
Chromosome	822497	823738
Chromosome	823735	824496
Chromosome	824629	825039
Chromosome	825001	826107
Chromosome	826118	827251
Chromosome	827244	828980
Chromosome	828973	829971
Chromosome	829971	830642
Chromosome	830871	832235
Chromosome	832467	832949
Chromosome	833069	835219
Chromosome	835247	836209
Chromosome	836350	837435
Chromosome	837664	837924
Chromosome	838189	838455
Chromosome	838529	839206
Chromosome	839248	841530
Chromosome	841795	842055
Chromosome	842331	843257
Chromosome	843254	845479
Chromosome	845740	846462
Chromosome	846459	847118
Chromosome	847257	848003
Chromosome	848407	848910
Chromosome	849209	850096
Chromosome	850449	850964
Chromosome	851013	852596
Chromosome	852868	852996
Chromosome	853182	853649
Chromosome	853646	854764
Chromosome	854823	855743
Chromosome	855962	857554
Chromosome	857795	859060
Chromosome	859212	860027
Chromosome	860173	862605
Chromosome	862611	863510
Chromosome	863641	864303
Chromosome	864379	865128
Chromosome	865128	866363
Chromosome	866567	867532
Chromosome	867519	869390
Chromosome	869410	870948
Chromosome	870966	871886
Chromosome	871889	872800
Chromosome	872978	875326
Chromosome	875334	876662
Chromosome	876709	878034
Chromosome	878247	878630
Chromosome	878741	879856
Chromosome	879853	880479
Chromosome	880726	881928
Chromosome	881975	882733
Chromosome	882791	883387
Chromosome	883672	884904
Chromosome	884945	885229
Chromosome	885315	886130
Chromosome	886130	887338
Chromosome	887422	887958
Chromosome	888133	889818
Chromosome	890088	890465
Chromosome	890495	890752
Chromosome	890912	891199
Chromosome	891183	891905
Chromosome	891966	892868
Chromosome	892956	893432
Chromosome	893783	894895
Chromosome	894990	896123
Chromosome	896133	897086
Chromosome	897083	897928
Chromosome	897988	898476
Chromosome	898517	899644
Chromosome	899843	900574
Chromosome	900865	901533
Chromosome	901533	902249
Chromosome	902256	902987
Chromosome	903005	903733
Chromosome	903951	904466
Chromosome	904592	904915
Chromosome	904912	905742
Chromosome	905739	906752
Chromosome	906851	908281
Chromosome	908292	909293
Chromosome	909330	911048
Chromosome	911181	912149
Chromosome	912161	913813
Chromosome	913957	914856
Chromosome	915351	916046
Chromosome	916472	918130
Chromosome	918127	919119
Chromosome	919234	920349
Chromosome	920346	922292
Chromosome	922365	922589
Chromosome	922912	923232
Chromosome	923263	925539
Chromosome	926224	926442
Chromosome	926727	927431
Chromosome	927473	929194
Chromosome	929195	930961
Chromosome	931084	932049
Chromosome	932594	933088
Chromosome	933223	937212
Chromosome	937371	937982
Chromosome	937993	939336
Chromosome	939427	940719
Chromosome	940958	943402
Chromosome	943413	944030
Chromosome	944032	944895
Chromosome	944930	945556
Chromosome	945870	947018
Chromosome	947228	948658
Chromosome	948659	949567
Chromosome	949667	950257
Chromosome	950339	951079
Chromosome	951271	953553
Chromosome	953608	954465
Chromosome	954871	956631
Chromosome	956761	957453
Chromosome	957652	958740
Chromosome	958811	960094
Chromosome	960263	961027
Chromosome	961200	961883
Chromosome	961994	963667
Chromosome	963827	964111
Chromosome	964319	966583
Chromosome	966620	968368
Chromosome	968365	969351
Chromosome	969388	970620
Chromosome	970672	970854
Chromosome	970851	971597
Chromosome	971751	972644
Chromosome	972621	973400
Chromosome	973536	974321
Chromosome	974318	975640
Chromosome	975621	976325
Chromosome	976325	980785
Chromosome	981046	982893
Chromosome	983074	983622
Chromosome	983649	984296
Chromosome	984518	985708
Chromosome	985893	986981
Chromosome	987584	988984
Chromosome	989153	990355
Chromosome	990621	993233
Chromosome	993276	994043
Chromosome	994040	994831
Chromosome	994842	995987
Chromosome	995984	996943
Chromosome	996936	997511
Chromosome	997867	998406
Chromosome	998489	999190
Chromosome	999215	1001815
Chromosome	1001806	1002876
Chromosome	1002888	1003430
Chromosome	1003438	1003953
Chromosome	1003946	1004656
Chromosome	1004767	1005777
Chromosome	1005951	1006493
Chromosome	1006490	1007599
Chromosome	1007843	1009951
Chromosome	1009963	1011870
Chromosome	1012000	1013253
Chromosome	1013258	1014898
Chromosome	1014895	1015458
Chromosome	1015714	1015881
Chromosome	1015951	1016469
Chromosome	1016538	1018298
Chromosome	1018484	1018936
Chromosome	1019012	1020052
Chromosome	1020409	1020918
Chromosome	1021137	1021766
Chromosome	1021729	1023882
Chromosome	1023901	1024347
Chromosome	1024470	1026524
Chromosome	1026556	1027014
Chromosome	1027110	1027772
Chromosome	1027945	1028358
Chromosome	1028403	1028720
Chromosome	1028778	1029968
Chromosome	1030063	1030341
Chromosome	1030338	1030667
Chromosome	1030758	1031417
Chromosome	1032138	1033256
Chromosome	1033253	1035046
Chromosome	1035065	1035772
Chromosome	1035769	1036356
Chromosome	1036353	1036751
Chromosome	1036748	1037605
Chromosome	1037739	1039283
Chromosome	1039295	1040431
Chromosome	1040444	1040536
Chromosome	1040616	1041914
Chromosome	1042029	1044209
Chromosome	1044229	1044675
Chromosome	1044663	1045802
Chromosome	1045848	1047944
Chromosome	1047944	1048690
Chromosome	1048687	1049331
Chromosome	1049438	1049743
Chromosome	1049832	1050107
Chromosome	1050026	1050529
Chromosome	1050962	1051174
Chromosome	1051460	1051672
Chromosome	1051846	1052076
Chromosome	1052066	1052239
Chromosome	1052288	1053361
Chromosome	1053433	1056177
Chromosome	1056260	1057288
Chromosome	1057261	1057953
Chromosome	1058083	1059255
Chromosome	1059255	1061801
Chromosome	1061798	1062397
Chromosome	1062549	1062854
Chromosome	1062854	1063774
Chromosome	1064035	1065291
Chromosome	1065584	1066825
Chromosome	1066863	1067090
Chromosome	1067111	1067707
Chromosome	1068080	1068253
Chromosome	1068510	1069838
Chromosome	1069859	1070353
Chromosome	1070364	1070954
Chromosome	1070964	1071764
Chromosome	1071772	1072158
Chromosome	1072170	1072862
Chromosome	1072862	1074010
Chromosome	1074241	1074879
Chromosome	1074919	1078881
Chromosome	1079304	1080812
Chromosome	1081355	1081459
Chromosome	1081459	1082184
Chromosome	1082242	1083369
Chromosome	1083375	1084646
Chromosome	1084991	1086055
Chromosome	1086105	1086518
Chromosome	1086520	1087845
Chromosome	1087838	1089856
Chromosome	1089865	1092288
Chromosome	1092875	1094233
Chromosome	1094274	1095140
Chromosome	1095137	1095436
Chromosome	1095504	1095845
Chromosome	1095842	1096828
Chromosome	1097885	1098823
Chromosome	1098878	1099615
Chromosome	1099639	1100193
Chromosome	1100295	1100786
Chromosome	1100850	1101683
Chromosome	1101710	1102126
Chromosome	1102151	1102540
Chromosome	1102545	1103195
Chromosome	1103950	1104405
Chromosome	1104446	1104901
Chromosome	1104960	1105292
Chromosome	1105413	1105724
Chromosome	1105819	1106352
Chromosome	1106354	1107775
Chromosome	1107783	1108940
Chromosome	1109334	1110869
Chromosome	1110862	1113405
Chromosome	1113578	1113805
Chromosome	1113806	1114180
Chromosome	1114263	1115489
Chromosome	1115661	1116581
Chromosome	1116806	1117858
Chromosome	1117900	1118475
Chromosome	1118479	1119045
Chromosome	1119306	1119446
Chromosome	1119467	1120585
Chromosome	1120700	1120954
Chromosome	1121241	1121486
Chromosome	1121560	1122606
Chromosome	1122712	1123272
Chromosome	1123406	1124053
Chromosome	1124117	1125325
Chromosome	1125561	1126145
Chromosome	1126156	1126803
Chromosome	1126805	1127728
Chromosome	1127838	1129373
Chromosome	1129413	1129829
Chromosome	1129834	1130127
Chromosome	1130203	1130862
Chromosome	1131017	1131433
Chromosome	1131437	1131841
Chromosome	1131853	1132548
Chromosome	1132573	1133781
Chromosome	1133801	1134556
Chromosome	1134728	1135510
Chromosome	1135563	1136261
Chromosome	1136273	1137370
Chromosome	1137370	1138311
Chromosome	1138377	1140020
Chromosome	1140032	1140985
Chromosome	1141181	1144366
Chromosome	1144501	1144821
Chromosome	1144939	1145898
Chromosome	1146010	1146594
Chromosome	1146793	1147314
Chromosome	1147366	1147539
Chromosome	1147620	1148690
Chromosome	1148758	1149711
Chromosome	1149727	1150656
Chromosome	1150669	1151403
Chromosome	1151614	1151850
Chromosome	1151938	1153179
Chromosome	1153299	1154108
Chromosome	1154111	1155133
Chromosome	1155123	1155764
Chromosome	1155761	1156765
Chromosome	1156776	1157573
Chromosome	1157868	1159301
Chromosome	1159361	1161550
Chromosome	1161884	1162243
Chromosome	1162246	1162623
Chromosome	1162637	1163278
Chromosome	1163259	1164083
Chromosome	1164094	1165119
Chromosome	1165142	1165684
Chromosome	1166084	1167388
Chromosome	1167598	1168137
Chromosome	1168199	1168831
Chromosome	1169072	1169329
Chromosome	1169411	1170373
Chromosome	1170517	1173963
Chromosome	1174091	1175164
Chromosome	1175426	1176625
Chromosome	1176618	1177319
Chromosome	1177319	1178563
Chromosome	1178592	1179503
Chromosome	1179630	1180358
Chromosome	1180478	1181266
Chromosome	1181263	1181724
Chromosome	1181782	1182828
Chromosome	1182825	1183619
Chromosome	1183616	1184443
Chromosome	1184457	1185593
Chromosome	1185843	1187069
Chromosome	1187118	1188239
Chromosome	1188315	1189775
Chromosome	1189775	1190446
Chromosome	1190615	1191985
Chromosome	1191989	1192630
Chromosome	1192666	1193772
Chromosome	1193826	1194287
Chromosome	1194297	1194950
Chromosome	1195122	1196372
Chromosome	1196866	1197531
Chromosome	1197532	1198236
Chromosome	1198694	1199587
Chromosome	1199678	1200805
Chromosome	1200786	1201031
Chromosome	1201496	1201837
Chromosome	1201775	1202083
Chromosome	1202258	1202932
Chromosome	1203023	1203223
Chromosome	1203267	1203824
Chromosome	1203821	1204159
Chromosome	1204169	1204402
Chromosome	1204403	1205536
Chromosome	1205548	1205730
Chromosome	1205730	1206141
Chromosome	1206142	1206921
Chromosome	1206912	1207496
Chromosome	1207500	1208129
Chromosome	1208131	1208544
Chromosome	1208516	1209118
Chromosome	1209118	1209618
Chromosome	1209684	1210238
Chromosome	1210345	1211178
Chromosome	1211412	1211576
Chromosome	1211679	1212002
Chromosome	1212702	1213106
Chromosome	1213327	1214058
Chromosome	1214263	1215474
Chromosome	1215788	1216024
Chromosome	1216067	1216339
Chromosome	1216368	1216634
Chromosome	1216747	1216995
Chromosome	1217327	1218850
Chromosome	1218982	1219200
Chromosome	1219600	1222173
Chromosome	1222173	1222247
Chromosome	1222304	1222633
Chromosome	1222643	1222987
Chromosome	1222989	1223162
Chromosome	1223263	1223448
Chromosome	1223563	1223670
Chromosome	1223670	1223906
Chromosome	1224278	1224544
Chromosome	1224548	1225360
Chromosome	1225384	1226079
Chromosome	1226599	1226967
Chromosome	1227070	1227471
Chromosome	1227713	1228006
Chromosome	1228078	1228737
Chromosome	1228814	1229275
Chromosome	1229482	1230393
Chromosome	1230766	1231185
Chromosome	1231185	1232453
Chromosome	1232499	1233029
Chromosome	1233175	1234716
Chromosome	1234937	1235656
Chromosome	1235708	1237240
Chromosome	1237570	1238868
Chromosome	1238878	1239948
Chromosome	1240334	1242070
Chromosome	1242165	1243079
Chromosome	1243179	1243790
Chromosome	1243792	1244526
Chromosome	1244727	1244981
Chromosome	1245159	1245599
Chromosome	1245678	1247375
Chromosome	1247695	1249113
Chromosome	1249124	1249756
Chromosome	1249767	1250837
Chromosome	1251065	1252984
Chromosome	1253084	1255951
Chromosome	1256720	1257811
Chromosome	1257928	1258512
Chromosome	1258790	1259068
Chromosome	1259123	1260802
Chromosome	1260927	1261874
Chromosome	1262025	1262876
Chromosome	1262876	1263499
Chromosome	1263713	1264969
Chromosome	1265011	1266093
Chromosome	1266093	1266926
Chromosome	1266923	1267315
Chromosome	1267319	1268128
Chromosome	1268164	1269018
Chromosome	1269167	1269274
Chromosome	1269702	1269809
Chromosome	1270237	1270344
Chromosome	1270748	1271848
Chromosome	1272118	1272348
Chromosome	1272506	1273201
Chromosome	1273245	1273598
Chromosome	1273783	1275177
Chromosome	1275178	1275828
Chromosome	1275821	1277617
Chromosome	1277956	1279347
Chromosome	1279863	1283606
Chromosome	1283603	1285141
Chromosome	1285138	1285848
Chromosome	1285848	1286525
Chromosome	1287086	1287175
Chromosome	1287781	1288623
Chromosome	1288673	1289131
Chromosome	1289244	1290149
Chromosome	1290241	1291254
Chromosome	1291456	1292364
Chromosome	1292508	1292921
Chromosome	1293526	1294143
Chromosome	1295139	1295321
Chromosome	1294991	1295140
Chromosome	1294425	1294991
Chromosome	1295445	1298120
Chromosome	1298597	1299244
Chromosome	1301181	1302812
Chromosome	1302898	1303818
Chromosome	1303833	1304741
Chromosome	1304753	1305766
Chromosome	1305763	1306767
Chromosome	1306820	1307149
Chromosome	1307184	1308644
Chromosome	1308787	1308960
Chromosome	1309015	1310268
Chromosome	1310568	1310864
Chromosome	1311088	1311807
Chromosome	1311847	1312245
Chromosome	1312350	1312889
Chromosome	1312919	1313662
Chromosome	1314019	1314657
Chromosome	1314717	1315223
Chromosome	1315269	1315769
Chromosome	1315855	1316034
Chromosome	1316415	1317221
Chromosome	1317221	1318414
Chromosome	1318426	1319787
Chromosome	1319788	1321383
Chromosome	1321383	1322945
Chromosome	1323037	1323081
Chromosome	1323219	1324100
Chromosome	1324097	1324717
Chromosome	1324745	1326640
Chromosome	1326851	1327726
Chromosome	1327766	1328356
Chromosome	1328353	1329111
Chromosome	1329331	1330380
Chromosome	1330416	1330667
Chromosome	1331047	1333644
Chromosome	1333854	1334828
Chromosome	1335123	1335287
Chromosome	1335290	1335457
Chromosome	1335830	1338505
Chromosome	1338569	1339159
Chromosome	1339329	1340093
Chromosome	1340242	1340550
Chromosome	1340557	1341726
Chromosome	1341920	1342657
Chromosome	1342657	1342983
Chromosome	1343109	1343327
Chromosome	1343596	1344345
Chromosome	1344435	1344608
Chromosome	1344756	1346741
Chromosome	1346795	1346899
Chromosome	1346977	1348911
Chromosome	1348979	1350106
Chromosome	1350250	1351038
Chromosome	1351406	1351759
Chromosome	1351827	1352633
Chromosome	1352635	1353627
Chromosome	1353627	1354517
Chromosome	1354504	1355469
Chromosome	1355466	1357109
Chromosome	1357422	1357667
Chromosome	1357801	1359186
Chromosome	1359489	1360907
Chromosome	1361119	1361883
Chromosome	1361910	1362467
Chromosome	1362742	1364229
Chromosome	1364231	1365511
Chromosome	1365549	1366814
Chromosome	1366934	1367911
Chromosome	1368078	1368746
Chromosome	1368800	1369024
Chromosome	1369024	1369383
Chromosome	1369392	1369613
Chromosome	1369688	1370002
Chromosome	1370215	1371894
Chromosome	1371908	1373200
Chromosome	1373221	1374102
Chromosome	1374089	1374931
Chromosome	1374962	1376014
Chromosome	1376033	1376821
Chromosome	1376831	1377886
Chromosome	1377883	1380150
Chromosome	1380147	1380806
Chromosome	1380820	1381776
Chromosome	1381776	1381901
Chromosome	1381946	1382851
Chromosome	1382962	1383960
Chromosome	1384116	1385513
Chromosome	1385510	1386571
Chromosome	1386719	1388260
Chromosome	1388304	1388810
Chromosome	1388929	1389894
Chromosome	1389869	1390597
Chromosome	1390724	1390861
Chromosome	1390867	1390932
Chromosome	1390932	1391852
Chromosome	1391990	1392889
Chromosome	1393226	1394839
Chromosome	1394890	1395921
Chromosome	1396075	1397091
Chromosome	1397364	1397621
Chromosome	1397671	1398621
Chromosome	1398773	1399525
Chromosome	1399720	1400235
Chromosome	1400246	1401772
Chromosome	1401809	1403254
Chromosome	1403254	1404564
Chromosome	1404740	1405648
Chromosome	1405978	1406541
Chromosome	1406562	1407794
Chromosome	1408049	1409032
Chromosome	1409510	1410883
Chromosome	1411012	1411947
Chromosome	1411999	1413234
Chromosome	1413236	1413451
Chromosome	1413530	1413739
Chromosome	1413732	1413926
Chromosome	1413983	1414792
Chromosome	1414785	1417385
Chromosome	1417487	1417762
Chromosome	1417837	1418007
Chromosome	1418007	1418228
Chromosome	1418670	1419158
Chromosome	1419155	1419310
Chromosome	1419321	1419455
Chromosome	1419764	1420240
Chromosome	1420364	1420660
Chromosome	1420683	1421105
Chromosome	1421118	1421975
Chromosome	1421982	1422728
Chromosome	1422700	1423199
Chromosome	1423200	1423643
Chromosome	1423399	1423584
Chromosome	1423781	1425238
Chromosome	1425376	1425639
Chromosome	1425629	1426081
Chromosome	1426453	1427385
Chromosome	1427388	1427597
Chromosome	1428795	1428983
Chromosome	1427745	1428725
Chromosome	1429048	1432410
Chromosome	1432410	1432985
Chromosome	1433083	1433673
Chromosome	1433990	1434223
Chromosome	1434957	1435007
Chromosome	1435184	1435618
Chromosome	1435759	1436892
Chromosome	1437259	1440783
Chromosome	1441057	1441323
Chromosome	1441320	1441742
Chromosome	1441853	1442842
Chromosome	1443050	1445689
Chromosome	1445686	1445871
Chromosome	1445879	1446205
Chromosome	1446377	1447282
Chromosome	1447518	1449017
Chromosome	1449075	1451348
Chromosome	1451596	1453641
Chromosome	1453926	1454855
Chromosome	1454867	1455154
Chromosome	1455163	1455909
Chromosome	1455924	1456421
Chromosome	1456429	1457499
Chromosome	1457496	1458263
Chromosome	1458263	1459051
Chromosome	1459053	1460480
Chromosome	1460470	1460892
Chromosome	1460892	1462097
Chromosome	1462124	1463437
Chromosome	1463538	1464488
Chromosome	1464470	1465060
Chromosome	1465164	1465229
Chromosome	1465391	1467903
Chromosome	1469240	1469292
Chromosome	1470516	1474012
Chromosome	1467920	1468825
Chromosome	1468783	1469148
Chromosome	1469357	1470508
Chromosome	1474220	1475080
Chromosome	1475143	1477449
Chromosome	1477620	1478225
Chromosome	1478225	1479121
Chromosome	1479137	1480894
Chromosome	1480908	1482200
Chromosome	1482254	1482859
Chromosome	1483060	1486962
Chromosome	1487234	1488034
Chromosome	1488231	1489670
Chromosome	1489963	1490712
Chromosome	1489712	1489963
Chromosome	1490901	1491431
Chromosome	1491676	1491849
Chromosome	1491921	1492070
Chromosome	1491961	1492128
Chromosome	1492469	1494109
Chromosome	1494147	1495070
Chromosome	1495287	1496630
Chromosome	1496855	1498510
Chromosome	1498650	1498874
Chromosome	1498937	1499476
Chromosome	1499468	1500448
Chromosome	1500572	1501564
Chromosome	1501561	1502154
Chromosome	1502456	1503124
Chromosome	1503217	1503648
Chromosome	1503716	1504864
Chromosome	1504904	1506079
Chromosome	1506171	1506707
Chromosome	1506780	1508741
Chromosome	1508833	1509063
Chromosome	1509285	1509461
Chromosome	1509507	1509923
Chromosome	1510002	1511408
Chromosome	1511653	1512798
Chromosome	1512816	1513829
Chromosome	1513830	1514771
Chromosome	1514761	1515555
Chromosome	1515577	1517001
Chromosome	1517098	1517193
Chromosome	1517388	1517561
Chromosome	1517647	1517880
Chromosome	1517881	1518330
Chromosome	1518327	1518845
Chromosome	1519026	1520063
Chromosome	1520261	1520926
Chromosome	1520962	1523064
Chromosome	1523306	1524367
Chromosome	1524480	1525979
Chromosome	1526246	1526863
Chromosome	1526939	1527151
Chromosome	1527901	1529937
Chromosome	1529921	1530403
Chromosome	1530585	1531322
Chromosome	1531324	1531638
Chromosome	1531815	1532951
Chromosome	1533051	1533284
Chromosome	1533281	1533850
Chromosome	1534023	1534868
Chromosome	1534964	1535857
Chromosome	1535936	1536616
Chromosome	1536613	1537308
Chromosome	1537308	1538852
Chromosome	1538849	1542589
Chromosome	1542671	1544059
Chromosome	1544763	1545713
Chromosome	1544383	1544763
Chromosome	1545749	1546027
Chromosome	1546287	1547168
Chromosome	1547400	1550447
Chromosome	1550460	1551344
Chromosome	1551337	1551990
Chromosome	1552397	1552681
Chromosome	1552827	1553837
Chromosome	1553971	1555668
Chromosome	1555825	1555962
Chromosome	1556064	1556279
Chromosome	1556624	1557055
Chromosome	1557111	1558037
Chromosome	1558030	1559016
Chromosome	1559013	1559909
Chromosome	1559906	1560928
Chromosome	1560930	1562480
Chromosome	1562494	1563075
Chromosome	1563333	1565732
Chromosome	1565757	1567139
Chromosome	1567503	1568822
Chromosome	1568953	1570488
Chromosome	1570644	1572044
Chromosome	1572406	1575201
Chromosome	1575246	1577618
Chromosome	1577656	1579341
Chromosome	1579632	1580789
Chromosome	1580841	1582523
Chromosome	1582925	1583686
Chromosome	1583761	1583958
Chromosome	1584206	1586485
Chromosome	1586819	1587733
Chromosome	1587792	1588295
Chromosome	1588308	1588838
Chromosome	1588852	1590078
Chromosome	1590425	1590535
Chromosome	1590333	1590425
Chromosome	1590853	1592175
Chromosome	1592175	1592441
Chromosome	1594126	1597986
Chromosome	1592664	1594124
Chromosome	1598616	1600208
Chromosome	1600287	1601240
Chromosome	1601489	1603024
Chromosome	1603018	1604046
Chromosome	1604046	1605038
Chromosome	1605050	1606072
Chromosome	1606099	1606974
Chromosome	1606998	1607288
Chromosome	1607345	1608103
Chromosome	1608107	1609021
Chromosome	1609228	1610679
Chromosome	1610906	1611853
Chromosome	1611965	1612324
Chromosome	1612324	1613250
Chromosome	1613314	1614702
Chromosome	1614803	1615684
Chromosome	1615762	1616877
Chromosome	1617027	1618217
Chromosome	1618242	1618907
Chromosome	1619119	1619553
Chromosome	1619573	1619956
Chromosome	1619988	1620206
Chromosome	1620237	1621136
Chromosome	1621331	1622518
Chromosome	1622645	1622740
Chromosome	1622959	1623849
Chromosome	1624104	1624496
Chromosome	1624772	1625290
Chromosome	1625334	1627379
Chromosome	1627516	1628262
Chromosome	1628351	1629037
Chromosome	1629214	1629417
Chromosome	1629452	1630912
Chromosome	1652754	1652837
Chromosome	1631001	1632284
Chromosome	1633071	1633304
Chromosome	1633621	1634211
Chromosome	1634309	1634884
Chromosome	1634884	1635846
Chromosome	1635839	1636366
Chromosome	1636755	1636988
Chromosome	1637046	1637456
Chromosome	1637608	1637781
Chromosome	1637953	1638108
Chromosome	1638454	1638666
Chromosome	1639029	1639526
Chromosome	1639079	1639333
Chromosome	1639523	1640056
Chromosome	1640053	1640364
Chromosome	1640369	1640584
Chromosome	1641338	1641553
Chromosome	1641854	1642066
Chromosome	1642488	1643240
Chromosome	1643254	1644303
Chromosome	1644650	1644901
Chromosome	1645118	1645273
Chromosome	1645345	1645632
Chromosome	1645632	1645871
Chromosome	1645896	1646201
Chromosome	1646404	1646736
Chromosome	1647173	1647355
Chromosome	1647357	1647635
Chromosome	1647619	1647849
Chromosome	1647933	1648340
Chromosome	1648507	1648662
Chromosome	1648664	1648792
Chromosome	1648822	1649040
Chromosome	1649608	1649796
Chromosome	1649793	1649984
Chromosome	1650077	1650841
Chromosome	1650844	1651536
Chromosome	1651550	1652707
Chromosome	1652895	1653914
Chromosome	1653926	1655140
Chromosome	1655346	1655672
Chromosome	1655807	1656148
Chromosome	1656183	1656743
Chromosome	1656746	1657456
Chromosome	1657564	1657869
Chromosome	1658068	1660494
Chromosome	1660555	1662978
Chromosome	1662989	1663606
Chromosome	1663608	1664462
Chromosome	1664505	1665119
Chromosome	1665314	1666570
Chromosome	1666523	1667218
Chromosome	1667343	1668563
Chromosome	1668698	1669591
Chromosome	1669698	1670951
Chromosome	1671375	1671683
Chromosome	1671776	1671859
Chromosome	1671959	1672780
Chromosome	1672819	1673148
Chromosome	1673135	1673500
Chromosome	1673912	1674946
Chromosome	1674971	1676359
Chromosome	1676370	1677902
Chromosome	1678426	1679370
Chromosome	1679556	1680938
Chromosome	1680975	1681697
Chromosome	1681694	1682029
Chromosome	1682158	1682877
Chromosome	1682881	1684182
Chromosome	1684258	1685187
Chromosome	1685184	1686587
Chromosome	1686730	1688376
Chromosome	1688575	1689750
Chromosome	1689851	1691359
Chromosome	1691585	1692850
Chromosome	1692889	1694262
Chromosome	1694259	1696070
Chromosome	1696461	1697051
Chromosome	1697272	1698039
Chromosome	1698151	1699179
Chromosome	1699354	1700946
Chromosome	1700956	1702128
Chromosome	1702232	1703233
Chromosome	1703267	1704307
Chromosome	1704550	1704675
Chromosome	1704948	1705163
Chromosome	1705249	1705689
Chromosome	1705766	1706347
Chromosome	1706347	1706925
Chromosome	1706918	1709140
Chromosome	1709141	1710199
Chromosome	1710203	1710823
Chromosome	1710827	1711522
Chromosome	1711522	1712157
Chromosome	1712768	1714270
Chromosome	1714376	1714981
Chromosome	1715025	1715888
Chromosome	1715947	1717221
Chromosome	1717350	1718006
Chromosome	1718065	1718394
Chromosome	1718492	1719601
Chromosome	1719875	1720342
Chromosome	1720389	1720823
Chromosome	1721024	1721260
Chromosome	1721263	1722120
Chromosome	1722120	1724132
Chromosome	1724133	1724654
Chromosome	1724735	1725631
Chromosome	1725680	1725919
Chromosome	1726022	1726621
Chromosome	1726658	1727755
Chromosome	1727836	1728243
Chromosome	1728346	1728993
Chromosome	1729086	1733702
Chromosome	1733753	1734100
Chromosome	1734434	1735249
Chromosome	1735377	1735958
Chromosome	1736120	1737289
Chromosome	1737455	1737544
Chromosome	1737843	1738868
Chromosome	1738865	1739797
Chromosome	1739910	1741121
Chromosome	1741412	1742560
Chromosome	1742600	1743241
Chromosome	1743456	1744829
Chromosome	1744870	1746126
Chromosome	1746699	1747004
Chromosome	1747130	1748734
Chromosome	1748746	1749558
Chromosome	1749562	1750347
Chromosome	1750344	1751012
Chromosome	1751076	1751723
Chromosome	1751727	1753829
Chromosome	1753850	1754476
Chromosome	1754931	1755140
Chromosome	1755697	1757109
Chromosome	1757420	1757656
Chromosome	1757720	1758724
Chromosome	1758873	1759289
Chromosome	1759302	1760522
Chromosome	1760519	1761790
Chromosome	1761765	1762511
Chromosome	1762521	1764008
Chromosome	1764017	1764385
Chromosome	1764933	1765121
Chromosome	1765221	1765631
Chromosome	1765628	1768684
Chromosome	1769073	1770185
Chromosome	1770614	1770970
Chromosome	1771070	1772284
Chromosome	1772511	1773776
Chromosome	1773788	1774654
Chromosome	1774685	1775443
Chromosome	1775586	1777181
Chromosome	1777195	1778346
Chromosome	1778389	1779300
Chromosome	1779616	1780380
Chromosome	1780400	1781338
Chromosome	1781394	1782683
Chromosome	1782680	1782973
Chromosome	1783030	1784676
Chromosome	1784733	1787111
Chromosome	1787444	1788277
Chromosome	1788434	1789480
Chromosome	1789612	1789803
Chromosome	1789807	1791243
Chromosome	1791306	1792019
Chromosome	1792266	1792730
Chromosome	1792808	1793557
Chromosome	1793557	1794108
Chromosome	1794171	1795151
Chromosome	1795252	1795551
Chromosome	1795556	1797943
Chromosome	1797958	1798941
Chromosome	1799225	1799269
Chromosome	1799392	1799748
Chromosome	1799801	1799998
Chromosome	1800095	1800637
Chromosome	1800641	1802569
Chromosome	1803093	1803518
Chromosome	1803517	1804992
Chromosome	1805164	1805271
Chromosome	1805324	1806082
Chromosome	1806369	1807298
Chromosome	1807399	1807689
Chromosome	1807795	1808655
Chromosome	1808696	1809232
Chromosome	1809379	1810047
Chromosome	1810210	1810800
Chromosome	1810933	1812324
Chromosome	1812328	1813131
Chromosome	1813420	1813662
Chromosome	1813866	1816127
Chromosome	1816385	1817134
Chromosome	1817147	1818499
Chromosome	1818604	1819446
Chromosome	1819454	1819804
Chromosome	1819855	1821213
Chromosome	1821298	1821618
Chromosome	1821917	1822255
Chromosome	1822457	1823284
Chromosome	1823514	1824401
Chromosome	1824361	1824936
Chromosome	1825139	1825624
Chromosome	1825954	1826922
Chromosome	1826915	1828258
Chromosome	1828255	1829733
Chromosome	1829730	1830764
Chromosome	1830761	1831981
Chromosome	1832427	1833233
Chromosome	1833400	1834110
Chromosome	1834115	1834792
Chromosome	1834807	1835514
Chromosome	1835514	1836062
Chromosome	1836072	1837238
Chromosome	1837211	1838746
Chromosome	1838746	1839399
Chromosome	1839466	1840773
Chromosome	1840782	1841402
Chromosome	1841489	1841896
Chromosome	1841862	1842134
Chromosome	1842370	1843713
Chromosome	1843830	1844870
Chromosome	1844998	1846959
Chromosome	1846964	1848007
Chromosome	1848124	1848675
Chromosome	1848836	1850692
Chromosome	1850859	1851875
Chromosome	1851886	1852527
Chromosome	1852620	1853978
Chromosome	1854095	1854853
Chromosome	1854990	1855970
Chromosome	1855980	1856927
Chromosome	1856932	1857768
Chromosome	1857789	1858832
Chromosome	1858849	1860228
Chromosome	1860255	1861331
Chromosome	1861701	1861973
Chromosome	1862015	1862428
Chromosome	1862770	1863765
Chromosome	1863849	1864733
Chromosome	1864781	1865635
Chromosome	1865725	1866471
Chromosome	1866907	1868841
Chromosome	1868954	1870237
Chromosome	1870384	1871859
Chromosome	1872040	1873530
Chromosome	1873573	1874076
Chromosome	1874077	1874181
Chromosome	1874351	1874797
Chromosome	1874754	1875575
Chromosome	1875672	1876853
Chromosome	1876908	1877255
Chromosome	1877277	1877531
Chromosome	1877714	1878739
Chromosome	1878772	1878870
Chromosome	1878873	1878947
Chromosome	1879006	1879254
Chromosome	1879402	1879584
Chromosome	1879588	1879947
Chromosome	1880120	1880758
Chromosome	1880885	1881808
Chromosome	1881911	1882996
Chromosome	1883187	1884632
Chromosome	1884664	1885788
Chromosome	1885844	1886809
Chromosome	1886863	1887990
Chromosome	1888060	1889745
Chromosome	1889950	1890531
Chromosome	1890571	1891266
Chromosome	1891324	1893234
Chromosome	1893366	1893710
Chromosome	1894132	1894431
Chromosome	1894551	1894730
Chromosome	1894804	1896165
Chromosome	1896169	1896747
Chromosome	1896931	1898295
Chromosome	1898426	1900024
Chromosome	1900028	1901584
Chromosome	1902047	1903018
Chromosome	1903081	1903881
Chromosome	1903894	1904745
Chromosome	1904800	1905258
Chromosome	1905687	1906253
Chromosome	1906250	1907059
Chromosome	1907225	1907434
Chromosome	1907447	1907590
Chromosome	1908260	1908547
Chromosome	1908622	1908765
Chromosome	1908924	1909163
Chromosome	1909307	1910098
Chromosome	1910275	1911648
Chromosome	1911694	1912575
Chromosome	1912767	1914815
Chromosome	1914835	1915533
Chromosome	1915630	1916127
Chromosome	1916257	1917540
Chromosome	1917509	1920142
Chromosome	1920222	1921661
Chromosome	1921779	1922015
Chromosome	1922120	1922311
Chromosome	1922312	1922968
Chromosome	1923364	1923705
Chromosome	1923718	1924590
Chromosome	1924594	1924968
Chromosome	1925107	1925337
Chromosome	1925439	1926095
Chromosome	1926119	1926781
Chromosome	1926778	1928838
Chromosome	1929047	1929706
Chromosome	1930033	1930389
Chromosome	1930456	1930746
Chromosome	1930880	1932058
Chromosome	1932114	1932755
Chromosome	1932792	1934603
Chromosome	1934838	1936313
Chromosome	1936651	1937520
Chromosome	1937648	1939090
Chromosome	1939221	1940192
Chromosome	1940312	1941634
Chromosome	1941650	1942582
Chromosome	1942661	1943416
Chromosome	1943413	1944198
Chromosome	1944345	1945355
Chromosome	1945364	1945975
Chromosome	1946114	1946179
Chromosome	1946250	1946852
Chromosome	1946854	1947375
Chromosome	1947410	1948150
Chromosome	1948179	1948631
Chromosome	1948749	1950521
Chromosome	1950831	1951397
Chromosome	1951394	1952212
Chromosome	1952265	1952660
Chromosome	1952701	1953444
Chromosome	1953441	1954412
Chromosome	1954577	1957006
Chromosome	1957031	1958131
Chromosome	1958519	1959265
Chromosome	1959279	1959845
Chromosome	1960061	1961794
Chromosome	1961971	1962459
Chromosome	1962579	1962971
Chromosome	1962971	1965049
Chromosome	1965042	1966190
Chromosome	1966392	1967036
Chromosome	1967047	1967436
Chromosome	1967451	1968500
Chromosome	1968503	1969363
Chromosome	1969382	1970983
Chromosome	1971029	1972690
Chromosome	1972835	1973338
Chromosome	1973359	1975323
Chromosome	1975328	1976254
Chromosome	1976251	1977138
Chromosome	1977265	1977843
Chromosome	1977846	1978196
Chromosome	1978517	1979020
Chromosome	1978939	1979214
Chromosome	1979752	1980180
Chromosome	1980187	1981611
Chromosome	1981586	1982386
Chromosome	1982553	1983539
Chromosome	1983554	1985068
Chromosome	1985138	1986127
Chromosome	1986924	1987427
Chromosome	1987506	1987757
Chromosome	1987872	1987958
Chromosome	1988221	1988544
Chromosome	1988715	1989212
Chromosome	1989250	1989489
Chromosome	1989680	1990891
Chromosome	1990953	1991618
Chromosome	1992268	1992816
Chromosome	1992873	1994705
Chromosome	1994702	1995358
Chromosome	1995817	1996041
Chromosome	1996109	1996831
Chromosome	1997061	1997813
Chromosome	1997810	1998478
Chromosome	1998493	1999479
Chromosome	1999584	2000384
Chromosome	2000472	2001023
Chromosome	2001069	2001788
Chromosome	2002109	2003605
Chromosome	2003871	2005277
Chromosome	2005302	2005712
Chromosome	2005712	2006077
Chromosome	2006155	2007642
Chromosome	2007676	2008089
Chromosome	2008276	2009481
Chromosome	2009478	2009711
Chromosome	2009820	2010488
Chromosome	2010599	2011078
Chromosome	2012039	2012350
Chromosome	2011362	2012039
Chromosome	2011222	2011356
Chromosome	2012501	2012662
Chromosome	2012699	2013013
Chromosome	2013228	2014886
Chromosome	2014879	2015874
Chromosome	2015867	2016553
Chromosome	2016553	2017926
Chromosome	2017945	2018388
Chromosome	2018385	2019512
Chromosome	2019617	2020081
Chromosome	2020086	2021090
Chromosome	2021087	2021500
Chromosome	2021503	2021868
Chromosome	2021868	2022605
Chromosome	2022615	2022884
Chromosome	2022892	2023677
Chromosome	2023967	2024590
Chromosome	2024634	2024822
Chromosome	2024985	2025212
Chromosome	2025510	2026325
Chromosome	2026322	2028016
Chromosome	2028187	2028369
Chromosome	2028448	2029365
Chromosome	2029538	2030458
Chromosome	2030447	2030917
Chromosome	2030898	2032316
Chromosome	2032383	2033078
Chromosome	2033118	2033483
Chromosome	2034050	2034712
Chromosome	2034712	2035242
Chromosome	2035834	2036685
Chromosome	2036793	2038151
Chromosome	2038151	2038822
Chromosome	2038955	2039368
Chromosome	2039477	2040481
Chromosome	2040482	2041117
Chromosome	2041374	2042024
Chromosome	2042367	2042897
Chromosome	2043650	2044447
Chromosome	2044937	2052013
Chromosome	2052275	2053327
Chromosome	2053642	2054958
Chromosome	2055060	2056514
Chromosome	2056857	2057573
Chromosome	2058202	2059689
Chromosome	2059963	2060913
Chromosome	2061015	2061932
Chromosome	2062390	2063322
Chromosome	2063387	2064466
Chromosome	2064478	2065221
[truncated: 2,386 more rows]
