# Supplementary material for: Universally high transcript error rates in bacteria
Source: eLife. 2020 May 29;9:e54898. doi: 10.7554/eLife.54898 (PMC7259958; doi:10.7554/eLife.54898)
Supplement: Figure 2—source data 1. [file elife-54898-fig2-data1.txt]

Categories	error_rate	Species	sem
ncRNA	5.18E-06	E. coli	5.87357E-07
cds	5.90E-06	E. coli	1.10097E-07
ncRNA	8.18E-06	B. subtilis	6.20962E-07
cds	5.34E-06	B. subtilis	9.72964E-08
ncRNA	5.69E-06	A. tumefaciens	7.91659E-07
cds	7.42E-06	A. tumefaciens	4.02794E-07
ncRNA	1.38E-05	M. florum	9.75575E-07
cds	1.91E-05	M. florum	2.73891E-07
