# Supplementary material for: Universally high transcript error rates in bacteria
Source: eLife. 2020 May 29;9:e54898. doi: 10.7554/eLife.54898 (PMC7259958; doi:10.7554/eLife.54898)
Supplement: Figure 3—source data 1. [file elife-54898-fig3-data1.txt]

Substitutions	Conditional_error_rate	sem	Species
A>C	3.00E-07	7.76E-08	E. coli
A>G	1.02E-06	1.44E-07	E. coli
A>U	3.55E-07	9.67E-08	E. coli
C>A	2.93E-07	3.74E-08	E. coli
C>G	2.59E-07	3.54E-08	E. coli
C>U	1.23E-05	7.05E-07	E. coli
G>A	2.51E-06	3.28E-07	E. coli
G>C	5.50E-07	2.37E-08	E. coli
G>U	1.49E-06	2.19E-07	E. coli
U>A	4.54E-07	8.05E-08	E. coli
U>C	3.21E-06	2.62E-07	E. coli
U>G	3.63E-07	1.79E-08	E. coli
A>C	2.72E-07	5.36E-08	B. subtilis
A>G	8.71E-07	9.35E-08	B. subtilis
A>U	1.77E-07	6.52E-08	B. subtilis
C>A	3.43E-07	6.99E-08	B. subtilis
C>G	4.54E-07	9.99E-08	B. subtilis
C>U	1.34E-05	4.70E-07	B. subtilis
G>A	2.34E-06	7.10E-08	B. subtilis
G>C	4.00E-07	3.99E-08	B. subtilis
G>U	1.62E-06	1.52E-07	B. subtilis
U>A	3.86E-07	2.64E-08	B. subtilis
U>C	4.58E-06	5.08E-07	B. subtilis
U>G	2.48E-07	1.64E-08	B. subtilis
A>C	5.05E-07	2.91E-08	A. tumefaciens
A>G	8.99E-07	4.35E-08	A. tumefaciens
A>U	6.31E-08	1.86E-08	A. tumefaciens
C>A	1.99E-07	9.31E-09	A. tumefaciens
C>G	3.21E-07	2.42E-08	A. tumefaciens
C>U	1.18E-05	4.57E-07	A. tumefaciens
G>A	5.00E-06	1.48E-07	A. tumefaciens
G>C	4.01E-07	1.29E-07	A. tumefaciens
G>U	1.93E-06	3.16E-07	A. tumefaciens
U>A	6.44E-07	5.55E-08	A. tumefaciens
U>C	4.47E-06	3.54E-07	A. tumefaciens
U>G	4.42E-07	1.29E-07	A. tumefaciens
A>C	3.28E-07	2.11E-09	M. florum
A>G	7.55E-07	4.18E-08	M. florum
A>U	2.78E-07	8.58E-08	M. florum
C>A	1.81E-06	1.65E-07	M. florum
C>G	3.20E-07	8.07E-08	M. florum
C>U	1.97E-05	5.30E-07	M. florum
G>A	4.73E-05	1.76E-06	M. florum
G>C	4.20E-07	7.19E-08	M. florum
G>U	5.19E-06	5.18E-07	M. florum
U>A	8.84E-07	8.56E-08	M. florum
U>C	9.35E-06	6.16E-07	M. florum
U>G	4.07E-07	3.37E-08	M. florum
