# Supplementary material for: Universally high transcript error rates in bacteria
Source: eLife. 2020 May 29;9:e54898. doi: 10.7554/eLife.54898 (PMC7259958; doi:10.7554/eLife.54898)
Supplement: Figure 4—figure supplement 1—source data 1. [file elife-54898-fig4-figsupp1-data1.txt]

Pos	Rate	Ul	Ll	Type
0	0.117127689409	0.125329145241	0.108926233577	E. coli
1	0.126627544421	0.134692482747	0.118562606096	E. coli
2	0.116627544421	0.1258420933	0.107412995542	E. coli
3	0.116627544421	0.125801568859	0.107453519983	E. coli
4	0.116627544421	0.125764191723	0.107490897119	E. coli
5	0.116627544421	0.125729232845	0.107525855997	E. coli
6	0.126627544421	0.136303454134	0.116951634708	E. coli
7	0.122535891393	0.132680966973	0.112390815813	E. coli
8	0.122535891393	0.132647417113	0.112424365673	E. coli
9	0.132535891393	0.142552972434	0.122518810352	E. coli
10	0.132535891393	0.142524634536	0.12254714825	E. coli
11	0.132535891393	0.142494304899	0.122577477887	E. coli
12	0.132535891393	0.142467105899	0.122604676887	E. coli
13	0.132535891393	0.142438529732	0.122633253054	E. coli
14	0.132535891393	0.142413968147	0.122657814639	E. coli
15	0.132535891393	0.142388904866	0.12268287792	E. coli
16	0.132535891393	0.142367642916	0.12270413987	E. coli
17	0.132535891393	0.142346767014	0.122725015772	E. coli
18	0.142535891393	0.152787304139	0.132284478647	E. coli
19	0.132584770728	0.144814729114	0.120354812342	E. coli
20	0.132584770728	0.144799502208	0.120370039248	E. coli
21	0.142584770728	0.155380185779	0.129789355677	E. coli
22	0.142584770728	0.155362768646	0.12980677281	E. coli
23	0.142584770728	0.155347225096	0.12982231636	E. coli
24	0.142584770728	0.155332535827	0.129837005629	E. coli
25	0.142584770728	0.155321153833	0.129848387623	E. coli
26	0.142584770728	0.155315581162	0.129853960294	E. coli
27	0.142584770728	0.155311247331	0.129858294125	E. coli
28	0.142584770728	0.155304530673	0.129865010783	E. coli
29	0.142584770728	0.155302077008	0.129867464448	E. coli
30	0.146327355474	0.159333498374	0.133321212574	E. coli
31	0.136676374915	0.149160028064	0.124192721766	E. coli
32	0.136676374915	0.149164620002	0.124188129828	E. coli
33	0.143378068562	0.156366546174	0.13038959095	E. coli
34	0.143378068562	0.156374414867	0.130381722257	E. coli
35	0.143378068562	0.156378910334	0.13037722679	E. coli
36	0.143378068562	0.156384897012	0.130371240112	E. coli
37	0.133378068562	0.146096858703	0.120659278421	E. coli
38	0.133378068562	0.146109157368	0.120646979756	E. coli
39	0.143378068562	0.15463212013	0.132124016994	E. coli
40	0.143378068562	0.154644211239	0.132111925885	E. coli
41	0.143378068562	0.154657512725	0.132098624399	E. coli
42	0.151097783526	0.162489009871	0.139706557181	E. coli
43	0.142875955515	0.153751507616	0.132000403414	E. coli
44	0.142875955515	0.153767474748	0.131984436282	E. coli
45	0.142875955515	0.153784691348	0.131967219682	E. coli
46	0.134382971018	0.14509805384	0.123667888196	E. coli
47	0.134382971018	0.145116952159	0.123648989877	E. coli
48	0.134382971018	0.145134737626	0.12363120441	E. coli
49	0.134382971018	0.145154976592	0.123610965444	E. coli
50	0.134382971018	0.145176225091	0.123589716945	E. coli
51	0.143613186845	0.153501287932	0.133725085757	E. coli
52	0.143613186845	0.153520815426	0.133705558263	E. coli
53	0.143613186845	0.15354135104	0.13368502265	E. coli
54	0.143613186845	0.153561139418	0.133665234272	E. coli
55	0.143613186845	0.153581648416	0.133644725274	E. coli
56	0.143613186845	0.153603365271	0.133623008419	E. coli
57	0.153613186845	0.164118954658	0.143107419033	E. coli
58	0.153613186845	0.164141716843	0.143084656847	E. coli
59	0.153613186845	0.164165062734	0.143061310956	E. coli
60	0.160890426268	0.171895678945	0.149885173591	E. coli
61	0.160890426268	0.171920442151	0.149860410386	E. coli
62	0.160890426268	0.171946616621	0.149834235915	E. coli
63	0.160890426268	0.171973109269	0.149807743267	E. coli
64	0.160890426268	0.172000413721	0.149780438814	E. coli
65	0.160890426268	0.172029158845	0.149751693691	E. coli
66	0.169708608086	0.18	0.158669969583	E. coli
67	0.169708608086	0.18	0.158640682641	E. coli
68	0.169708608086	0.18	0.158611029748	E. coli
69	0.169708608086	0.18	0.158579576131	E. coli
70	0.161049764317	0.173170702972	0.148928825662	E. coli
71	0.161049764317	0.173209140058	0.148890388576	E. coli
72	0.171049764317	0.18	0.15821501493	E. coli
73	0.171049764317	0.18	0.158173180761	E. coli
74	0.161181534319	0.173867434422	0.148495634216	E. coli
75	0.161181534319	0.173905776019	0.148457292619	E. coli
76	0.151642658225	0.165210015059	0.138075301391	E. coli
77	0.151642658225	0.165254333251	0.138030983199	E. coli
78	0.158311899391	0.172418970755	0.144204828027	E. coli
79	0.148909661464	0.162816373751	0.135002949177	E. coli
80	0.148909661464	0.162860968246	0.134958354682	E. coli
81	0.148909661464	0.162905028045	0.134914294883	E. coli
82	0.138909661464	0.152057704072	0.125761618856	E. coli
83	0.138909661464	0.152093450892	0.125725872036	E. coli
84	0.148909661464	0.161671130245	0.136148192683	E. coli
85	0.148909661464	0.161704682425	0.136114640503	E. coli
86	0.148909661464	0.161739235132	0.136080087796	E. coli
87	0.148909661464	0.161773372391	0.136045950537	E. coli
88	0.148909661464	0.161808467754	0.136010855174	E. coli
89	0.148909661464	0.161844558109	0.135974764819	E. coli
90	0.148909661464	0.161879531194	0.135939791734	E. coli
91	0.139658726603	0.153462523002	0.125854930204	E. coli
92	0.139658726603	0.153502481862	0.125814971344	E. coli
93	0.139658726603	0.153545203177	0.125772250029	E. coli
94	0.139658726603	0.153588445596	0.12572900761	E. coli
95	0.139658726603	0.153631332453	0.125686120753	E. coli
96	0.148056697581	0.162795409837	0.133317985325	E. coli
97	0.148056697581	0.162843803642	0.13326959152	E. coli
98	0.148056697581	0.16289252035	0.133220874812	E. coli
99	0.148056697581	0.16293799854	0.133175396622	E. coli
100	0.148056697581	0.162979663407	0.133133731755	E. coli
101	0.138556842569	0.154522611389	0.122591073749	E. coli
102	0.138556842569	0.154562158175	0.122551526963	E. coli
103	0.138556842569	0.154601705079	0.122511980059	E. coli
104	0.138556842569	0.154636307557	0.122477377581	E. coli
105	0.138556842569	0.154669177986	0.122444507152	E. coli
106	0.128556842569	0.143890496759	0.113223188379	E. coli
107	0.128556842569	0.143920899559	0.113192785579	E. coli
108	0.12885184178	0.1442204754	0.11348320816	E. coli
109	0.11885184178	0.134826281968	0.102877401592	E. coli
110	0.11885184178	0.134852585873	0.102851097687	E. coli
111	0.12885184178	0.146108502591	0.111595180969	E. coli
112	0.12885184178	0.146143292328	0.111560391232	E. coli
113	0.12885184178	0.146189729014	0.111513954546	E. coli
114	0.13885184178	0.15543271308	0.12227097048	E. coli
115	0.13885184178	0.155475732398	0.122227951162	E. coli
116	0.13885184178	0.155511635178	0.122192048382	E. coli
117	0.13885184178	0.155548719181	0.122154964379	E. coli
118	0.12885184178	0.144972549803	0.112731133757	E. coli
119	0.12885184178	0.145006428211	0.112697255349	E. coli
120	0.12885184178	0.145031600358	0.112672083202	E. coli
121	0.11885184178	0.134237237218	0.103466446342	E. coli
122	0.11885184178	0.134265888772	0.103437794788	E. coli
123	0.127691912079	0.141609435707	0.113774388451	E. coli
124	0.127691912079	0.141636517276	0.113747306882	E. coli
125	0.127691912079	0.141661599155	0.113722225003	E. coli
126	0.127691912079	0.141683067124	0.113700757034	E. coli
127	0.127691912079	0.141702589768	0.11368123439	E. coli
128	0.127691912079	0.141729226505	0.113654597653	E. coli
129	0.127691912079	0.14175173711	0.113632087048	E. coli
130	0.123949327333	0.137662300629	0.110236354037	E. coli
131	0.123949327333	0.137679202298	0.110219452368	E. coli
132	0.123949327333	0.137699352851	0.110199301815	E. coli
133	0.117247633687	0.130390756291	0.104104511083	E. coli
134	0.117247633687	0.130409712702	0.104085554672	E. coli
135	0.117247633687	0.130434847772	0.104060419602	E. coli
136	0.117247633687	0.130456807913	0.104038459461	E. coli
137	0.117247633687	0.13047352787	0.104021739504	E. coli
138	0.117247633687	0.130489232318	0.104006035056	E. coli
139	0.107247633687	0.12250033745	0.0919949299238	E. coli
140	0.107247633687	0.122521763913	0.0919735034614	E. coli
141	0.107247633687	0.122544441177	0.0919508261972	E. coli
142	0.0995279187223	0.114730673808	0.0843251636366	E. coli
143	0.0995279187223	0.114750613036	0.0843052244087	E. coli
144	0.0995279187223	0.114772919348	0.0842829180964	E. coli
145	0.0995279187223	0.114794805164	0.084261032281	E. coli
146	0.0995279187223	0.114814193426	0.0842416440189	E. coli
147	0.0995279187223	0.11483383225	0.0842220051949	E. coli
148	0.0995279187223	0.114852768214	0.0842030692303	E. coli
149	0.0995279187223	0.114869274671	0.0841865627739	E. coli
150	0.109527918722	0.126279236432	0.0927766010118	E. coli
151	0.100297702895	0.120954421478	0.0796409843116	E. coli
152	0.100297702895	0.120980907816	0.0796144979742	E. coli
153	0.100297702895	0.121006927628	0.0795884781615	E. coli
154	0.100297702895	0.121037842049	0.0795575637415	E. coli
155	0.100297702895	0.121071331647	0.0795240741427	E. coli
156	0.100297702895	0.121102924107	0.0794924816832	E. coli
157	0.090297702895	0.109966858155	0.0706285476348	E. coli
158	0.090297702895	0.109999597148	0.0705958086423	E. coli
159	0.090297702895	0.110031516469	0.0705638893214	E. coli
160	0.0830204634717	0.101498778393	0.0645421485505	E. coli
161	0.0830204634717	0.101529390071	0.0645115368726	E. coli
162	0.0830204634717	0.10155703982	0.064483887123	E. coli
163	0.0830204634717	0.101586187425	0.0644547395186	E. coli
164	0.0921833428149	0.111422898129	0.0729437875012	E. coli
165	0.0921833428149	0.111452030701	0.0729146549288	E. coli
166	0.0833651609967	0.10422945021	0.0625008717836	E. coli
167	0.0833651609967	0.1042616216	0.0624687003935	E. coli
168	0.0933651609967	0.116509952658	0.0702203693358	E. coli
169	0.0933651609967	0.116540974691	0.0701893473026	E. coli
170	0.0933651609967	0.116569191232	0.0701611307614	E. coli
171	0.0933651609967	0.116593584698	0.0701367372952	E. coli
172	0.0833651609967	0.104671301649	0.0620590203446	E. coli
173	0.0833651609967	0.104695959407	0.062034362586	E. coli
174	0.0833651609967	0.104722052112	0.0620082698812	E. coli
175	0.0833651609967	0.104747734412	0.061982587581	E. coli
176	0.0833651609967	0.104769937742	0.0619603842514	E. coli
177	0.0833651609967	0.104788982743	0.0619413392505	E. coli
178	0.0766959198305	0.0969281129835	0.0564637266775	E. coli
179	0.0766959198305	0.0969443348932	0.0564475047678	E. coli
180	0.0766959198305	0.0969614075975	0.0564304320635	E. coli
181	0.0766959198305	0.0969797377073	0.0564121019537	E. coli
182	0.0766959198305	0.0969970038774	0.0563948357836	E. coli
183	0.0766959198305	0.0970136135167	0.0563782261443	E. coli
184	0.0666959198305	0.0905132710452	0.0428785686158	E. coli
185	0.0666959198305	0.0905435301848	0.0428483094762	E. coli
186	0.0666959198305	0.0905742943054	0.0428175453556	E. coli
187	0.0666959198305	0.0906104876789	0.0427813519821	E. coli
188	0.0666959198305	0.0906455199313	0.0427463197297	E. coli
189	0.0666959198305	0.0906791914291	0.0427126482319	E. coli
190	0.0666959198305	0.0907139465422	0.0426778931188	E. coli
191	0.0666959198305	0.0907468916952	0.0426449479658	E. coli
192	0.0666959198305	0.0907753952652	0.0426164443958	E. coli
193	0.0666959198305	0.0908021549692	0.0425896846918	E. coli
194	0.0666959198305	0.0908248032782	0.0425670363828	E. coli
195	0.0666959198305	0.0908459550721	0.0425458845889	E. coli
196	0.0582979488532	0.079966797693	0.0366291000134	E. coli
197	0.0582979488532	0.0799840106383	0.0366118870681	E. coli
198	0.0582979488532	0.0800018895197	0.0365940081867	E. coli
199	0.0582979488532	0.0800254554512	0.0365704422552	E. coli
200	0.0582979488532	0.0800550718507	0.0365408258557	E. coli
201	0.0582979488532	0.0800836496245	0.0365122480819	E. coli
202	0.0582979488532	0.0801117484348	0.0364841492716	E. coli
203	0.0582979488532	0.0801385530455	0.0364573446609	E. coli
204	0.0582979488532	0.0801634372846	0.0364324604218	E. coli
205	0.0582979488532	0.0801879099873	0.0364079877191	E. coli
206	0.0582979488532	0.0802087513314	0.036387146375	E. coli
207	0.0582979488532	0.0802302761687	0.0363656215377	E. coli
208	0.058002949642	0.0800772315592	0.0359286677248	E. coli
209	0.058002949642	0.0801001256483	0.0359057736357	E. coli
210	0.058002949642	0.0801217284784	0.0358841708056	E. coli
211	0.048002949642	0.0666705466683	0.0293353526157	E. coli
212	0.048002949642	0.0666857335498	0.0293201657342	E. coli
213	0.048002949642	0.066692619884	0.0293132794	E. coli
214	0.038002949642	0.0599965743168	0.0160093249673	E. coli
215	0.038002949642	0.0600002667746	0.0160056325093	E. coli
216	0.042983366051	0.0673136976414	0.0186530344608	E. coli
217	0.042983366051	0.0673209413543	0.0186457907478	E. coli
218	0.042983366051	0.0673300274635	0.0186367046387	E. coli
219	0.042983366051	0.0673429738683	0.0186237582337	E. coli
220	0.042983366051	0.067359005227	0.0186077268749	E. coli
221	0.042983366051	0.0673778066877	0.0185889254142	E. coli
222	0.052983366051	0.0751358257877	0.0308309063143	E. coli
223	0.0441432957522	0.0850779144515	0.00320867705299	E. coli
224	0.0441432957522	0.0851030513058	0.00318354019852	E. coli
225	0.0541432957522	0.102669426624	0.00561716488045	E. coli
226	0.0541432957522	0.102689759139	0.00559683236522	E. coli
227	0.0541432957522	0.102711045082	0.00557554642268	E. coli
228	0.0541432957522	0.102729996842	0.00555659466249	E. coli
229	0.0541432957522	0.102745152655	0.00554143885	E. coli
230	0.0541432957522	0.102759455509	0.00552713599515	E. coli
231	0.0641432957522	0.089784707293	0.0385018842114	E. coli
232	0.0641432957522	0.0897800363187	0.0385065551857	E. coli
233	0.0741432957522	0.102777419714	0.04550917179	E. coli
234	0.0741432957522	0.102771164226	0.0455154272784	E. coli
235	0.0741432957522	0.102766540232	0.045520051272	E. coli
236	0.0741432957522	0.102768691213	0.045517900291	E. coli
237	0.0835202146613	0.109704072799	0.0573363565238	E. coli
238	0.0835202146613	0.10971166182	0.0573287675022	E. coli
239	0.0835202146613	0.109717127948	0.0573233013747	E. coli
240	0.0835202146613	0.109719341401	0.0573210879212	E. coli
241	0.0835202146613	0.109723372287	0.0573170570359	E. coli
242	0.0835202146613	0.109728782286	0.0573116470365	E. coli
243	0.0835202146613	0.109737350826	0.0573030784966	E. coli
244	0.0835202146613	0.109747913028	0.0572925162949	E. coli
245	0.0835202146613	0.109759792703	0.0572806366196	E. coli
246	0.0835202146613	0.109773434825	0.0572669944972	E. coli
247	0.0835202146613	0.109790010023	0.0572504192996	E. coli
248	0.0835202146613	0.109808203756	0.0572322255664	E. coli
249	0.0935202146613	0.111321288098	0.0757191412246	E. coli
250	0.0835202146613	0.0995889962927	0.0674514330299	E. coli
251	0.0835202146613	0.0995978005059	0.0674426288167	E. coli
252	0.0835202146613	0.0996053633685	0.0674350659541	E. coli
253	0.0835202146613	0.0996134015568	0.0674270277658	E. coli
254	0.0835202146613	0.0996192727393	0.0674211565833	E. coli
255	0.0835202146613	0.0996252379354	0.0674151913872	E. coli
256	0.0835202146613	0.0996325657894	0.0674078635332	E. coli
257	0.0835202146613	0.0996387706408	0.0674016586818	E. coli
258	0.0835202146613	0.0996442891088	0.0673961402138	E. coli
259	0.0835202146613	0.0996505021534	0.0673899271692	E. coli
260	0.0835202146613	0.0996580203823	0.0673824089403	E. coli
261	0.0835202146613	0.0996660570934	0.0673743722292	E. coli
262	0.0835202146613	0.0996746286045	0.0673658007181	E. coli
263	0.0835202146613	0.0996837190913	0.0673567102313	E. coli
264	0.0819888159505	0.0957893732235	0.0681882586775	E. coli
265	0.0819888159505	0.095797830337	0.068179801564	E. coli
266	0.0819888159505	0.0958073341295	0.0681702977715	E. coli
267	0.0819888159505	0.0958169420609	0.0681606898401	E. coli
268	0.0719888159505	0.0842371758636	0.0597404560374	E. coli
269	0.0719888159505	0.0842470828389	0.0597305490621	E. coli
270	0.0719888159505	0.0842569774742	0.0597206544268	E. coli
271	0.0719888159505	0.0842688828897	0.0597087490113	E. coli
272	0.0719888159505	0.0842808879705	0.0596967439305	E. coli
273	0.0719888159505	0.0842933174516	0.0596843144494	E. coli
274	0.0719888159505	0.0843072030291	0.0596704288719	E. coli
275	0.0719888159505	0.0843233256012	0.0596543062998	E. coli
276	0.0719888159505	0.0843433838413	0.0596342480597	E. coli
277	0.0719888159505	0.0843658581958	0.0596117737052	E. coli
278	0.0719888159505	0.0843887829681	0.0595888489329	E. coli
279	0.0719888159505	0.0844132143535	0.0595644175475	E. coli
280	0.0719888159505	0.0844383087847	0.0595393231163	E. coli
281	0.0719888159505	0.084463801294	0.059513830607	E. coli
282	0.0719888159505	0.084489966832	0.059487665069	E. coli
283	0.0719888159505	0.0845168749927	0.0594607569083	E. coli
284	0.0719888159505	0.084540553301	0.0594370786	E. coli
285	0.0719888159505	0.0845608857129	0.0594167461881	E. coli
286	0.0719888159505	0.0845776516853	0.0593999802157	E. coli
287	0.0719888159505	0.084592267692	0.059385364209	E. coli
288	0.0719888159505	0.0846071175437	0.0593705143573	E. coli
289	0.0719888159505	0.0846228452545	0.0593547866465	E. coli
290	0.0719888159505	0.084639774449	0.059337857452	E. coli
291	0.0719888159505	0.0846540626219	0.0593235692791	E. coli
292	0.0719888159505	0.0846682677333	0.0593093641677	E. coli
293	0.0719888159505	0.0846829076735	0.0592947242275	E. coli
294	0.0719888159505	0.0846973610594	0.0592802708416	E. coli
295	0.0719888159505	0.0847095103838	0.0592681215172	E. coli
296	0.0719888159505	0.0847209682767	0.0592566636243	E. coli
297	0.0719888159505	0.0847321232261	0.0592455086749	E. coli
298	0.0719888159505	0.0847442014437	0.0592334304573	E. coli
299	0.0719888159505	0.0847576875567	0.0592199443443	E. coli
300	0.0819888159505	0.093862704894	0.070114927007	E. coli
301	0.0819888159505	0.0938740712303	0.0701035606707	E. coli
302	0.0819888159505	0.0938871713661	0.0700904605349	E. coli
303	0.0819888159505	0.0938992863968	0.0700783455042	E. coli
304	0.0819888159505	0.0939130292599	0.0700646026411	E. coli
305	0.0819888159505	0.0939278466348	0.0700497852662	E. coli
306	0.0819888159505	0.0939439118205	0.0700337200805	E. coli
307	0.0819888159505	0.093958646146	0.070018985755	E. coli
308	0.0819888159505	0.0939709864074	0.0700066454936	E. coli
309	0.0919888159505	0.105188128536	0.0787895033655	E. coli
310	0.0919888159505	0.10520215832	0.0787754735815	E. coli
311	0.0919888159505	0.105216582301	0.0787610495999	E. coli
312	0.0919888159505	0.105231949947	0.078745681954	E. coli
313	0.0919888159505	0.105248663822	0.0787289680792	E. coli
314	0.0919888159505	0.105266080474	0.0787115514267	E. coli
315	0.0919888159505	0.105284128274	0.078693503627	E. coli
316	0.0870083995416	0.0996687126851	0.0743480863981	E. coli
317	0.0870083995416	0.099686306102	0.0743304929812	E. coli
318	0.0870083995416	0.0997022564098	0.0743145426734	E. coli
319	0.0870083995416	0.0997173487916	0.0742994502916	E. coli
320	0.0870083995416	0.0997306076698	0.0742861914134	E. coli
321	0.0870083995416	0.0997442510756	0.0742725480076	E. coli
322	0.0770083995416	0.0893390209552	0.064677778128	E. coli
323	0.0770083995416	0.089353376104	0.0646634229792	E. coli
324	0.0810899439876	0.094003733383	0.0681761545922	E. coli
325	0.0710899439876	0.0824897551756	0.0596901327996	E. coli
326	0.0710899439876	0.0825049709907	0.0596749169845	E. coli
327	0.0710899439876	0.082521696006	0.0596581919692	E. coli
328	0.0710899439876	0.0825386553017	0.0596412326735	E. coli
329	0.0710899439876	0.0825552092228	0.0596246787524	E. coli
330	0.0710899439876	0.0825716062607	0.0596082817145	E. coli
331	0.0610899439876	0.0735072186673	0.0486726693079	E. coli
332	0.0610899439876	0.0735253205736	0.0486545674016	E. coli
333	0.0510899439876	0.061674790955	0.0405050970202	E. coli
334	0.0510899439876	0.0616897829232	0.040490105052	E. coli
335	0.0510899439876	0.0617047030025	0.0404751849727	E. coli
336	0.0510899439876	0.0617187404955	0.0404611474797	E. coli
337	0.0417130250784	0.0515068949706	0.0319191551862	E. coli
338	0.0417130250784	0.051521358178	0.0319046919788	E. coli
339	0.0417130250784	0.0515357053866	0.0318903447702	E. coli
340	0.0417130250784	0.0515507865865	0.0318752635703	E. coli
341	0.0417130250784	0.051565955097	0.0318600950598	E. coli
342	0.0417130250784	0.0515820040988	0.031844046058	E. coli
343	0.0417130250784	0.0515968152595	0.0318292348973	E. coli
344	0.0417130250784	0.051611581972	0.0318144681848	E. coli
345	0.0417130250784	0.0516250774241	0.0318009727327	E. coli
346	0.0417130250784	0.0516372520527	0.0317887981041	E. coli
347	0.0417130250784	0.0516498333566	0.0317762168002	E. coli
348	0.0417130250784	0.0516642233295	0.0317618268273	E. coli
349	0.0317130250784	0.0452922893889	0.0181337607679	E. coli
350	0.0317130250784	0.0453117910814	0.0181142590754	E. coli
351	0.0317130250784	0.0453318044532	0.0180942457036	E. coli
352	0.0317130250784	0.045352908331	0.0180731418258	E. coli
353	0.0317130250784	0.0453744028552	0.0180516473016	E. coli
354	0.0317130250784	0.045397814636	0.0180282355208	E. coli
355	0.0317130250784	0.045422097043	0.0180039531138	E. coli
356	0.0317130250784	0.0454460346333	0.0179800155235	E. coli
357	0.0317130250784	0.0454706937726	0.0179553563842	E. coli
358	0.0317130250784	0.0454936577458	0.017932392411	E. coli
359	0.0317130250784	0.0455156630811	0.0179103870757	E. coli
360	0.0317130250784	0.0455368001388	0.017889250018	E. coli
361	0.0317130250784	0.0455586238488	0.017867426308	E. coli
362	0.0317130250784	0.0455793660158	0.017846684141	E. coli
363	0.0317130250784	0.0455981379298	0.017827912227	E. coli
364	0.024081544446	0.0421143885715	0.00604870032051	E. coli
365	0.024081544446	0.0421364353419	0.00602665355018	E. coli
366	0.024081544446	0.0421590575878	0.00600403130427	E. coli
367	0.024081544446	0.0421868686387	0.00597622025332	E. coli
368	0.024081544446	0.0422144149939	0.00594867389805	E. coli
369	0.024081544446	0.04224283943	0.00592024946207	E. coli
370	0.024081544446	0.0422709975858	0.00589209130622	E. coli
371	0.024081544446	0.0422976200446	0.00586546884746	E. coli
372	0.034081544446	0.0570309947212	0.0111320941707	E. coli
373	0.034081544446	0.0570647073255	0.0110983815665	E. coli
374	0.034081544446	0.057096911663	0.0110661772291	E. coli
375	0.034081544446	0.0571201047002	0.0110429841917	E. coli
376	0.034081544446	0.0571323896871	0.0110306992048	E. coli
377	0.034081544446	0.0571416178938	0.0110214709982	E. coli
378	0.044081544446	0.0715340334561	0.016629055436	E. coli
379	0.044081544446	0.071540252903	0.016622835989	E. coli
380	0.044081544446	0.0715454600786	0.0166176288135	E. coli
381	0.044081544446	0.0715431869965	0.0166199018955	E. coli
382	0.044081544446	0.071540624569	0.0166224643231	E. coli
383	0.044081544446	0.0715393931738	0.0166236957182	E. coli
384	0.044081544446	0.0715476146978	0.0166154741941	E. coli
385	0.044081544446	0.0715599149064	0.0166031739856	E. coli
386	0.044081544446	0.0715782979657	0.0165847909264	E. coli
387	0.044081544446	0.0715963514998	0.0165667373923	E. coli
388	0.044081544446	0.0716123002249	0.0165507886672	E. coli
389	0.044081544446	0.0716269534504	0.0165361354417	E. coli
390	0.044081544446	0.0716408710337	0.0165222178583	E. coli
391	0.044081544446	0.0716639616026	0.0164991272894	E. coli
392	0.044081544446	0.0716881124036	0.0164749764885	E. coli
393	0.054081544446	0.0697660655413	0.0383970233507	E. coli
394	0.054081544446	0.0697810600352	0.0383820288568	E. coli
395	0.054081544446	0.069801602905	0.038361485987	E. coli
396	0.064081544446	0.0799059138081	0.0482571750839	E. coli
397	0.064081544446	0.0799280121917	0.0482350767003	E. coli
398	0.064081544446	0.0799478946926	0.0482151941994	E. coli
399	0.064081544446	0.0799659922211	0.0481970966709	E. coli
400	0.054081544446	0.0727312065054	0.0354318823866	E. coli
401	0.054081544446	0.0727553812056	0.0354077076864	E. coli
402	0.054081544446	0.0727757669123	0.0353873219797	E. coli
403	0.054081544446	0.072794794169	0.035368294723	E. coli
404	0.054081544446	0.0728119586355	0.0353511302565	E. coli
405	0.054081544446	0.0728253160649	0.0353377728271	E. coli
406	0.054081544446	0.0728389048845	0.0353241840075	E. coli
407	0.054081544446	0.0728506928438	0.0353123960482	E. coli
408	0.054081544446	0.0728618783014	0.0353012105906	E. coli
409	0.044081544446	0.060059302017	0.028103786875	E. coli
410	0.044081544446	0.0600711378207	0.0280919510713	E. coli
411	0.044081544446	0.0600837329503	0.0280793559417	E. coli
412	0.044081544446	0.0600983105531	0.0280647783389	E. coli
413	0.044081544446	0.060107183961	0.028055904931	E. coli
414	0.044081544446	0.0601174634846	0.0280456254074	E. coli
415	0.044081544446	0.0601274757334	0.0280356131586	E. coli
416	0.044081544446	0.0601371533747	0.0280259355173	E. coli
417	0.044081544446	0.060142220786	0.028020868106	E. coli
418	0.044081544446	0.0601428532098	0.0280202356822	E. coli
419	0.044081544446	0.0601412960197	0.0280217928723	E. coli
420	0.054081544446	0.0709117461207	0.0372513427713	E. coli
421	0.054081544446	0.0709084192399	0.0372546696521	E. coli
422	0.054081544446	0.0709014464109	0.0372616424811	E. coli
423	0.054081544446	0.0708923577593	0.0372707311327	E. coli
424	0.05	0.0657509642062	0.0342490357938	E. coli
425	0.05	0.0657415729802	0.0342584270198	E. coli
426	0.05	0.0657326994318	0.0342673005682	E. coli
427	0.05	0.0657232440876	0.0342767559124	E. coli
428	0.05	0.0657126546512	0.0342873453488	E. coli
429	0.05	0.0657001201275	0.0342998798725	E. coli
430	0.05	0.065687993952	0.034312006048	E. coli
431	0.05	0.065674898992	0.034325101008	E. coli
432	0.05	0.0656613646671	0.0343386353329	E. coli
433	0.05	0.0656475719769	0.0343524280231	E. coli
434	0.05	0.0656347900519	0.0343652099481	E. coli
435	0.05	0.065621565049	0.034378434951	E. coli
436	0.05	0.0656053958789	0.0343946041211	E. coli
437	0.05	0.0655879237271	0.0344120762729	E. coli
438	0.05	0.065566563319	0.034433436681	E. coli
439	0.05	0.0655447051688	0.0344552948312	E. coli
440	0.05	0.0655204062439	0.0344795937561	E. coli
441	0.05	0.0654956539448	0.0345043460552	E. coli
442	0.05	0.0654681865258	0.0345318134742	E. coli
443	0.05	0.0654423856338	0.0345576143662	E. coli
444	0.05	0.0654153402561	0.0345846597439	E. coli
445	0.05	0.0653910236526	0.0346089763474	E. coli
446	0.05	0.0653681542065	0.0346318457935	E. coli
447	0.05	0.065345014275	0.034654985725	E. coli
448	0.05	0.0653204722255	0.0346795277745	E. coli
449	0.05	0.0652972369613	0.0347027630387	E. coli
450	0.05	0.0652757594535	0.0347242405465	E. coli
451	0.05	0.0652556510948	0.0347443489052	E. coli
452	0.05	0.0652335345736	0.0347664654264	E. coli
453	0.05	0.0652100965559	0.0347899034441	E. coli
454	0.05	0.0651869943597	0.0348130056403	E. coli
455	0.05	0.06516341511	0.03483658489	E. coli
456	0.05	0.0651391216808	0.0348608783192	E. coli
457	0.05	0.0651133729895	0.0348866270105	E. coli
458	0.05	0.0650900831641	0.0349099168359	E. coli
459	0.05	0.0650677597601	0.0349322402399	E. coli
460	0.05	0.0650459524021	0.0349540475979	E. coli
461	0.05	0.0650228361097	0.0349771638903	E. coli
462	0.05	0.0650008106799	0.0349991893201	E. coli
463	0.05	0.0649806757561	0.0350193242439	E. coli
464	0.05	0.0649599012897	0.0350400987103	E. coli
465	0.05	0.0649383565838	0.0350616434162	E. coli
466	0.05	0.0649155642387	0.0350844357613	E. coli
467	0.05	0.0648894196514	0.0351105803486	E. coli
468	0.05	0.0648622028606	0.0351377971394	E. coli
469	0.05	0.064834502337	0.035165497663	E. coli
470	0.05	0.0648072743055	0.0351927256945	E. coli
471	0.06	0.0776726286035	0.0423273713965	E. coli
472	0.05	0.0654762861689	0.0345237138311	E. coli
473	0.05	0.0654472333143	0.0345527666857	E. coli
474	0.05	0.0654172675179	0.0345827324821	E. coli
475	0.05	0.0653908539354	0.0346091460646	E. coli
476	0.05	0.0653671374623	0.0346328625377	E. coli
477	0.05	0.0653444739967	0.0346555260033	E. coli
478	0.04	0.0527809648866	0.0272190351134	E. coli
479	0.04	0.0527579250846	0.0272420749154	E. coli
480	0.04	0.0527345503787	0.0272654496213	E. coli
481	0.04	0.0527152418554	0.0272847581446	E. coli
482	0.04	0.0526980545295	0.0273019454705	E. coli
483	0.04	0.0526825412424	0.0273174587576	E. coli
484	0.04	0.0526715753566	0.0273284246434	E. coli
485	0.04	0.052661969028	0.027338030972	E. coli
486	0.04	0.0526527669509	0.0273472330491	E. coli
487	0.04	0.0526448904988	0.0273551095012	E. coli
488	0.04	0.0526385067429	0.0273614932571	E. coli
489	0.04	0.0526320500857	0.0273679499143	E. coli
490	0.04	0.0526256847424	0.0273743152576	E. coli
491	0.04	0.0526200377422	0.0273799622578	E. coli
492	0.04	0.0526133487144	0.0273866512856	E. coli
493	0.03	0.0552984896493	0.00470151035052	E. coli
494	0.03	0.0552848557758	0.00471514422416	E. coli
495	0.04	0.0605538901966	0.0194461098034	E. coli
496	0.03	0.053338054143	0.00666194585691	E. coli
497	0.03	0.0533230508411	0.00667694915876	E. coli
498	0.04	0.0702710286267	0.00972897137322	E. coli
499	0.04	0.0702599382626	0.00974006173737	E. coli
500	0.04	0.0702483072042	0.0097516927959	E. coli
501	0.04	0.0702358588666	0.00976414113336	E. coli
502	0.04	0.0702295893185	0.00977041068141	E. coli
503	0.04	0.0702273869803	0.0097726130198	E. coli
504	0.04	0.0702272966138	0.00977270338625	E. coli
505	0.04	0.0702320823946	0.00976791760533	E. coli
506	0.04	0.0702397510415	0.00976024895868	E. coli
507	0.04	0.0702490316671	0.00975096833292	E. coli
508	0.04	0.0702610763373	0.00973892366266	E. coli
509	0.04	0.0702742367451	0.00972576325496	E. coli
510	0.05	0.084098465311	0.0159015346889	E. coli
511	0.05	0.0841131652265	0.0158868347735	E. coli
512	0.05	0.0841284619834	0.0158715380166	E. coli
513	0.06	0.0911534986468	0.0288465013531	E. coli
514	0.06	0.0911727216419	0.0288272783581	E. coli
515	0.06	0.0911923716478	0.0288076283522	E. coli
516	0.07	0.0897865909604	0.0502134090396	E. coli
517	0.07	0.0898030751185	0.0501969248815	E. coli
518	0.07	0.0898298812676	0.0501701187324	E. coli
519	0.07	0.0898571384958	0.0501428615042	E. coli
520	0.06	0.0799290937974	0.0400709062026	E. coli
521	0.06	0.0799480216417	0.0400519783583	E. coli
522	0.07	0.0891991873779	0.0508008126221	E. coli
523	0.07	0.0892201938373	0.0507798061627	E. coli
524	0.07	0.0892424176276	0.0507575823724	E. coli
525	0.07	0.0892666405638	0.0507333594362	E. coli
526	0.07	0.089288279025	0.050711720975	E. coli
527	0.07	0.0893098724643	0.0506901275357	E. coli
528	0.07	0.0893334362859	0.0506665637141	E. coli
529	0.07	0.0893566630985	0.0506433369015	E. coli
530	0.07	0.0893818539789	0.0506181460211	E. coli
531	0.08	0.0991009796009	0.0608990203991	E. coli
532	0.08	0.0991240053074	0.0608759946926	E. coli
533	0.08	0.0991464506616	0.0608535493384	E. coli
534	0.08	0.0991676939649	0.0608323060351	E. coli
535	0.08	0.0991868283997	0.0608131716003	E. coli
536	0.08	0.0992090303844	0.0607909696156	E. coli
537	0.08	0.0992281157077	0.0607718842923	E. coli
538	0.08	0.0992472837819	0.0607527162181	E. coli
539	0.08	0.0992677830352	0.0607322169648	E. coli
540	0.08	0.0992915670916	0.0607084329084	E. coli
541	0.08	0.0993135057746	0.0606864942254	E. coli
542	0.08	0.0993370419568	0.0606629580432	E. coli
543	0.08	0.0993593410318	0.0606406589682	E. coli
544	0.08	0.0993815695305	0.0606184304695	E. coli
545	0.08	0.0994023348044	0.0605976651956	E. coli
546	0.08	0.0994217860974	0.0605782139026	E. coli
547	0.08	0.0994392364236	0.0605607635764	E. coli
548	0.08	0.0994566141727	0.0605433858273	E. coli
549	0.08	0.0994704306897	0.0605295693103	E. coli
550	0.08	0.0994816710075	0.0605183289925	E. coli
551	0.08	0.099494706504	0.060505293496	E. coli
552	0.08	0.0995082776095	0.0604917223905	E. coli
553	0.08	0.0995207806363	0.0604792193637	E. coli
554	0.08	0.0995327711326	0.0604672288674	E. coli
555	0.0868294964704	0.107181098815	0.0664778941261	E. coli
556	0.0868294964704	0.107191905768	0.0664670871732	E. coli
557	0.0868294964704	0.107205190885	0.0664538020558	E. coli
558	0.0868294964704	0.107217510691	0.0664414822498	E. coli
559	0.0868294964704	0.107227658559	0.0664313343819	E. coli
560	0.0868294964704	0.107237513776	0.0664214791647	E. coli
561	0.0868294964704	0.107248127405	0.0664108655362	E. coli
562	0.0868294964704	0.107257096821	0.0664018961196	E. coli
563	0.0868294964704	0.107264223684	0.0663947692567	E. coli
564	0.0968294964704	0.118196164989	0.0754628279523	E. coli
565	0.0968294964704	0.1182060441	0.0754529488408	E. coli
566	0.0968294964704	0.118215172873	0.075443820068	E. coli
567	0.0968294964704	0.118228352168	0.0754306407726	E. coli
568	0.0968294964704	0.118241864474	0.0754171284665	E. coli
569	0.0968294964704	0.118257833381	0.07540115956	E. coli
570	0.10456387147	0.126121814448	0.0830059284916	E. coli
571	0.0945638714704	0.114124707914	0.0750030350268	E. coli
572	0.0945638714704	0.114143714485	0.0749840284557	E. coli
573	0.10456387147	0.125732618662	0.0833951242776	E. coli
574	0.10456387147	0.125750112108	0.0833776308318	E. coli
575	0.10456387147	0.125769094092	0.0833586488483	E. coli
576	0.10456387147	0.125783360353	0.0833443825868	E. coli
577	0.10456387147	0.125793841475	0.0833339014648	E. coli
578	0.10456387147	0.125814327809	0.0833134151307	E. coli
579	0.10456387147	0.125829687582	0.0832980553579	E. coli
580	0.10456387147	0.125843881446	0.0832838614939	E. coli
581	0.10456387147	0.125853676623	0.0832740663167	E. coli
582	0.10456387147	0.125859850338	0.0832678926017	E. coli
583	0.10456387147	0.12586424144	0.0832635014995	E. coli
584	0.10456387147	0.12586028325	0.08326745969	E. coli
585	0.10456387147	0.125854873749	0.0832728691913	E. coli
586	0.10456387147	0.125850350017	0.0832773929232	E. coli
587	0.10456387147	0.125843578347	0.0832841645931	E. coli
588	0.10456387147	0.125833655218	0.0832940877224	E. coli
589	0.10456387147	0.125826593309	0.0833011496309	E. coli
590	0.10456387147	0.12581765454	0.0833100884	E. coli
591	0.10456387147	0.125807349207	0.0833203937333	E. coli
592	0.10456387147	0.125801277518	0.0833264654222	E. coli
593	0.10456387147	0.125794460377	0.0833332825633	E. coli
594	0.10456387147	0.125787125454	0.083340617486	E. coli
595	0.0945638714704	0.11702483205	0.0721029108904	E. coli
596	0.0945638714704	0.117022943776	0.0721047991651	E. coli
597	0.0945638714704	0.117020382447	0.0721073604942	E. coli
598	0.0845638714704	0.104799590971	0.0643281519699	E. coli
599	0.0845638714704	0.104792384918	0.0643353580228	E. coli
600	0.0845638714704	0.104785647394	0.0643420955464	E. coli
601	0.0845638714704	0.104783470309	0.064344272632	E. coli
602	0.0845638714704	0.104781304637	0.0643464383041	E. coli
603	0.0845638714704	0.104779105755	0.0643486371862	E. coli
604	0.0845638714704	0.10477802264	0.0643497203003	E. coli
605	0.0845638714704	0.104775662519	0.0643520804219	E. coli
606	0.0945638714704	0.109866218757	0.0792615241839	E. coli
607	0.0945638714704	0.109863727851	0.0792640150899	E. coli
608	0.0945638714704	0.109861243554	0.0792664993866	E. coli
609	0.0945638714704	0.109857030301	0.0792707126398	E. coli
610	0.0845638714704	0.0985455810094	0.0705821619314	E. coli
611	0.0845638714704	0.0985355951269	0.0705921478139	E. coli
612	0.0845638714704	0.0985254651849	0.0706022777559	E. coli
613	0.0745638714704	0.0878282817923	0.0612994611485	E. coli
614	0.0745638714704	0.0878214438414	0.0613062990994	E. coli
615	0.0745638714704	0.0878157016344	0.0613120413064	E. coli
616	0.0645638714704	0.0803560250702	0.0487717178706	E. coli
617	0.0645638714704	0.0803493969229	0.0487783460179	E. coli
618	0.0645638714704	0.0803397937594	0.0487879491814	E. coli
619	0.0645638714704	0.0803304141784	0.0487973287624	E. coli
620	0.0645638714704	0.0803219441852	0.0488057987556	E. coli
621	0.0645638714704	0.0803211692519	0.0488065736889	E. coli
622	0.0545638714704	0.0702418047602	0.0388859381806	E. coli
623	0.0545638714704	0.0702412234183	0.0388865195225	E. coli
624	0.0545638714704	0.0702397894454	0.0388879534954	E. coli
625	0.0545638714704	0.0702390828366	0.0388886601042	E. coli
626	0.0545638714704	0.0702417679126	0.0388859750282	E. coli
627	0.0545638714704	0.070245255932	0.0388824870088	E. coli
628	0.0545638714704	0.0702479769741	0.0388797659667	E. coli
629	0.0545638714704	0.070255301588	0.0388724413528	E. coli
630	0.0545638714704	0.0702674699434	0.0388602729974	E. coli
631	0.0445638714704	0.0598912066109	0.0292365363299	E. coli
632	0.0445638714704	0.0599092304186	0.0292185125222	E. coli
633	0.051009510658	0.0664050227159	0.0356139986001	E. coli
634	0.051009510658	0.066424193093	0.035594828223	E. coli
635	0.051009510658	0.0664456421539	0.0355733791621	E. coli
636	0.051009510658	0.0664651620547	0.0355538592613	E. coli
637	0.051009510658	0.0664854188208	0.0355336024952	E. coli
638	0.051009510658	0.0665071538333	0.0355118674827	E. coli
639	0.061009510658	0.0743929646495	0.0476260566665	E. coli
640	0.061009510658	0.074410275619	0.047608745697	E. coli
641	0.061009510658	0.0744295749728	0.0475894463432	E. coli
642	0.061009510658	0.0744476772585	0.0475713440575	E. coli
643	0.061009510658	0.0744677491541	0.0475512721619	E. coli
644	0.061009510658	0.0744888810092	0.0475301403068	E. coli
645	0.061009510658	0.074509254948	0.047509766368	E. coli
646	0.061009510658	0.0745315881167	0.0474874331993	E. coli
647	0.061009510658	0.0745552347509	0.0474637865651	E. coli
648	0.061009510658	0.0745775381577	0.0474414831583	E. coli
649	0.061009510658	0.0746009562515	0.0474180650645	E. coli
650	0.061009510658	0.0746259047465	0.0473931165695	E. coli
651	0.071009510658	0.0851759494571	0.0568430718589	E. coli
652	0.071009510658	0.0851997418009	0.0568192795151	E. coli
653	0.071009510658	0.0852241283888	0.0567948929272	E. coli
654	0.081009510658	0.0971294055814	0.0648896157346	E. coli
655	0.0741800141876	0.0894738859659	0.0588861424093	E. coli
656	0.0741800141876	0.08950289274	0.0588571356352	E. coli
657	0.0741800141876	0.0895327041662	0.058827324209	E. coli
658	0.0741800141876	0.0895635293079	0.0587964990673	E. coli
659	0.0741800141876	0.0895959672054	0.0587640611698	E. coli
660	0.0841800141876	0.100485188823	0.0678748395519	E. coli
661	0.0841800141876	0.100518779966	0.0678412484093	E. coli
662	0.0841800141876	0.100553886984	0.0678061413908	E. coli
663	0.0841800141876	0.10058959936	0.0677704290148	E. coli
664	0.0741800141876	0.0894744593589	0.0588855690163	E. coli
665	0.0741800141876	0.0895067649632	0.058853263412	E. coli
666	0.0741800141876	0.0895415440392	0.058818484336	E. coli
667	0.0741800141876	0.0895736881671	0.0587863402081	E. coli
668	0.0741800141876	0.089606465554	0.0587535628212	E. coli
669	0.0741800141876	0.0896368426061	0.0587231857691	E. coli
670	0.0664456391876	0.0812884323341	0.0516028460411	E. coli
671	0.0664456391876	0.0813185237852	0.05157275459	E. coli
672	0.0664456391876	0.0813490953295	0.0515421830457	E. coli
673	0.0564456391876	0.0694440517754	0.0434472265998	E. coli
674	0.0564456391876	0.0694744325428	0.0434168458324	E. coli
675	0.0564456391876	0.0695032651224	0.0433880132528	E. coli
676	0.0564456391876	0.0695348173541	0.0433564610211	E. coli
677	0.0564456391876	0.0695682464015	0.0433230319737	E. coli
678	0.0564456391876	0.069603056102	0.0432882222732	E. coli
679	0.0564456391876	0.0696418625579	0.0432494158173	E. coli
680	0.0564456391876	0.0696830458142	0.043208232561	E. coli
681	0.0564456391876	0.0697231239786	0.0431681543966	E. coli
682	0.0564456391876	0.0697732942023	0.0431179841729	E. coli
683	0.0564456391876	0.0698212441046	0.0430700342706	E. coli
684	0.0564456391876	0.0698683337818	0.0430229445934	E. coli
685	0.0564456391876	0.0699127213129	0.0429785570623	E. coli
686	0.0564456391876	0.0699528923116	0.0429383860636	E. coli
687	0.0564456391876	0.0699944455173	0.0428968328579	E. coli
688	0.0564456391876	0.0700385931218	0.0428526852534	E. coli
689	0.0564456391876	0.0700897675024	0.0428015108728	E. coli
690	0.0564456391876	0.0701407567178	0.0427505216574	E. coli
691	0.0564456391876	0.0701963416504	0.0426949367248	E. coli
692	0.0564456391876	0.0702456374637	0.0426456409115	E. coli
693	0.0564456391876	0.0702982367447	0.0425930416305	E. coli
694	0.0564456391876	0.0703410768143	0.0425502015609	E. coli
695	0.0564456391876	0.0703878911058	0.0425033872694	E. coli
696	0.0564456391876	0.0704278465638	0.0424634318114	E. coli
697	0.0564456391876	0.0704652947453	0.0424259836299	E. coli
698	0.0564456391876	0.0705026871175	0.0423885912577	E. coli
699	0.0564456391876	0.0705386653399	0.0423526130353	E. coli
700	0.0564456391876	0.0705719960523	0.0423192823229	E. coli
701	0.0564456391876	0.0706020039169	0.0422892744583	E. coli
702	0.0664456391876	0.0825418335967	0.0503494447785	E. coli
703	0.0664456391876	0.0825727590909	0.0503185192843	E. coli
704	0.0664456391876	0.0826015705603	0.0502897078149	E. coli
705	0.0764456391876	0.0885822078365	0.0643090705387	E. coli
706	0.0664456391876	0.0809087698212	0.051982508554	E. coli
707	0.0664456391876	0.0809349456029	0.0519563327723	E. coli
708	0.0664456391876	0.0809584569525	0.0519328214227	E. coli
709	0.0664456391876	0.0809816838869	0.0519095944883	E. coli
710	0.0664456391876	0.0810104991492	0.051880779226	E. coli
711	0.0664456391876	0.0810426066791	0.0518486716961	E. coli
712	0.0664456391876	0.0810718396261	0.0518194387491	E. coli
713	0.0664456391876	0.0810975826145	0.0517936957607	E. coli
714	0.0760404803405	0.088717047484	0.063363913197	E. coli
715	0.0760404803405	0.088737491526	0.063343469155	E. coli
716	0.0760404803405	0.0887562674125	0.0633246932685	E. coli
717	0.0760404803405	0.0887753294597	0.0633056312213	E. coli
718	0.0760404803405	0.0887940492682	0.0632869114128	E. coli
719	0.0760404803405	0.0888099533735	0.0632710073075	E. coli
720	0.0760404803405	0.0888240458642	0.0632569148168	E. coli
721	0.0760404803405	0.0888363314842	0.0632446291968	E. coli
722	0.0760404803405	0.0888494525044	0.0632315081766	E. coli
723	0.0860404803405	0.0999841717773	0.0720967889037	E. coli
724	0.0860404803405	0.099996055918	0.072084904763	E. coli
725	0.0860404803405	0.100007625163	0.0720733355182	E. coli
726	0.0860404803405	0.100018657771	0.0720623029102	E. coli
727	0.0860404803405	0.100026115721	0.0720548449604	E. coli
728	0.0860404803405	0.100030499566	0.0720504611147	E. coli
729	0.0860404803405	0.100032124125	0.0720488365563	E. coli
730	0.0860404803405	0.100023731216	0.0720572294648	E. coli
731	0.0860404803405	0.100003624047	0.072077336634	E. coli
732	0.0860404803405	0.0999733084988	0.0721076521822	E. coli
733	0.0795948411529	0.0932026921133	0.0659869901925	E. coli
734	0.0795948411529	0.093170274568	0.0660194077378	E. coli
735	0.0895948411529	0.104520409467	0.0746692728388	E. coli
736	0.0895948411529	0.10448746282	0.0747022194857	E. coli
737	0.0895948411529	0.104452631873	0.0747370504323	E. coli
738	0.0895948411529	0.104416102912	0.0747735793935	E. coli
739	0.0795948411529	0.0955695293807	0.0636201529251	E. coli
740	0.0795948411529	0.0955332985969	0.0636563837089	E. coli
741	0.0795948411529	0.0954966613331	0.0636930209727	E. coli
742	0.0795948411529	0.0954562485337	0.0637334337721	E. coli
743	0.0795948411529	0.0954174148239	0.0637722674819	E. coli
744	0.0795948411529	0.0953752295977	0.0638144527081	E. coli
745	0.0795948411529	0.0953377218182	0.0638519604876	E. coli
746	0.0795948411529	0.095289807318	0.0638998749878	E. coli
747	0.0795948411529	0.0952425297011	0.0639471526047	E. coli
748	0.0795948411529	0.0951939862013	0.0639956961045	E. coli
749	0.0795948411529	0.0951438886881	0.0640457936177	E. coli
750	0.0795948411529	0.0950932891019	0.0640963932039	E. coli
751	0.0695948411529	0.0844917247475	0.0546979575583	E. coli
752	0.0695948411529	0.0844427509551	0.0547469313507	E. coli
753	0.0695948411529	0.0843941174836	0.0547955648222	E. coli
754	0.0595948411529	0.0723188993286	0.0468707829772	E. coli
755	0.0595948411529	0.0722752100837	0.0469144722221	E. coli
756	0.0595948411529	0.0722330085185	0.0469566737873	E. coli
757	0.0595948411529	0.072191359453	0.0469983228528	E. coli
758	0.0595948411529	0.0721494829144	0.0470401993914	E. coli
759	0.0695948411529	0.0829714144666	0.0562182678392	E. coli
760	0.0595948411529	0.0718006261264	0.0473890561794	E. coli
761	0.0595948411529	0.0717624195504	0.0474272627554	E. coli
762	0.0595948411529	0.071721725426	0.0474679568798	E. coli
763	0.0595948411529	0.0716798081131	0.0475098741927	E. coli
764	0.0595948411529	0.071638802305	0.0475508800008	E. coli
765	0.0695948411529	0.0835588295152	0.0556308527906	E. coli
766	0.0695948411529	0.0835114495491	0.0556782327567	E. coli
767	0.0695948411529	0.0834663606614	0.0557233216444	E. coli
768	0.0695948411529	0.0834227630153	0.0557669192905	E. coli
769	0.0695948411529	0.0833786461956	0.0558110361102	E. coli
770	0.0695948411529	0.0833352495821	0.0558544327237	E. coli
771	0.0695948411529	0.0832909181715	0.0558987641343	E. coli
772	0.0695948411529	0.0832464579721	0.0559432243337	E. coli
773	0.0695948411529	0.0832011298883	0.0559885524175	E. coli
774	0.0695948411529	0.0831563575465	0.0560333247593	E. coli
775	0.0695948411529	0.0831144786936	0.0560752036122	E. coli
776	0.0695948411529	0.0830736235861	0.0561160587197	E. coli
777	0.0695948411529	0.0830349749866	0.0561547073192	E. coli
778	0.0695948411529	0.0829954116378	0.056194270668	E. coli
779	0.0695948411529	0.0829536033121	0.0562360789937	E. coli
780	0.0695948411529	0.0829101192759	0.0562795630299	E. coli
781	0.0695948411529	0.0828637002382	0.0563259820676	E. coli
782	0.0695948411529	0.0828051143198	0.056384567986	E. coli
783	0.0695948411529	0.0827405710554	0.0564491112504	E. coli
784	0.0695948411529	0.0826757345213	0.0565139477845	E. coli
785	0.0695948411529	0.0826135439765	0.0565761383293	E. coli
786	0.0695948411529	0.082555256178	0.0566344261278	E. coli
787	0.0695948411529	0.0824965815671	0.0566931007387	E. coli
788	0.0695948411529	0.0824393158043	0.0567503665015	E. coli
789	0.0695948411529	0.0823760276112	0.0568136546946	E. coli
790	0.0695948411529	0.0823153240511	0.0568743582547	E. coli
791	0.0695948411529	0.0822542341732	0.0569354481326	E. coli
792	0.0695948411529	0.0821974680571	0.0569922142487	E. coli
793	0.0695948411529	0.082139828939	0.0570498533668	E. coli
794	0.0695948411529	0.0820897830479	0.0570998992579	E. coli
795	0.0795948411529	0.0937668018593	0.0654228804465	E. coli
796	0.0795948411529	0.0937147418477	0.0654749404581	E. coli
797	0.0795948411529	0.0936669868252	0.0655226954806	E. coli
798	0.0795948411529	0.0936192085962	0.0655704737096	E. coli
799	0.0795948411529	0.0935726857758	0.06561699653	E. coli
800	0.0795948411529	0.0935293391052	0.0656603432006	E. coli
801	0.0795948411529	0.0934854543857	0.0657042279201	E. coli
802	0.0695948411529	0.0820996978607	0.0570899844451	E. coli
803	0.0695948411529	0.0820658150412	0.0571238672646	E. coli
804	0.0695948411529	0.0820323299033	0.0571573524025	E. coli
805	0.0595948411529	0.080230201384	0.0389594809218	E. coli
806	0.0595948411529	0.0801737856513	0.0390158966545	E. coli
807	0.0595948411529	0.0801178895728	0.039071792733	E. coli
808	0.0595948411529	0.0800658713292	0.0391238109766	E. coli
809	0.0595948411529	0.0800147072385	0.0391749750673	E. coli
810	0.0595948411529	0.0799598474762	0.0392298348296	E. coli
811	0.0595948411529	0.0799063154092	0.0392833668966	E. coli
812	0.0595948411529	0.0798544878274	0.0393351944784	E. coli
813	0.0595948411529	0.0798061961764	0.0393834861294	E. coli
814	0.05	0.0974015219542	0.00259847804582	E. coli
815	0.05	0.0973064585068	0.00269354149306	E. coli
816	0.05	0.097213993825	0.00278600617511	E. coli
817	0.05	0.0971258685982	0.00287413140201	E. coli
818	0.05	0.0970425325579	0.00295746744208	E. coli
819	0.05	0.0969588739822	0.00304112601766	E. coli
820	0.05	0.0968857212283	0.00311427877171	E. coli
821	0.05	0.0968200426033	0.00317995739647	E. coli
822	0.05	0.0967506126057	0.00324938739402	E. coli
823	0.04	0.0930921809221	0.0	E. coli
824	0.04	0.0930197535516	0.0	E. coli
825	0.04	0.092918805912	0.0	E. coli
826	0.04	0.0928283284942	0.0	E. coli
827	0.04	0.0927477750015	0.0	E. coli
828	0.04	0.0926685579742	0.0	E. coli
829	0.04	0.0925963001261	0.0	E. coli
830	0.04	0.0925310043427	0.0	E. coli
831	0.04	0.0924800786306	0.0	E. coli
832	0.04	0.0924462428453	0.0	E. coli
833	0.04	0.0924304741931	0.0	E. coli
834	0.04	0.0924164279235	0.0	E. coli
835	0.03	0.0803821395821	0.0	E. coli
836	0.03	0.080380775711	0.0	E. coli
837	0.03	0.0803874989793	0.0	E. coli
838	0.03	0.0803953954167	0.0	E. coli
839	0.03	0.08040551534	0.0	E. coli
840	0.03	0.0804144298115	0.0	E. coli
841	0.03	0.0804291871082	0.0	E. coli
842	0.03	0.0804528452777	0.0	E. coli
843	0.03	0.0804669382583	0.0	E. coli
844	0.03	0.0804957357566	0.0	E. coli
845	0.03	0.0805182832143	0.0	E. coli
846	0.03	0.0805600061085	0.0	E. coli
847	0.03	0.0806027768999	0.0	E. coli
848	0.03	0.0806515318567	0.0	E. coli
849	0.03	0.0807054677531	0.0	E. coli
850	0.03	0.080753254847	0.0	E. coli
851	0.03	0.0808073838386	0.0	E. coli
852	0.037041419308	0.0528189462996	0.0212638923164	E. coli
853	0.037041419308	0.0528382682055	0.0212445704105	E. coli
854	0.037041419308	0.052858585764	0.021224252852	E. coli
855	0.037041419308	0.0528789888903	0.0212038497257	E. coli
856	0.037041419308	0.0529002537267	0.0211825848893	E. coli
857	0.037041419308	0.0529236330916	0.0211592055244	E. coli
858	0.037041419308	0.0529485177963	0.0211343208197	E. coli
859	0.027041419308	0.0421609982437	0.0119218403724	E. coli
860	0.027041419308	0.042184752524	0.0118980860919	E. coli
861	0.027041419308	0.0421994524964	0.0118833861196	E. coli
862	0.027041419308	0.042216690166	0.01186614845	E. coli
863	0.027041419308	0.0422351711458	0.0118476674701	E. coli
864	0.027041419308	0.0422504800859	0.0118323585301	E. coli
865	0.017041419308	0.0267587504095	0.00732408820652	E. coli
866	0.017041419308	0.026768845607	0.00731399300896	E. coli
867	0.017041419308	0.0267785617419	0.0073042768741	E. coli
868	0.017041419308	0.0267881919249	0.00729464669108	E. coli
869	0.017041419308	0.0267989767188	0.00728386189718	E. coli
870	0.017041419308	0.0268084270594	0.0072744115566	E. coli
871	0.017041419308	0.0268168646824	0.00726597393363	E. coli
872	0.017041419308	0.0268264321043	0.00725640651172	E. coli
873	0.017041419308	0.026835826229	0.00724701238701	E. coli
874	0.017041419308	0.0268439867741	0.00723885184188	E. coli
875	0.017041419308	0.0268424819436	0.00724035667238	E. coli
876	0.0185149180055	0.0286360142633	0.00839382174775	E. coli
877	0.0185149180055	0.0286235006375	0.00840633537355	E. coli
878	0.0185149180055	0.0286114961762	0.00841833983486	E. coli
879	0.0185149180055	0.0286002091166	0.00842962689442	E. coli
880	0.0185149180055	0.0285882210203	0.00844161499064	E. coli
881	0.0185149180055	0.0285813135469	0.00844852246416	E. coli
882	0.0285149180055	0.0430587316598	0.0139711043512	E. coli
883	0.0285149180055	0.0430634051967	0.0139664308142	E. coli
884	0.0285149180055	0.0430709041309	0.01395893188	E. coli
885	0.0285149180055	0.0430799647414	0.0139498712696	E. coli
886	0.0285149180055	0.0430880839257	0.0139417520854	E. coli
887	0.0285149180055	0.0430985743448	0.0139312616662	E. coli
888	0.0285149180055	0.0431061300409	0.0139237059701	E. coli
889	0.0285149180055	0.0431155978654	0.0139142381456	E. coli
890	0.0285149180055	0.0431248413606	0.0139049946504	E. coli
891	0.0285149180055	0.0431302154993	0.0138996205117	E. coli
892	0.0285149180055	0.0431375402412	0.0138922957698	E. coli
893	0.0285149180055	0.043145333391	0.0138845026199	E. coli
894	0.0285149180055	0.0431509742599	0.013878861751	E. coli
895	0.0185149180055	0.0281398609372	0.00888997507375	E. coli
896	0.0185149180055	0.0281369539521	0.00889288205889	E. coli
897	0.0185149180055	0.0281328952065	0.00889694080446	E. coli
898	0.0185149180055	0.028129373608	0.00890046240299	E. coli
899	0.0185149180055	0.0281260662729	0.00890376973812	E. coli
900	0.0185149180055	0.0281195415754	0.00891029443568	E. coli
901	0.0185149180055	0.0281126139959	0.00891722201512	E. coli
902	0.0185149180055	0.0281689553409	0.00886088067007	E. coli
903	0.0185149180055	0.0282240001132	0.00880583589772	E. coli
904	0.0185149180055	0.0282801041842	0.00874973182678	E. coli
905	0.0185149180055	0.0283376069781	0.00869222903284	E. coli
906	0.0185149180055	0.028396538459	0.00863329755193	E. coli
907	0.0185149180055	0.0284567836862	0.00857305232483	E. coli
908	0.0185149180055	0.0285176493466	0.00851218666442	E. coli
909	0.0185149180055	0.0285799734274	0.0084498625836	E. coli
910	0.0185149180055	0.0286451017843	0.00838473422673	E. coli
911	0.0185149180055	0.0287120967147	0.00831773929629	E. coli
912	0.0185149180055	0.0287801108435	0.00824972516747	E. coli
913	0.0185149180055	0.0288479388293	0.00818189718169	E. coli
914	0.0185149180055	0.0289153434273	0.0081144925837	E. coli
915	0.0185149180055	0.0289814022371	0.0080484337739	E. coli
916	0.0185149180055	0.0290483373843	0.00798149862665	E. coli
917	0.0185149180055	0.0291155777595	0.00791425825147	E. coli
918	0.0185149180055	0.0291829794022	0.00784685660886	E. coli
919	0.0185149180055	0.0292533025624	0.00777653344857	E. coli
920	0.0185149180055	0.0293232370993	0.00770659891175	E. coli
921	0.0185149180055	0.0293925244764	0.00763731153457	E. coli
922	0.0185149180055	0.0294636211704	0.00756621484063	E. coli
923	0.0185149180055	0.0295369441122	0.00749289189885	E. coli
924	0.0185149180055	0.0296097488726	0.00742008713844	E. coli
925	0.0185149180055	0.0296918003103	0.00733803570063	E. coli
926	0.0185149180055	0.0297722687062	0.00725756730479	E. coli
927	0.0185149180055	0.0298530607631	0.00717677524793	E. coli
928	0.0185149180055	0.0299370324904	0.00709280352063	E. coli
929	0.0185149180055	0.0300200926246	0.00700974338638	E. coli
930	0.0185149180055	0.0301043770565	0.00692545895453	E. coli
931	0.0185149180055	0.0301919900051	0.00683784600593	E. coli
932	0.0185149180055	0.0302812976086	0.00674853840248	E. coli
933	0.0185149180055	0.0303700808285	0.00665975518246	E. coli
934	0.0185149180055	0.030458795001	0.00657104100999	E. coli
935	0.0185149180055	0.0305487654194	0.00648107059162	E. coli
936	0.0185149180055	0.0306350814623	0.00639475454874	E. coli
937	0.0185149180055	0.0307226764597	0.00630715955122	E. coli
938	0.0185149180055	0.0308132106108	0.00621662540023	E. coli
939	0.0185149180055	0.0309039376444	0.00612589836661	E. coli
940	0.0185149180055	0.0309963398188	0.00603349619221	E. coli
941	0.0185149180055	0.0310878560936	0.00594197991732	E. coli
942	0.0185149180055	0.031181316387	0.00584851962404	E. coli
943	0.0185149180055	0.0312789661864	0.00575086982463	E. coli
944	0.0185149180055	0.0313743278741	0.00565550813688	E. coli
945	0.0185149180055	0.0314710098585	0.00555882615257	E. coli
946	0.0185149180055	0.0315694024441	0.00546043356695	E. coli
947	0.0185149180055	0.031667556706	0.00536227930503	E. coli
948	0.0185149180055	0.0317680030133	0.00526183299766	E. coli
949	0.0185149180055	0.0318697300561	0.0051601059549	E. coli
950	0.0185149180055	0.0319759444054	0.00505389160562	E. coli
951	0.0185149180055	0.032083729265	0.00494610674609	E. coli
952	0.0114734986975	0.0895472020997	0.0	E. coli
953	0.0114734986975	0.0901626792279	0.0	E. coli
954	0.0114734986975	0.0907975628822	0.0	E. coli
955	0.0114734986975	0.0914414028126	0.0	E. coli
956	0.0114734986975	0.0920881095411	0.0	E. coli
957	0.0114734986975	0.092723777807	0.0	E. coli
958	0.0114734986975	0.093355000302	0.0	E. coli
959	0.0114734986975	0.0940069230393	0.0	E. coli
960	0.0114734986975	0.094679311962	0.0	E. coli
961	0.0114734986975	0.0954597167515	0.0	E. coli
962	0.0114734986975	0.0962553170069	0.0	E. coli
963	0.0114734986975	0.0970754588444	0.0	E. coli
964	0.0114734986975	0.09795358907	0.0	E. coli
965	0.0114734986975	0.0988783611844	0.0	E. coli
966	0.0114734986975	0.0998110587977	0.0	E. coli
967	0.0114734986975	0.100763402438	0.0	E. coli
968	0.0114734986975	0.101733095602	0.0	E. coli
969	0.0114734986975	0.102733735074	0.0	E. coli
970	0.0114734986975	0.103805297384	0.0	E. coli
971	0.0114734986975	0.104926600869	0.0	E. coli
972	0.0114734986975	0.106050103484	0.0	E. coli
973	0.0114734986975	0.107232280887	0.0	E. coli
974	0.0114734986975	0.108480697954	0.0	E. coli
975	0.0114734986975	0.110065090499	0.0	E. coli
976	0.01	0.162364608576	0.0	E. coli
977	0.01	0.165546535547	0.0	E. coli
978	0.01	0.16890578235	0.0	E. coli
979	0.01	0.172512498622	0.0	E. coli
980	0.01	0.176497585788	0.0	E. coli
981	0.01	0.18	0.0	E. coli
982	0.0	0.0	0.0	E. coli
983	0.0	0.0	0.0	E. coli
984	0.0	0.0	0.0	E. coli
985	0.0	0.0	0.0	E. coli
986	0.0	0.0	0.0	E. coli
987	0.0	0.0	0.0	E. coli
988	0.0	0.0	0.0	E. coli
989	0.0	0.0	0.0	E. coli
990	0.0	0.0	0.0	E. coli
991	0.0	0.0	0.0	E. coli
992	0.0	0.0	0.0	E. coli
993	0.0	0.0	0.0	E. coli
994	0.0	0.0	0.0	E. coli
995	0.0	0.0	0.0	E. coli
996	0.0	0.0	0.0	E. coli
997	0.0	0.0	0.0	E. coli
998	0.0	0.0	0.0	E. coli
999	0.0	0.0	0.0	E. coli
1000	0.0	0.0	0.0	E. coli
0	0.119719199927	0.130741039312	0.108697360542	B. subtilis
1	0.119719199927	0.130699765459	0.108738634395	B. subtilis
2	0.119719199927	0.13066622325	0.108772176604	B. subtilis
3	0.119719199927	0.130640815007	0.108797584847	B. subtilis
4	0.119719199927	0.130615299213	0.108823100641	B. subtilis
5	0.119719199927	0.130588788179	0.108849611675	B. subtilis
6	0.129719199927	0.140591991091	0.118846408763	B. subtilis
7	0.129719199927	0.140561851072	0.118876548782	B. subtilis
8	0.129719199927	0.140530511534	0.11890788832	B. subtilis
9	0.129719199927	0.140500554303	0.118937845551	B. subtilis
10	0.119719199927	0.131267856412	0.108170543442	B. subtilis
11	0.119719199927	0.131238054317	0.108200345537	B. subtilis
12	0.119719199927	0.131206460742	0.108231939112	B. subtilis
13	0.119243397418	0.130687137929	0.107799656907	B. subtilis
14	0.119243397418	0.130659482926	0.10782731191	B. subtilis
15	0.129243397418	0.141452986747	0.117033808089	B. subtilis
16	0.129243397418	0.141424366778	0.117062428058	B. subtilis
17	0.129243397418	0.141397193063	0.117089601773	B. subtilis
18	0.129243397418	0.141371910701	0.117114884135	B. subtilis
19	0.129243397418	0.141350273954	0.117136520882	B. subtilis
20	0.129243397418	0.141330595153	0.117156199683	B. subtilis
21	0.129243397418	0.141312193396	0.11717460144	B. subtilis
22	0.129243397418	0.14129432561	0.117192469226	B. subtilis
23	0.129243397418	0.14127864775	0.117208147086	B. subtilis
24	0.139243397418	0.151882001639	0.126604793197	B. subtilis
25	0.129243397418	0.143344736658	0.115142058178	B. subtilis
26	0.129243397418	0.143323298665	0.115163496171	B. subtilis
27	0.129243397418	0.14330471487	0.115182079966	B. subtilis
28	0.129243397418	0.143291760024	0.115195034812	B. subtilis
29	0.129243397418	0.14327978758	0.115207007256	B. subtilis
30	0.129243397418	0.143259033687	0.115227761149	B. subtilis
31	0.129243397418	0.14323512663	0.115251668206	B. subtilis
32	0.129243397418	0.143210897452	0.115275897384	B. subtilis
33	0.129243397418	0.143201788865	0.115285005971	B. subtilis
34	0.119243397418	0.133878624101	0.104608170735	B. subtilis
35	0.119243397418	0.13388599815	0.104600796686	B. subtilis
36	0.129243397418	0.144917823623	0.113568971213	B. subtilis
37	0.120862625359	0.135586406252	0.106138844466	B. subtilis
38	0.120862625359	0.13560296294	0.106122287778	B. subtilis
39	0.120862625359	0.135620413525	0.106104837193	B. subtilis
40	0.120862625359	0.135642818384	0.106082432334	B. subtilis
41	0.120862625359	0.135660312454	0.106064938264	B. subtilis
42	0.130730726501	0.144608709029	0.116852743973	B. subtilis
43	0.130730726501	0.144640645882	0.11682080712	B. subtilis
44	0.130730726501	0.144673858542	0.11678759446	B. subtilis
45	0.130730726501	0.144707372302	0.1167540807	B. subtilis
46	0.130730726501	0.143129727973	0.118331725029	B. subtilis
47	0.130730726501	0.143142185208	0.118319267794	B. subtilis
48	0.130730726501	0.14315543977	0.118306013232	B. subtilis
49	0.130730726501	0.143169923885	0.118291529117	B. subtilis
50	0.130730726501	0.143186399078	0.118275053924	B. subtilis
51	0.130730726501	0.143202980847	0.118258472155	B. subtilis
52	0.130730726501	0.143230071756	0.118231381246	B. subtilis
53	0.130730726501	0.143276361055	0.118185091947	B. subtilis
54	0.130730726501	0.143321294718	0.118140158284	B. subtilis
55	0.120848445638	0.136951815114	0.104745076162	B. subtilis
56	0.120848445638	0.136999006919	0.104697884357	B. subtilis
57	0.120848445638	0.1370520371	0.104644854176	B. subtilis
58	0.110848445638	0.131735560399	0.0899613308766	B. subtilis
59	0.110848445638	0.131816124309	0.0898807669671	B. subtilis
60	0.120848445638	0.142869065927	0.0988278253491	B. subtilis
61	0.120848445638	0.14295900368	0.0987378875957	B. subtilis
62	0.120848445638	0.143055315474	0.0986415758016	B. subtilis
63	0.120848445638	0.143158510242	0.0985383810341	B. subtilis
64	0.120848445638	0.143265521826	0.0984313694504	B. subtilis
65	0.120848445638	0.143371582088	0.0983253091876	B. subtilis
66	0.120848445638	0.143506104826	0.0981907864497	B. subtilis
67	0.116146079511	0.138547767088	0.0937443919341	B. subtilis
68	0.116146079511	0.138683630315	0.0936085287075	B. subtilis
69	0.116146079511	0.138824401949	0.0934677570727	B. subtilis
70	0.116146079511	0.138970030565	0.093322128457	B. subtilis
71	0.116146079511	0.139114376467	0.0931777825552	B. subtilis
72	0.114473457013	0.137948722505	0.0909981915212	B. subtilis
73	0.114473457013	0.138097613142	0.0908493008843	B. subtilis
74	0.114473457013	0.138247098613	0.0906998154125	B. subtilis
75	0.115429544838	0.139276055073	0.0915830346032	B. subtilis
76	0.107181031844	0.129541689855	0.0848203738331	B. subtilis
77	0.107181031844	0.12968901018	0.0846730535081	B. subtilis
78	0.107181031844	0.12984025136	0.084521812328	B. subtilis
79	0.107181031844	0.129998711714	0.0843633519739	B. subtilis
80	0.103806111438	0.126079304607	0.0815329182693	B. subtilis
81	0.113806111438	0.13419208279	0.0934201400863	B. subtilis
82	0.113806111438	0.134337157627	0.0932750652492	B. subtilis
83	0.113806111438	0.134486850626	0.0931253722495	B. subtilis
84	0.113806111438	0.134635941623	0.0929762812525	B. subtilis
85	0.113806111438	0.134790524386	0.0928216984901	B. subtilis
86	0.113806111438	0.134949340879	0.0926628819972	B. subtilis
87	0.113806111438	0.135116167335	0.0924960555407	B. subtilis
88	0.103929190035	0.125760175982	0.0820982040882	B. subtilis
89	0.103929190035	0.125927616552	0.0819307635181	B. subtilis
90	0.10487407946	0.122587797626	0.0871603612939	B. subtilis
91	0.10487407946	0.122725712453	0.0870224464672	B. subtilis
92	0.100439909491	0.118134425218	0.082745393764	B. subtilis
93	0.100439909491	0.118266717649	0.0826131013332	B. subtilis
94	0.100439909491	0.11839942185	0.0824803971317	B. subtilis
95	0.100439909491	0.11852848148	0.0823513375018	B. subtilis
96	0.100439909491	0.118658804573	0.0822210144093	B. subtilis
97	0.0904399094911	0.106978165496	0.0739016534865	B. subtilis
98	0.0904399094911	0.107098199512	0.0737816194704	B. subtilis
99	0.0904399094911	0.107223170848	0.0736566481342	B. subtilis
100	0.0904399094911	0.107317387425	0.0735624315567	B. subtilis
101	0.0904399094911	0.107406500134	0.0734733188484	B. subtilis
102	0.0904399094911	0.107467124528	0.0734126944542	B. subtilis
103	0.0904399094911	0.107524540677	0.0733552783055	B. subtilis
104	0.0904399094911	0.107584418884	0.0732954000978	B. subtilis
105	0.100439909491	0.116658430497	0.0842213884847	B. subtilis
106	0.0904399094911	0.106875127224	0.0740046917585	B. subtilis
107	0.0904399094911	0.10695156761	0.073928251372	B. subtilis
108	0.0904399094911	0.107033949214	0.0738458697682	B. subtilis
109	0.0943439041202	0.111392730263	0.0772950779779	B. subtilis
110	0.0943439041202	0.111478701924	0.0772091063163	B. subtilis
111	0.10434390412	0.122754219196	0.0859335890441	B. subtilis
112	0.10434390412	0.122863688041	0.0858241201987	B. subtilis
113	0.10434390412	0.122978344833	0.0857094634068	B. subtilis
114	0.10434390412	0.123087889748	0.0855999184916	B. subtilis
115	0.0943439041202	0.111642549489	0.0770452587512	B. subtilis
116	0.0943439041202	0.111749065253	0.0769387429869	B. subtilis
117	0.10434390412	0.120003340099	0.0886844681415	B. subtilis
118	0.10434390412	0.12010304998	0.0885847582595	B. subtilis
119	0.10434390412	0.120196667888	0.0884911403521	B. subtilis
120	0.10434390412	0.120288304543	0.0883995036966	B. subtilis
121	0.11434390412	0.131435130464	0.0972526777759	B. subtilis
122	0.11434390412	0.131533132176	0.0971546760642	B. subtilis
123	0.11434390412	0.131627575309	0.0970602329313	B. subtilis
124	0.10434390412	0.120641368355	0.0880464398852	B. subtilis
125	0.10434390412	0.120751288138	0.0879365201023	B. subtilis
126	0.10434390412	0.12085695862	0.0878308496199	B. subtilis
127	0.10434390412	0.120957355889	0.0877304523513	B. subtilis
128	0.10434390412	0.121044943702	0.0876428645381	B. subtilis
129	0.105975556781	0.122803932003	0.0891471815589	B. subtilis
130	0.105975556781	0.122923653258	0.089027460304	B. subtilis
131	0.105975556781	0.123059020502	0.0888920930595	B. subtilis
132	0.105975556781	0.123199467168	0.0887516463936	B. subtilis
133	0.105975556781	0.123338668321	0.0886124452411	B. subtilis
134	0.105975556781	0.123465439766	0.0884856737961	B. subtilis
135	0.105975556781	0.123597596863	0.088353516699	B. subtilis
136	0.0959755567812	0.112236563192	0.0797145503705	B. subtilis
137	0.0959755567812	0.112356270202	0.0795948433599	B. subtilis
138	0.0959755567812	0.112467097097	0.079484016465	B. subtilis
139	0.0959755567812	0.112588438833	0.0793626747299	B. subtilis
140	0.0959755567812	0.112700817429	0.0792502961332	B. subtilis
141	0.100938926745	0.118166219552	0.0837116339378	B. subtilis
142	0.0910708256019	0.108939973817	0.0732016773866	B. subtilis
143	0.0910708256019	0.109067036735	0.0730746144686	B. subtilis
144	0.0910708256019	0.10919036489	0.072951286314	B. subtilis
145	0.0910708256019	0.109315085241	0.0728265659629	B. subtilis
146	0.0810708256019	0.100837111757	0.0613045394467	B. subtilis
147	0.0810708256019	0.101001103456	0.0611405477476	B. subtilis
148	0.0810708256019	0.101168849452	0.0609728017516	B. subtilis
149	0.0810708256019	0.101327772349	0.0608138788548	B. subtilis
150	0.0910708256019	0.113131280505	0.0690103706992	B. subtilis
151	0.0910708256019	0.11331449409	0.0688271571136	B. subtilis
152	0.0910708256019	0.113414167721	0.0687274834827	B. subtilis
153	0.0910708256019	0.113503289173	0.0686383620309	B. subtilis
154	0.0910708256019	0.113599929945	0.0685417212592	B. subtilis
155	0.0910708256019	0.113732810616	0.0684088405879	B. subtilis
156	0.0910708256019	0.113885293929	0.0682563572743	B. subtilis
157	0.0910708256019	0.114023032131	0.0681186190723	B. subtilis
158	0.0910708256019	0.114136840599	0.068004810605	B. subtilis
159	0.0910708256019	0.114272971308	0.0678686798959	B. subtilis
160	0.0810708256019	0.102492077919	0.0596495732845	B. subtilis
161	0.0810708256019	0.102616456549	0.0595251946548	B. subtilis
162	0.0810708256019	0.102719166587	0.0594224846167	B. subtilis
163	0.0810708256019	0.10281294757	0.0593287036339	B. subtilis
164	0.0810708256019	0.10289882793	0.0592428232742	B. subtilis
165	0.0810708256019	0.102988150392	0.0591535008119	B. subtilis
166	0.0810708256019	0.102981044988	0.0591606062162	B. subtilis
167	0.0810708256019	0.102977581793	0.059164069411	B. subtilis
168	0.0810708256019	0.102966215734	0.0591754354694	B. subtilis
169	0.0810708256019	0.102956910469	0.0591847407348	B. subtilis
170	0.0810708256019	0.102945961384	0.0591956898203	B. subtilis
171	0.0810708256019	0.102930987799	0.0592106634048	B. subtilis
172	0.0810708256019	0.102918127899	0.0592235233052	B. subtilis
173	0.0810708256019	0.102902938076	0.0592387131274	B. subtilis
174	0.0810708256019	0.102883674262	0.0592579769416	B. subtilis
175	0.0801147377775	0.101838718049	0.0583907575065	B. subtilis
176	0.0801147377775	0.101817779689	0.0584116958663	B. subtilis
177	0.0801147377775	0.101798450788	0.0584310247672	B. subtilis
178	0.0801147377775	0.101780666895	0.0584488086599	B. subtilis
179	0.0801147377775	0.101761571958	0.0584679035974	B. subtilis
180	0.0801147377775	0.101738661577	0.0584908139779	B. subtilis
181	0.0701147377775	0.0924231147569	0.0478063607981	B. subtilis
182	0.0701147377775	0.0923957679834	0.0478337075716	B. subtilis
183	0.0701147377775	0.0923673765485	0.0478620990065	B. subtilis
184	0.0701147377775	0.0923387931296	0.0478906824254	B. subtilis
185	0.0701147377775	0.0923108414814	0.0479186340736	B. subtilis
186	0.0701147377775	0.0922812713559	0.0479482041991	B. subtilis
187	0.0701147377775	0.0922476004531	0.0479818751019	B. subtilis
188	0.0701147377775	0.092215857954	0.048013617601	B. subtilis
189	0.0701147377775	0.0921880629819	0.0480414125731	B. subtilis
190	0.0604990172535	0.0863901711205	0.0346078633865	B. subtilis
191	0.0604990172535	0.0863591555824	0.0346388789246	B. subtilis
192	0.0604990172535	0.0863252331628	0.0346728013442	B. subtilis
193	0.0604990172535	0.086289902339	0.034708132168	B. subtilis
194	0.0604990172535	0.0862528241618	0.0347452103452	B. subtilis
195	0.0604990172535	0.0862137730444	0.0347842614626	B. subtilis
196	0.0604990172535	0.0861767468234	0.0348212876836	B. subtilis
197	0.0604990172535	0.0861412714482	0.0348567630588	B. subtilis
198	0.0604990172535	0.0861062802022	0.0348917543048	B. subtilis
199	0.0604990172535	0.0860731148587	0.0349249196483	B. subtilis
200	0.0604990172535	0.0860410983183	0.0349569361887	B. subtilis
201	0.0604990172535	0.0860102514528	0.0349877830542	B. subtilis
202	0.0604990172535	0.0859827427881	0.0350152917189	B. subtilis
203	0.0604990172535	0.0859582834378	0.0350397510692	B. subtilis
204	0.0604990172535	0.0859335045156	0.0350645299914	B. subtilis
205	0.0504990172535	0.080045992373	0.020952042134	B. subtilis
206	0.0504990172535	0.0800210039464	0.0209770305605	B. subtilis
207	0.0504990172535	0.079993208548	0.0210048259591	B. subtilis
208	0.0504990172535	0.0799697674511	0.0210282670558	B. subtilis
209	0.0465950226244	0.0751344923122	0.0180555529367	B. subtilis
210	0.0465950226244	0.0751088213615	0.0180812238872	B. subtilis
211	0.0365950226244	0.0610992128626	0.0120908323862	B. subtilis
212	0.0365950226244	0.0610844090444	0.0121056362044	B. subtilis
213	0.0365950226244	0.0610708473581	0.0121191978908	B. subtilis
214	0.0365950226244	0.0610573869974	0.0121326582514	B. subtilis
215	0.0365950226244	0.0610431971519	0.012146848097	B. subtilis
216	0.0365950226244	0.0610318787522	0.0121581664967	B. subtilis
217	0.0265950226244	0.0783028186741	0.0	B. subtilis
218	0.0265950226244	0.0782843499349	0.0	B. subtilis
219	0.0265950226244	0.0782763846839	0.0	B. subtilis
220	0.0265950226244	0.0782801048363	0.0	B. subtilis
221	0.0165950226244	0.0614718686121	0.0	B. subtilis
222	0.0165950226244	0.0614827746831	0.0	B. subtilis
223	0.0165950226244	0.0614958238371	0.0	B. subtilis
224	0.0165950226244	0.0615071732396	0.0	B. subtilis
225	0.0165950226244	0.061519391252	0.0	B. subtilis
226	0.0165950226244	0.061537142621	0.0	B. subtilis
227	0.0165950226244	0.0615584438324	0.0	B. subtilis
228	0.0165950226244	0.0615834246518	0.0	B. subtilis
229	0.0149633699634	0.0648310274995	0.0	B. subtilis
230	0.0149633699634	0.0648665042173	0.0	B. subtilis
231	0.0149633699634	0.0649022825023	0.0	B. subtilis
232	0.0149633699634	0.0649420909695	0.0	B. subtilis
233	0.0149633699634	0.0649849780518	0.0	B. subtilis
234	0.0149633699634	0.0650314393941	0.0	B. subtilis
235	0.0149633699634	0.0650862539934	0.0	B. subtilis
236	0.0149633699634	0.0651504158984	0.0	B. subtilis
237	0.0249633699634	0.0566216780753	0.0	B. subtilis
238	0.0249633699634	0.0566641553907	0.0	B. subtilis
239	0.0249633699634	0.0567060821406	0.0	B. subtilis
240	0.0249633699634	0.0567478741276	0.0	B. subtilis
241	0.02	0.0513947773751	0.0	B. subtilis
242	0.02	0.0514491124868	0.0	B. subtilis
243	0.0265889508363	0.0559970613415	0.0	B. subtilis
244	0.0265889508363	0.056044556373	0.0	B. subtilis
245	0.0265889508363	0.0560927989284	0.0	B. subtilis
246	0.0265889508363	0.0561431229796	0.0	B. subtilis
247	0.0265889508363	0.0561950078538	0.0	B. subtilis
248	0.0265889508363	0.0562431785551	0.0	B. subtilis
249	0.0265889508363	0.0562925570365	0.0	B. subtilis
250	0.0165889508363	0.0388047886198	0.0	B. subtilis
251	0.0165889508363	0.038845619936	0.0	B. subtilis
252	0.0265889508363	0.0568101330505	0.0	B. subtilis
253	0.0265889508363	0.0568672178892	0.0	B. subtilis
254	0.0265889508363	0.0569232397331	0.0	B. subtilis
255	0.0365889508363	0.0524759425905	0.0207019590821	B. subtilis
256	0.0365889508363	0.0525069836885	0.0206709179841	B. subtilis
257	0.0365889508363	0.0525416138952	0.0206362877774	B. subtilis
258	0.0365889508363	0.0525789131296	0.020598988543	B. subtilis
259	0.0365889508363	0.0526124258801	0.0205654757925	B. subtilis
260	0.0365889508363	0.0526460915896	0.020531810083	B. subtilis
261	0.0365889508363	0.0526833685649	0.0204945331077	B. subtilis
262	0.0365889508363	0.0527226387773	0.0204552628953	B. subtilis
263	0.0365889508363	0.0527630983206	0.020414803352	B. subtilis
264	0.0365889508363	0.0528039334666	0.020373968206	B. subtilis
265	0.0365889508363	0.052846880294	0.0203310213786	B. subtilis
266	0.0365889508363	0.0528890171056	0.020288884567	B. subtilis
267	0.0365889508363	0.0529267802476	0.020251121425	B. subtilis
268	0.0365889508363	0.0529680186967	0.0202098829759	B. subtilis
269	0.0365889508363	0.0530076368147	0.0201702648579	B. subtilis
270	0.0365889508363	0.053047126063	0.0201307756096	B. subtilis
271	0.0365889508363	0.0530895182277	0.0200883834449	B. subtilis
272	0.0365889508363	0.0531310492498	0.0200468524228	B. subtilis
273	0.0365889508363	0.0531704757638	0.0200074259088	B. subtilis
274	0.0365889508363	0.0532119886665	0.0199659130061	B. subtilis
275	0.0365889508363	0.0532536417973	0.0199242598753	B. subtilis
276	0.0365889508363	0.0532959381895	0.0198819634831	B. subtilis
277	0.0365889508363	0.0533394697278	0.0198384319448	B. subtilis
278	0.0365889508363	0.0533805638208	0.0197973378518	B. subtilis
279	0.0365889508363	0.0534218994912	0.0197560021814	B. subtilis
280	0.0365889508363	0.0534627985403	0.0197151031323	B. subtilis
281	0.0365889508363	0.0535031042899	0.0196747973827	B. subtilis
282	0.0365889508363	0.0535438135473	0.0196340881253	B. subtilis
283	0.0365889508363	0.0535857454435	0.0195921562291	B. subtilis
284	0.0365889508363	0.0536265384479	0.0195513632247	B. subtilis
285	0.0365889508363	0.053663094357	0.0195148073156	B. subtilis
286	0.0365889508363	0.0537003214713	0.0194775802013	B. subtilis
287	0.0365889508363	0.053737967164	0.0194399345086	B. subtilis
288	0.0365889508363	0.0537710758455	0.0194068258271	B. subtilis
289	0.0365889508363	0.0538032041542	0.0193746975184	B. subtilis
290	0.0365889508363	0.0538339001024	0.0193440015702	B. subtilis
291	0.0365889508363	0.0538641054574	0.0193137962152	B. subtilis
292	0.0365889508363	0.0538963188289	0.0192815828437	B. subtilis
293	0.0365889508363	0.0539314763906	0.019246425282	B. subtilis
294	0.0365889508363	0.0539684713493	0.0192094303233	B. subtilis
295	0.0365889508363	0.054005702156	0.0191721995166	B. subtilis
296	0.0365889508363	0.054042841094	0.0191350605786	B. subtilis
297	0.0365889508363	0.0540793052155	0.0190985964571	B. subtilis
298	0.0465889508363	0.066762091447	0.0264158102256	B. subtilis
299	0.0465889508363	0.0667999074374	0.0263779942352	B. subtilis
300	0.0465889508363	0.0668337773776	0.026344124295	B. subtilis
301	0.0465889508363	0.0668662248494	0.0263116768232	B. subtilis
302	0.0465889508363	0.0668971019076	0.026280799765	B. subtilis
303	0.0465889508363	0.0669247834828	0.0262531181898	B. subtilis
304	0.0465889508363	0.0669505624746	0.026227339198	B. subtilis
305	0.0465889508363	0.0669771948264	0.0262007068462	B. subtilis
306	0.0465889508363	0.0670034258031	0.0261744758695	B. subtilis
307	0.0465889508363	0.0670312593198	0.0261466423528	B. subtilis
308	0.0465889508363	0.0670571755279	0.0261207261447	B. subtilis
309	0.0565889508363	0.077095388203	0.0360825134696	B. subtilis
310	0.0565889508363	0.0771224543319	0.0360554473407	B. subtilis
311	0.0565889508363	0.0771490044316	0.036028897241	B. subtilis
312	0.0565889508363	0.0771726938367	0.0360052078359	B. subtilis
313	0.0565889508363	0.0771976419135	0.0359802597591	B. subtilis
314	0.0565889508363	0.0772199658993	0.0359579357733	B. subtilis
315	0.0565889508363	0.0772403438991	0.0359375577735	B. subtilis
316	0.0565889508363	0.0772607437049	0.0359171579677	B. subtilis
317	0.0565889508363	0.0772768147759	0.0359010868967	B. subtilis
318	0.0565889508363	0.0772888398878	0.0358890617848	B. subtilis
319	0.0565889508363	0.0772961972776	0.035881704395	B. subtilis
320	0.0565889508363	0.0773013433625	0.0358765583101	B. subtilis
321	0.0565889508363	0.077296012518	0.0358818891546	B. subtilis
322	0.0565889508363	0.0772904477359	0.0358874539367	B. subtilis
323	0.0565889508363	0.0772827567733	0.0358951448993	B. subtilis
324	0.0565889508363	0.0772727262608	0.0359051754118	B. subtilis
325	0.0565889508363	0.0772636708508	0.0359142308218	B. subtilis
326	0.0565889508363	0.0772528828543	0.0359250188183	B. subtilis
327	0.0565889508363	0.0772411493745	0.0359367522981	B. subtilis
328	0.0565889508363	0.0772267614884	0.0359511401842	B. subtilis
329	0.0565889508363	0.0772123147699	0.0359655869027	B. subtilis
330	0.0565889508363	0.0771974166429	0.0359804850297	B. subtilis
331	0.0565889508363	0.0771813002346	0.035996601438	B. subtilis
332	0.0565889508363	0.077163075196	0.0360148264766	B. subtilis
333	0.0565889508363	0.0771413677734	0.0360365338992	B. subtilis
334	0.0565889508363	0.0771196696792	0.0360582319934	B. subtilis
335	0.0565889508363	0.0770969324963	0.0360809691763	B. subtilis
336	0.0565889508363	0.077072917416	0.0361049842566	B. subtilis
337	0.0465889508363	0.0664997565066	0.026678145166	B. subtilis
338	0.0465889508363	0.0664764335619	0.0267014681107	B. subtilis
339	0.0565889508363	0.0799680353925	0.0332098662801	B. subtilis
340	0.0565889508363	0.0799427778402	0.0332351238324	B. subtilis
341	0.0565889508363	0.0799147675955	0.0332631340771	B. subtilis
342	0.0665889508363	0.0921450211926	0.04103288048	B. subtilis
343	0.06	0.085309545966	0.034690454034	B. subtilis
344	0.06	0.0852874156882	0.0347125843118	B. subtilis
345	0.06	0.0852615692356	0.0347384307644	B. subtilis
346	0.06	0.0852351862877	0.0347648137123	B. subtilis
347	0.06	0.0852088858298	0.0347911141702	B. subtilis
348	0.06	0.0851827435469	0.0348172564531	B. subtilis
349	0.06	0.0851570955526	0.0348429044474	B. subtilis
350	0.06	0.0851307188591	0.0348692811409	B. subtilis
351	0.06	0.085101183105	0.034898816895	B. subtilis
352	0.0582649006623	0.0781385166957	0.0383912846289	B. subtilis
353	0.0582649006623	0.0781197708769	0.0384100304477	B. subtilis
354	0.0582649006623	0.0780998369046	0.03842996442	B. subtilis
355	0.0482649006623	0.0777249688013	0.0188048325232	B. subtilis
356	0.0482649006623	0.0776984347478	0.0188313665768	B. subtilis
357	0.0482649006623	0.0776789645714	0.0188508367533	B. subtilis
358	0.0482649006623	0.0776619259129	0.0188678754118	B. subtilis
359	0.0482649006623	0.077652283484	0.0188775178405	B. subtilis
360	0.0482649006623	0.0776455326557	0.0188842686689	B. subtilis
361	0.0482649006623	0.0776426731012	0.0188871282235	B. subtilis
362	0.0482649006623	0.0776389056959	0.0188908956286	B. subtilis
363	0.0482649006623	0.0776352943444	0.0188945069803	B. subtilis
364	0.0482649006623	0.0776337355283	0.0188960657964	B. subtilis
365	0.0482649006623	0.0776302323188	0.0188995690059	B. subtilis
366	0.0482649006623	0.0776257649699	0.0189040363546	B. subtilis
367	0.0482649006623	0.0776278342448	0.0189019670799	B. subtilis
368	0.0482649006623	0.0776304480132	0.0188993533114	B. subtilis
369	0.0482649006623	0.077631758379	0.0188980429456	B. subtilis
370	0.0482649006623	0.0776347274734	0.0188950738512	B. subtilis
371	0.0482649006623	0.0776397080415	0.0188900932831	B. subtilis
372	0.0482649006623	0.0776446556799	0.0188851456447	B. subtilis
373	0.0482649006623	0.0776540033826	0.0188757979419	B. subtilis
374	0.0482649006623	0.0776618936158	0.018867907709	B. subtilis
375	0.0482649006623	0.0776672887158	0.0188625126088	B. subtilis
376	0.0482649006623	0.0776752219979	0.0188545793268	B. subtilis
377	0.0482649006623	0.0776812295707	0.018848571754	B. subtilis
378	0.0482649006623	0.077689144997	0.0188406563275	B. subtilis
379	0.0482649006623	0.0776975854413	0.0188322158834	B. subtilis
380	0.0482649006623	0.0777129426564	0.0188168586683	B. subtilis
381	0.0482649006623	0.0777280508003	0.0188017505241	B. subtilis
382	0.0482649006623	0.0777481106575	0.0187816906671	B. subtilis
383	0.0482649006623	0.0777667783662	0.0187630229584	B. subtilis
384	0.0482649006623	0.0777867506597	0.0187430506649	B. subtilis
385	0.0482649006623	0.0778111632189	0.0187186381057	B. subtilis
386	0.0482649006623	0.0778386809638	0.0186911203608	B. subtilis
387	0.0482649006623	0.0778638391544	0.0186659621702	B. subtilis
388	0.0482649006623	0.0778908003291	0.0186390009954	B. subtilis
389	0.0482649006623	0.0779182629329	0.0186115383917	B. subtilis
390	0.0482649006623	0.0779419201563	0.0185878811684	B. subtilis
391	0.0482649006623	0.077966087098	0.0185637142266	B. subtilis
392	0.0482649006623	0.0779894951131	0.0185403062116	B. subtilis
393	0.0482649006623	0.0780103684701	0.0185194328544	B. subtilis
394	0.0482649006623	0.0780307091639	0.0184990921607	B. subtilis
395	0.0482649006623	0.0780553660935	0.018474435231	B. subtilis
396	0.0482649006623	0.0780836263897	0.0184461749348	B. subtilis
397	0.0482649006623	0.0781172386035	0.0184125627211	B. subtilis
398	0.0382649006623	0.0656946905072	0.0108351108174	B. subtilis
399	0.0482649006623	0.0732139069705	0.0233158943541	B. subtilis
400	0.0482649006623	0.073245892962	0.0232839083626	B. subtilis
401	0.0482649006623	0.0732781368185	0.0232516645061	B. subtilis
402	0.0482649006623	0.0733098306347	0.0232199706899	B. subtilis
403	0.0482649006623	0.0733420865144	0.0231877148102	B. subtilis
404	0.0482649006623	0.073374415227	0.0231553860976	B. subtilis
405	0.0482649006623	0.073394525007	0.0231352763176	B. subtilis
406	0.0482649006623	0.0734140547767	0.0231157465479	B. subtilis
407	0.0482649006623	0.073432297658	0.0230975036666	B. subtilis
408	0.0482649006623	0.0734475099773	0.0230822913473	B. subtilis
409	0.0382649006623	0.0650008355669	0.0115289657578	B. subtilis
410	0.0382649006623	0.0650165304659	0.0115132708588	B. subtilis
411	0.0382649006623	0.0650284428294	0.0115013584952	B. subtilis
412	0.0382649006623	0.0650413941988	0.0114884071257	B. subtilis
413	0.0382649006623	0.0650511036801	0.0114786976444	B. subtilis
414	0.0382649006623	0.0650632749416	0.011466526383	B. subtilis
415	0.0382649006623	0.065077128785	0.0114526725396	B. subtilis
416	0.0382649006623	0.0650902701811	0.0114395311434	B. subtilis
417	0.0382649006623	0.065102868689	0.0114269326356	B. subtilis
418	0.0382649006623	0.065114890525	0.0114149107997	B. subtilis
419	0.0382649006623	0.0651237860729	0.0114060152517	B. subtilis
420	0.0382649006623	0.0651279300665	0.011401871258	B. subtilis
421	0.0382649006623	0.0651365107007	0.0113932906239	B. subtilis
422	0.0382649006623	0.0651441497462	0.0113856515784	B. subtilis
423	0.0382649006623	0.0651513405608	0.0113784607637	B. subtilis
424	0.0382649006623	0.0651607276013	0.0113690737234	B. subtilis
425	0.0382649006623	0.0651712954312	0.0113585058934	B. subtilis
426	0.0382649006623	0.0651810202268	0.0113487810978	B. subtilis
427	0.0382649006623	0.0651894932826	0.0113403080419	B. subtilis
428	0.0382649006623	0.0652008603045	0.01132894102	B. subtilis
429	0.0482649006623	0.0790196612359	0.0175101400888	B. subtilis
430	0.0482649006623	0.079039149104	0.0174906522207	B. subtilis
431	0.0482649006623	0.0790622336837	0.0174675676409	B. subtilis
432	0.0482649006623	0.0790839898258	0.0174458114987	B. subtilis
433	0.0482649006623	0.0791108545215	0.0174189468031	B. subtilis
434	0.0482649006623	0.0791341780263	0.0173956232983	B. subtilis
435	0.0482649006623	0.0791601956537	0.017369605671	B. subtilis
436	0.0482649006623	0.0791884776147	0.01734132371	B. subtilis
437	0.0482649006623	0.0792135678081	0.0173162335167	B. subtilis
438	0.0482649006623	0.0792373031738	0.0172924981507	B. subtilis
439	0.0382649006623	0.0640505608572	0.0124792404673	B. subtilis
440	0.0382649006623	0.0640677166052	0.0124620847194	B. subtilis
441	0.0382649006623	0.0640850524923	0.0124447488322	B. subtilis
442	0.0282649006623	0.0498469827105	0.00668281861413	B. subtilis
443	0.0282649006623	0.0498583333632	0.0066714679614	B. subtilis
444	0.0282649006623	0.0498671335274	0.00666266779717	B. subtilis
445	0.0282649006623	0.049884024752	0.00664577657255	B. subtilis
446	0.0282649006623	0.0499008693118	0.00662893201278	B. subtilis
447	0.0282649006623	0.0499173835052	0.00661241781952	B. subtilis
448	0.0282649006623	0.0499324347638	0.00659736656073	B. subtilis
449	0.0282649006623	0.049953487662	0.00657631366269	B. subtilis
450	0.0282649006623	0.0499705612881	0.00655924003656	B. subtilis
451	0.0282649006623	0.0499902339732	0.0065395673514	B. subtilis
452	0.02	0.0498859640792	0.0	B. subtilis
453	0.02	0.0499158606058	0.0	B. subtilis
454	0.02	0.0499457661953	0.0	B. subtilis
455	0.02	0.0499699439349	0.0	B. subtilis
456	0.02	0.0499918839835	0.0	B. subtilis
457	0.02	0.0500091231565	0.0	B. subtilis
458	0.02	0.0500221849926	0.0	B. subtilis
459	0.02	0.0500293262551	0.0	B. subtilis
460	0.02	0.050033521529	0.0	B. subtilis
461	0.02	0.0500295448699	0.0	B. subtilis
462	0.02	0.0500186273755	0.0	B. subtilis
463	0.02	0.0500117415575	0.0	B. subtilis
464	0.02	0.050003600135	0.0	B. subtilis
465	0.02	0.0499971272219	0.0	B. subtilis
466	0.02	0.049993430822	0.0	B. subtilis
467	0.02	0.0499884293801	0.0	B. subtilis
468	0.02	0.0499851641061	0.0	B. subtilis
469	0.02	0.0499847435722	0.0	B. subtilis
470	0.02	0.0499863262	0.0	B. subtilis
471	0.02	0.0499848985036	0.0	B. subtilis
472	0.02	0.0499825674067	0.0	B. subtilis
473	0.02	0.0499790238535	0.0	B. subtilis
474	0.02	0.0499795547534	0.0	B. subtilis
475	0.02	0.0499810001237	0.0	B. subtilis
476	0.02	0.0499828366355	0.0	B. subtilis
477	0.02	0.0499837439527	0.0	B. subtilis
478	0.02	0.0499893261335	0.0	B. subtilis
479	0.02	0.0499959786436	0.0	B. subtilis
480	0.02	0.0499987524452	0.0	B. subtilis
481	0.02	0.0500061579424	0.0	B. subtilis
482	0.02	0.0500234180521	0.0	B. subtilis
483	0.02	0.0500390314226	0.0	B. subtilis
484	0.02	0.0500572400692	0.0	B. subtilis
485	0.02	0.0500718234092	0.0	B. subtilis
486	0.02	0.0500850791042	0.0	B. subtilis
487	0.02	0.0501055219753	0.0	B. subtilis
488	0.02	0.0501289064239	0.0	B. subtilis
489	0.0268546479217	0.0487415904544	0.00496770538891	B. subtilis
490	0.0268546479217	0.0487585701423	0.00495072570099	B. subtilis
491	0.0268546479217	0.0487763388408	0.00493295700261	B. subtilis
492	0.0268546479217	0.0487956536019	0.00491364224145	B. subtilis
493	0.0268546479217	0.0488148545209	0.00489444132246	B. subtilis
494	0.0268546479217	0.0488331162517	0.0048761795916	B. subtilis
495	0.0268546479217	0.048851998446	0.00485729739745	B. subtilis
496	0.0268546479217	0.0488665832127	0.00484271263056	B. subtilis
497	0.0268546479217	0.048883092413	0.00482620343039	B. subtilis
498	0.0268546479217	0.0488975333666	0.00481176247673	B. subtilis
499	0.0168546479217	0.0408084853014	0.0	B. subtilis
500	0.0168546479217	0.0408264455693	0.0	B. subtilis
501	0.0168546479217	0.0408449023071	0.0	B. subtilis
502	0.0168546479217	0.0408653064644	0.0	B. subtilis
503	0.0168546479217	0.0408869576465	0.0	B. subtilis
504	0.0168546479217	0.0409092467091	0.0	B. subtilis
505	0.0168546479217	0.0409393092755	0.0	B. subtilis
506	0.0168546479217	0.0409712512328	0.0	B. subtilis
507	0.0168546479217	0.0410030818593	0.0	B. subtilis
508	0.0168546479217	0.0410378753106	0.0	B. subtilis
509	0.0168546479217	0.0410726819747	0.0	B. subtilis
510	0.0168546479217	0.0411053654993	0.0	B. subtilis
511	0.0168546479217	0.0411388564807	0.0	B. subtilis
512	0.0168546479217	0.0411724676045	0.0	B. subtilis
513	0.0168546479217	0.0412058911846	0.0	B. subtilis
514	0.0168546479217	0.0412400851276	0.0	B. subtilis
515	0.0168546479217	0.0412748339492	0.0	B. subtilis
516	0.0168546479217	0.0413088172263	0.0	B. subtilis
517	0.0168546479217	0.0413443688513	0.0	B. subtilis
518	0.0168546479217	0.041383458045	0.0	B. subtilis
519	0.0168546479217	0.0414250209492	0.0	B. subtilis
520	0.0168546479217	0.0414712616248	0.0	B. subtilis
521	0.0168546479217	0.0415175199246	0.0	B. subtilis
522	0.0168546479217	0.0415664519878	0.0	B. subtilis
523	0.0168546479217	0.0416183778027	0.0	B. subtilis
524	0.0168546479217	0.0416689062605	0.0	B. subtilis
525	0.0168546479217	0.0417156301181	0.0	B. subtilis
526	0.0168546479217	0.0417646096467	0.0	B. subtilis
527	0.0168546479217	0.0418130068339	0.0	B. subtilis
528	0.0168546479217	0.0418559009931	0.0	B. subtilis
529	0.00685464792171	0.0196649885305	0.0	B. subtilis
530	0.00685464792171	0.0196783844957	0.0	B. subtilis
531	0.00685464792171	0.0196891479344	0.0	B. subtilis
532	0.00685464792171	0.0197017907137	0.0	B. subtilis
533	0.00685464792171	0.0197129493222	0.0	B. subtilis
534	0.00685464792171	0.0197234882668	0.0	B. subtilis
535	0.00685464792171	0.0197321349122	0.0	B. subtilis
536	0.00685464792171	0.0197380001412	0.0	B. subtilis
537	0.00685464792171	0.01974442262	0.0	B. subtilis
538	0.00685464792171	0.019751657373	0.0	B. subtilis
539	0.00685464792171	0.0197594410163	0.0	B. subtilis
540	0.00685464792171	0.0197673673131	0.0	B. subtilis
541	0.00685464792171	0.0197767359618	0.0	B. subtilis
542	0.00685464792171	0.0197871379993	0.0	B. subtilis
543	0.00685464792171	0.0197988908893	0.0	B. subtilis
544	0.00685464792171	0.0198128636502	0.0	B. subtilis
545	0.00685464792171	0.0198233880981	0.0	B. subtilis
546	0.00685464792171	0.0198339345539	0.0	B. subtilis
547	0.00685464792171	0.0198453473345	0.0	B. subtilis
548	0.00685464792171	0.0198585336403	0.0	B. subtilis
549	0.00685464792171	0.0198657715732	0.0	B. subtilis
550	0.00685464792171	0.0198747937824	0.0	B. subtilis
551	0.00685464792171	0.0198832675445	0.0	B. subtilis
552	0.00685464792171	0.0198899768983	0.0	B. subtilis
553	0.00685464792171	0.0198966070877	0.0	B. subtilis
554	0.00685464792171	0.0199063311207	0.0	B. subtilis
555	0.00685464792171	0.0199185585189	0.0	B. subtilis
556	0.00685464792171	0.0199318545387	0.0	B. subtilis
557	0.00685464792171	0.0199469062496	0.0	B. subtilis
558	0.00685464792171	0.019961103108	0.0	B. subtilis
559	0.00685464792171	0.0199759313042	0.0	B. subtilis
560	0.00685464792171	0.0199907946939	0.0	B. subtilis
561	0.00685464792171	0.0200079011118	0.0	B. subtilis
562	0.00685464792171	0.0200298567726	0.0	B. subtilis
563	0.00685464792171	0.0200504675547	0.0	B. subtilis
564	0.00685464792171	0.0200716917896	0.0	B. subtilis
565	0.00685464792171	0.0200921058116	0.0	B. subtilis
566	0.00685464792171	0.0201109552158	0.0	B. subtilis
567	0.00685464792171	0.0201292303072	0.0	B. subtilis
568	0.00685464792171	0.0201467260179	0.0	B. subtilis
569	0.00685464792171	0.0201626775124	0.0	B. subtilis
570	0.0168546479217	0.0350763939775	0.0	B. subtilis
571	0.0168546479217	0.0350990958378	0.0	B. subtilis
572	0.0168546479217	0.0351214524935	0.0	B. subtilis
573	0.0168546479217	0.0351453467634	0.0	B. subtilis
574	0.0168546479217	0.035168542384	0.0	B. subtilis
575	0.0168546479217	0.0351913080874	0.0	B. subtilis
576	0.0168546479217	0.0352119973621	0.0	B. subtilis
577	0.0168546479217	0.0352366736537	0.0	B. subtilis
578	0.0168546479217	0.0352591369007	0.0	B. subtilis
579	0.0168546479217	0.0352788251469	0.0	B. subtilis
580	0.0168546479217	0.0353011725374	0.0	B. subtilis
581	0.0168546479217	0.0353210867415	0.0	B. subtilis
582	0.0168546479217	0.0353300741617	0.0	B. subtilis
583	0.0168546479217	0.035340307216	0.0	B. subtilis
584	0.0168546479217	0.0353472069456	0.0	B. subtilis
585	0.0168546479217	0.0353539806222	0.0	B. subtilis
586	0.0168546479217	0.0353631444582	0.0	B. subtilis
587	0.0168546479217	0.035370523585	0.0	B. subtilis
588	0.0168546479217	0.035375997309	0.0	B. subtilis
589	0.01	0.0347708119632	0.0	B. subtilis
590	0.01	0.0347830610864	0.0	B. subtilis
591	0.01	0.0347934723788	0.0	B. subtilis
592	0.01	0.0348051369453	0.0	B. subtilis
593	0.01	0.0348184792686	0.0	B. subtilis
594	0.01	0.0348359004551	0.0	B. subtilis
595	0.01	0.0348571364467	0.0	B. subtilis
596	0.01	0.0348821893886	0.0	B. subtilis
597	0.01	0.0348980170491	0.0	B. subtilis
598	0.01	0.0349166960113	0.0	B. subtilis
599	0.01	0.0349352142502	0.0	B. subtilis
600	0.01	0.0349553259268	0.0	B. subtilis
601	0.01	0.034976219304	0.0	B. subtilis
602	0.01	0.0349948824595	0.0	B. subtilis
603	0.01	0.0350131150457	0.0	B. subtilis
604	0.01	0.0350294622779	0.0	B. subtilis
605	0.01	0.035043802308	0.0	B. subtilis
606	0.01	0.0350553569916	0.0	B. subtilis
607	0.01	0.0350681205097	0.0	B. subtilis
608	0.01	0.0350779668405	0.0	B. subtilis
609	0.01	0.0350850762539	0.0	B. subtilis
610	0.01	0.0350951055991	0.0	B. subtilis
611	0.01	0.0351073207552	0.0	B. subtilis
612	0.018012006465	0.047993126819	0.0	B. subtilis
613	0.018012006465	0.0480126525761	0.0	B. subtilis
614	0.018012006465	0.0480297988045	0.0	B. subtilis
615	0.018012006465	0.048043653707	0.0	B. subtilis
616	0.018012006465	0.0480575469751	0.0	B. subtilis
617	0.018012006465	0.048067545579	0.0	B. subtilis
618	0.018012006465	0.0480738393662	0.0	B. subtilis
619	0.018012006465	0.048080737329	0.0	B. subtilis
620	0.018012006465	0.0480783942733	0.0	B. subtilis
621	0.018012006465	0.0480702650462	0.0	B. subtilis
622	0.018012006465	0.0480583470711	0.0	B. subtilis
623	0.018012006465	0.0480291586344	0.0	B. subtilis
624	0.018012006465	0.0479990357919	0.0	B. subtilis
625	0.018012006465	0.0479720477535	0.0	B. subtilis
626	0.018012006465	0.0479415659543	0.0	B. subtilis
627	0.018012006465	0.0479094681029	0.0	B. subtilis
628	0.018012006465	0.047881289932	0.0	B. subtilis
629	0.018012006465	0.0478625314608	0.0	B. subtilis
630	0.028012006465	0.0706683624095	0.0	B. subtilis
631	0.028012006465	0.0706435968488	0.0	B. subtilis
632	0.028012006465	0.0706138428428	0.0	B. subtilis
633	0.028012006465	0.0705845377303	0.0	B. subtilis
634	0.028012006465	0.0705560115841	0.0	B. subtilis
635	0.028012006465	0.0705264603796	0.0	B. subtilis
636	0.028012006465	0.0705006220456	0.0	B. subtilis
637	0.028012006465	0.0704782911515	0.0	B. subtilis
638	0.028012006465	0.0704432434278	0.0	B. subtilis
639	0.028012006465	0.0704040754322	0.0	B. subtilis
640	0.028012006465	0.0703696181097	0.0	B. subtilis
641	0.028012006465	0.0703268558721	0.0	B. subtilis
642	0.028012006465	0.070284745049	0.0	B. subtilis
643	0.028012006465	0.0702470098911	0.0	B. subtilis
644	0.028012006465	0.0702011976715	0.0	B. subtilis
645	0.028012006465	0.0701582572847	0.0	B. subtilis
646	0.028012006465	0.0701237630408	0.0	B. subtilis
647	0.028012006465	0.0700956566622	0.0	B. subtilis
648	0.028012006465	0.0700622473114	0.0	B. subtilis
649	0.028012006465	0.0700290520013	0.0	B. subtilis
650	0.028012006465	0.0699971501508	0.0	B. subtilis
651	0.028012006465	0.0699648295799	0.0	B. subtilis
652	0.028012006465	0.0699368298967	0.0	B. subtilis
653	0.028012006465	0.0699035112421	0.0	B. subtilis
654	0.028012006465	0.0698562740483	0.0	B. subtilis
655	0.028012006465	0.0698103257091	0.0	B. subtilis
656	0.028012006465	0.0697590390644	0.0	B. subtilis
657	0.028012006465	0.0696989115587	0.0	B. subtilis
658	0.028012006465	0.0696457260725	0.0	B. subtilis
659	0.028012006465	0.0695930728667	0.0	B. subtilis
660	0.028012006465	0.0695418381136	0.0	B. subtilis
661	0.028012006465	0.0694966391286	0.0	B. subtilis
662	0.028012006465	0.0694462328456	0.0	B. subtilis
663	0.038012006465	0.0874788835176	0.0	B. subtilis
664	0.038012006465	0.0874083353742	0.0	B. subtilis
665	0.038012006465	0.0873440020655	0.0	B. subtilis
666	0.038012006465	0.0872763413419	0.0	B. subtilis
667	0.038012006465	0.0872082600509	0.0	B. subtilis
668	0.038012006465	0.0871351280392	0.0	B. subtilis
669	0.038012006465	0.0870636909771	0.0	B. subtilis
670	0.028012006465	0.105910423006	0.0	B. subtilis
671	0.028012006465	0.105791235491	0.0	B. subtilis
672	0.028012006465	0.105679264919	0.0	B. subtilis
673	0.028012006465	0.105567375242	0.0	B. subtilis
674	0.028012006465	0.105458931353	0.0	B. subtilis
675	0.038012006465	0.0927357940724	0.0	B. subtilis
676	0.038012006465	0.0926704669818	0.0	B. subtilis
677	0.038012006465	0.092601575696	0.0	B. subtilis
678	0.038012006465	0.0925484382743	0.0	B. subtilis
679	0.038012006465	0.0925090017062	0.0	B. subtilis
680	0.038012006465	0.0924775000926	0.0	B. subtilis
681	0.038012006465	0.0924536690017	0.0	B. subtilis
682	0.038012006465	0.0924419807044	0.0	B. subtilis
683	0.038012006465	0.092433246348	0.0	B. subtilis
684	0.038012006465	0.092426746407	0.0	B. subtilis
685	0.038012006465	0.0924300383936	0.0	B. subtilis
686	0.038012006465	0.0924291614974	0.0	B. subtilis
687	0.038012006465	0.0924232704714	0.0	B. subtilis
688	0.038012006465	0.092417611966	0.0	B. subtilis
689	0.038012006465	0.0924106873127	0.0	B. subtilis
690	0.038012006465	0.0924039342883	0.0	B. subtilis
691	0.038012006465	0.0924010233505	0.0	B. subtilis
692	0.038012006465	0.0924012998313	0.0	B. subtilis
693	0.038012006465	0.0924013996727	0.0	B. subtilis
694	0.038012006465	0.0924043951658	0.0	B. subtilis
695	0.038012006465	0.0924019526493	0.0	B. subtilis
696	0.038012006465	0.0923979593063	0.0	B. subtilis
697	0.038012006465	0.0924030356114	0.0	B. subtilis
698	0.038012006465	0.0924125008399	0.0	B. subtilis
699	0.038012006465	0.0924249699051	0.0	B. subtilis
700	0.038012006465	0.0924416266311	0.0	B. subtilis
701	0.038012006465	0.0924570043958	0.0	B. subtilis
702	0.038012006465	0.0924769756572	0.0	B. subtilis
703	0.038012006465	0.0925012389462	0.0	B. subtilis
704	0.038012006465	0.0925270503877	0.0	B. subtilis
705	0.038012006465	0.092552945011	0.0	B. subtilis
706	0.038012006465	0.0925862691062	0.0	B. subtilis
707	0.038012006465	0.0926222973518	0.0	B. subtilis
708	0.038012006465	0.0926597680503	0.0	B. subtilis
709	0.038012006465	0.0927003762555	0.0	B. subtilis
710	0.038012006465	0.0927418028537	0.0	B. subtilis
711	0.038012006465	0.0927851669459	0.0	B. subtilis
712	0.03	0.0924751417127	0.0	B. subtilis
713	0.03	0.0925253339676	0.0	B. subtilis
714	0.03	0.092582788329	0.0	B. subtilis
715	0.03	0.0926502388831	0.0	B. subtilis
716	0.03	0.0927223684413	0.0	B. subtilis
717	0.03	0.0928003985297	0.0	B. subtilis
718	0.03	0.0928854814667	0.0	B. subtilis
719	0.03	0.0929749577762	0.0	B. subtilis
720	0.03	0.0930765526403	0.0	B. subtilis
721	0.03	0.0931909684716	0.0	B. subtilis
722	0.03	0.0933022060075	0.0	B. subtilis
723	0.03	0.09344437673	0.0	B. subtilis
724	0.03	0.093597677402	0.0	B. subtilis
725	0.03	0.0937548273889	0.0	B. subtilis
726	0.03	0.0939156232999	0.0	B. subtilis
727	0.03	0.0940787537929	0.0	B. subtilis
728	0.03	0.0942430910471	0.0	B. subtilis
729	0.03	0.0944158577591	0.0	B. subtilis
730	0.02	0.068680323739	0.0	B. subtilis
731	0.02	0.0688166636316	0.0	B. subtilis
732	0.02	0.0689534346335	0.0	B. subtilis
733	0.02	0.0690935657728	0.0	B. subtilis
734	0.02	0.0692396401805	0.0	B. subtilis
735	0.02	0.0693866055563	0.0	B. subtilis
736	0.02	0.0695352171151	0.0	B. subtilis
737	0.02	0.0696757163162	0.0	B. subtilis
738	0.02	0.0698257609269	0.0	B. subtilis
739	0.02	0.0699814614208	0.0	B. subtilis
740	0.02	0.070129029511	0.0	B. subtilis
741	0.03	0.0689261536313	0.0	B. subtilis
742	0.03	0.0690302625552	0.0	B. subtilis
743	0.03	0.0691270391366	0.0	B. subtilis
744	0.04	0.0643714345396	0.0156285654603	B. subtilis
745	0.04	0.0644281367029	0.0155718632972	B. subtilis
746	0.04	0.0644808763388	0.0155191236612	B. subtilis
747	0.04	0.0645284549845	0.0154715450154	B. subtilis
748	0.04	0.0645787395193	0.0154212604808	B. subtilis
749	0.04	0.0646321202456	0.0153678797544	B. subtilis
750	0.04	0.0646844082712	0.0153155917289	B. subtilis
751	0.04	0.0647356558345	0.0152643441656	B. subtilis
752	0.04	0.0647842661656	0.0152157338344	B. subtilis
753	0.04	0.0648348593577	0.0151651406423	B. subtilis
754	0.04	0.0648927317811	0.0151072682189	B. subtilis
755	0.04	0.0649492004888	0.0150507995112	B. subtilis
756	0.04	0.0650031407957	0.0149968592042	B. subtilis
757	0.04	0.0650527902821	0.0149472097179	B. subtilis
758	0.04	0.0651013662793	0.0148986337207	B. subtilis
759	0.04	0.0651471763448	0.0148528236551	B. subtilis
760	0.04	0.0651936359015	0.0148063640984	B. subtilis
761	0.04	0.0652339969575	0.0147660030424	B. subtilis
762	0.0460292682927	0.0688503179743	0.0232082186111	B. subtilis
763	0.0360292682927	0.0546932046115	0.0173653319739	B. subtilis
764	0.0360292682927	0.054725980628	0.0173325559574	B. subtilis
765	0.0360292682927	0.0547562821693	0.0173022544161	B. subtilis
766	0.0360292682927	0.0547873456854	0.0172711909	B. subtilis
767	0.0360292682927	0.0548183017065	0.0172402348789	B. subtilis
768	0.0360292682927	0.0548476638886	0.0172108726968	B. subtilis
769	0.0360292682927	0.0548775531539	0.0171809834315	B. subtilis
770	0.0360292682927	0.0549078516435	0.0171506849419	B. subtilis
771	0.0360292682927	0.0549355721697	0.0171229644157	B. subtilis
772	0.0360292682927	0.0549619705498	0.0170965660356	B. subtilis
773	0.0360292682927	0.0549844448564	0.017074091729	B. subtilis
774	0.0360292682927	0.0550035636628	0.0170549729226	B. subtilis
775	0.0260292682927	0.0422445730889	0.00981396349648	B. subtilis
776	0.0260292682927	0.0422572769851	0.00980125960029	B. subtilis
777	0.0260292682927	0.0422678421137	0.00979069447167	B. subtilis
778	0.0260292682927	0.0422724190921	0.00978611749325	B. subtilis
779	0.0260292682927	0.0422751459702	0.00978339061521	B. subtilis
780	0.0260292682927	0.0422720413071	0.00978649527822	B. subtilis
781	0.0260292682927	0.0422651038198	0.00979343276566	B. subtilis
782	0.0260292682927	0.0422516769696	0.00980685961586	B. subtilis
783	0.0260292682927	0.0422356440582	0.00982289252719	B. subtilis
784	0.0260292682927	0.0422193652812	0.00983917130429	B. subtilis
785	0.0260292682927	0.0421981964266	0.0098603401588	B. subtilis
786	0.0260292682927	0.0421724977747	0.00988603881065	B. subtilis
787	0.0260292682927	0.042148944367	0.00990959221845	B. subtilis
788	0.0260292682927	0.042125352583	0.00993318400238	B. subtilis
789	0.0260292682927	0.0420975379836	0.00996099860182	B. subtilis
790	0.0260292682927	0.0420709936495	0.00998754293592	B. subtilis
791	0.0260292682927	0.0420394552437	0.0100190813417	B. subtilis
792	0.0260292682927	0.0420038455296	0.0100546910558	B. subtilis
793	0.0260292682927	0.0419694748778	0.0100890617076	B. subtilis
794	0.0260292682927	0.0419319857465	0.0101265508389	B. subtilis
795	0.0260292682927	0.0418963429574	0.010162193628	B. subtilis
796	0.0260292682927	0.0418659615858	0.0101925749996	B. subtilis
797	0.0260292682927	0.0418327469874	0.010225789598	B. subtilis
798	0.0260292682927	0.0417973953433	0.0102611412421	B. subtilis
799	0.0260292682927	0.0417615521191	0.0102969844663	B. subtilis
800	0.0260292682927	0.0417226121138	0.0103359244716	B. subtilis
801	0.0260292682927	0.0416821040835	0.0103764325019	B. subtilis
802	0.0260292682927	0.0416448156104	0.010413720975	B. subtilis
803	0.0260292682927	0.0416056383939	0.0104528981915	B. subtilis
804	0.0360292682927	0.0567161398194	0.015342396766	B. subtilis
805	0.0360292682927	0.0566670389654	0.01539149762	B. subtilis
806	0.0360292682927	0.0566159673464	0.015442569239	B. subtilis
807	0.0360292682927	0.056565062874	0.0154934737114	B. subtilis
808	0.0360292682927	0.0565148282425	0.0155437083429	B. subtilis
809	0.0360292682927	0.056464220449	0.0155943161364	B. subtilis
810	0.0360292682927	0.0564168538668	0.0156416827186	B. subtilis
811	0.0360292682927	0.0563666156166	0.0156919209688	B. subtilis
812	0.0360292682927	0.0563166173957	0.0157419191897	B. subtilis
813	0.0360292682927	0.0562663135578	0.0157922230276	B. subtilis
814	0.0360292682927	0.056215940311	0.0158425962744	B. subtilis
815	0.0360292682927	0.0561646812879	0.0158938552975	B. subtilis
816	0.0360292682927	0.0561119611621	0.0159465754233	B. subtilis
817	0.0360292682927	0.0560605001826	0.0159980364028	B. subtilis
818	0.0360292682927	0.0560106766297	0.0160478599557	B. subtilis
819	0.0360292682927	0.0559600923093	0.0160984442761	B. subtilis
820	0.0360292682927	0.0559134731218	0.0161450634636	B. subtilis
821	0.0360292682927	0.0558654003394	0.016193136246	B. subtilis
822	0.0360292682927	0.0558192713705	0.0162392652149	B. subtilis
823	0.0360292682927	0.0557768253191	0.0162817112663	B. subtilis
824	0.0360292682927	0.0557348794979	0.0163236570875	B. subtilis
825	0.0360292682927	0.0556912795634	0.016367257022	B. subtilis
826	0.0360292682927	0.0556529256977	0.0164056108877	B. subtilis
827	0.0360292682927	0.055619243754	0.0164392928314	B. subtilis
828	0.0360292682927	0.0555873860858	0.0164711504996	B. subtilis
829	0.0360292682927	0.0555556922212	0.0165028443642	B. subtilis
830	0.0360292682927	0.0555274211635	0.0165311154219	B. subtilis
831	0.0360292682927	0.0554999302204	0.016558606365	B. subtilis
832	0.0360292682927	0.0554730435276	0.0165854930578	B. subtilis
833	0.0360292682927	0.0554487231757	0.0166098134097	B. subtilis
834	0.0360292682927	0.0554269960325	0.0166315405529	B. subtilis
835	0.0360292682927	0.0554063197665	0.0166522168189	B. subtilis
836	0.0360292682927	0.0553872184142	0.0166713181712	B. subtilis
837	0.0360292682927	0.0553714540383	0.0166870825471	B. subtilis
838	0.0360292682927	0.0553577097086	0.0167008268768	B. subtilis
839	0.0360292682927	0.0553454078329	0.0167131287525	B. subtilis
840	0.0460292682927	0.0667389169675	0.0253196196179	B. subtilis
841	0.0360292682927	0.0557009557047	0.0163575808807	B. subtilis
842	0.0360292682927	0.0556991575805	0.0163593790049	B. subtilis
843	0.0360292682927	0.0556965676329	0.0163619689525	B. subtilis
844	0.0260292682927	0.0548193881139	0.0	B. subtilis
845	0.0260292682927	0.0548198485425	0.0	B. subtilis
846	0.0260292682927	0.0548195714299	0.0	B. subtilis
847	0.0260292682927	0.0548226798128	0.0	B. subtilis
848	0.0260292682927	0.0548273592085	0.0	B. subtilis
849	0.0360292682927	0.0609581894676	0.0111003471178	B. subtilis
850	0.0360292682927	0.0609633219907	0.0110952145947	B. subtilis
851	0.0360292682927	0.0609705069326	0.0110880296527	B. subtilis
852	0.0360292682927	0.0609770427445	0.0110814938409	B. subtilis
853	0.0360292682927	0.0609871118722	0.0110714247131	B. subtilis
854	0.0360292682927	0.0609974975378	0.0110610390476	B. subtilis
855	0.0360292682927	0.061005759684	0.0110527769015	B. subtilis
856	0.0360292682927	0.0610193831959	0.0110391533894	B. subtilis
857	0.0360292682927	0.0610397894506	0.0110187471348	B. subtilis
858	0.0360292682927	0.0610587650524	0.010999771533	B. subtilis
859	0.0360292682927	0.0610823794877	0.0109761570977	B. subtilis
860	0.0360292682927	0.0611057262448	0.0109528103406	B. subtilis
861	0.0360292682927	0.0611340339298	0.0109245026556	B. subtilis
862	0.03	0.0612204958869	0.0	B. subtilis
863	0.03	0.0612575656202	0.0	B. subtilis
864	0.03	0.061296425908	0.0	B. subtilis
865	0.03	0.0613341570127	0.0	B. subtilis
866	0.03	0.061374626248	0.0	B. subtilis
867	0.04	0.0648519846559	0.0151480153441	B. subtilis
868	0.04	0.0648855211153	0.0151144788846	B. subtilis
869	0.04	0.0649195835226	0.0150804164775	B. subtilis
870	0.05	0.0804888044335	0.0195111955666	B. subtilis
871	0.05	0.0805328692822	0.0194671307178	B. subtilis
872	0.05	0.0805785683256	0.0194214316743	B. subtilis
873	0.05	0.0806277141832	0.0193722858169	B. subtilis
874	0.05	0.0806788698103	0.0193211301897	B. subtilis
875	0.05	0.0807324144308	0.0192675855692	B. subtilis
876	0.05	0.0807885914794	0.0192114085205	B. subtilis
877	0.05	0.0808474326063	0.0191525673937	B. subtilis
878	0.05	0.0809082486525	0.0190917513475	B. subtilis
879	0.05	0.0809673376575	0.0190326623426	B. subtilis
880	0.05	0.0810309133264	0.0189690866737	B. subtilis
881	0.05	0.0810960510758	0.0189039489242	B. subtilis
882	0.05	0.0811646447656	0.0188353552344	B. subtilis
883	0.05	0.0812360284949	0.0187639715052	B. subtilis
884	0.05	0.0813087173077	0.0186912826923	B. subtilis
885	0.05	0.0813860018748	0.0186139981252	B. subtilis
886	0.05	0.0814690364472	0.0185309635528	B. subtilis
887	0.05	0.0815539964368	0.0184460035632	B. subtilis
888	0.05	0.0816390457266	0.0183609542733	B. subtilis
889	0.05	0.0817315181465	0.0182684818535	B. subtilis
890	0.05	0.0818220390298	0.0181779609702	B. subtilis
891	0.05	0.0819239692335	0.0180760307666	B. subtilis
892	0.05	0.0820302443275	0.0179697556726	B. subtilis
893	0.05	0.0821381589992	0.0178618410008	B. subtilis
894	0.05	0.0822453967704	0.0177546032296	B. subtilis
895	0.05	0.0823479684644	0.0176520315356	B. subtilis
896	0.05	0.0824399528696	0.0175600471305	B. subtilis
897	0.05	0.0825349823727	0.0174650176273	B. subtilis
898	0.05	0.0826305070709	0.0173694929292	B. subtilis
899	0.05	0.0827233878541	0.0172766121458	B. subtilis
900	0.05	0.0828175282267	0.0171824717733	B. subtilis
901	0.05	0.0829150104057	0.0170849895943	B. subtilis
902	0.05	0.0831414951246	0.0168585048755	B. subtilis
903	0.05	0.0833727449674	0.0166272550326	B. subtilis
904	0.04	0.0680837620691	0.0119162379309	B. subtilis
905	0.04	0.0682846389756	0.0117153610245	B. subtilis
906	0.04	0.0684898834828	0.0115101165173	B. subtilis
907	0.04	0.0686985079025	0.0113014920975	B. subtilis
908	0.04	0.0689120814138	0.0110879185861	B. subtilis
909	0.04	0.0691336473763	0.0108663526236	B. subtilis
910	0.04	0.0693535274375	0.0106464725625	B. subtilis
911	0.04	0.0695820443582	0.0104179556419	B. subtilis
912	0.04	0.0698165166855	0.0101834833144	B. subtilis
913	0.04	0.0700529292642	0.00994707073582	B. subtilis
914	0.04	0.0702923153211	0.00970768467891	B. subtilis
915	0.04	0.0705360029643	0.0094639970358	B. subtilis
916	0.04	0.0707864769215	0.00921352307855	B. subtilis
917	0.04	0.071041544388	0.00895845561209	B. subtilis
918	0.04	0.071298814311	0.00870118568899	B. subtilis
919	0.04	0.0715586106357	0.00844138936431	B. subtilis
920	0.04	0.0718166551446	0.00818334485549	B. subtilis
921	0.04	0.072082433751	0.007917566249	B. subtilis
922	0.04	0.0723547453091	0.00764525469086	B. subtilis
923	0.04	0.0726270793357	0.00737292066419	B. subtilis
924	0.04	0.0729034614329	0.00709653856718	B. subtilis
925	0.04	0.0731900550451	0.00680994495486	B. subtilis
926	0.04	0.0734729238521	0.00652707614796	B. subtilis
927	0.04	0.0737531311755	0.00624686882451	B. subtilis
928	0.04	0.0740348228638	0.00596517713631	B. subtilis
929	0.04	0.0743173162902	0.0056826837097	B. subtilis
930	0.04	0.0746004525988	0.00539954740112	B. subtilis
931	0.04	0.0748920031169	0.00510799688305	B. subtilis
932	0.04	0.0751927749119	0.00480722508811	B. subtilis
933	0.04	0.0754919008278	0.00450809917219	B. subtilis
934	0.04	0.0757931013723	0.00420689862767	B. subtilis
935	0.04	0.076102381567	0.00389761843302	B. subtilis
936	0.04	0.0764156309432	0.00358436905676	B. subtilis
937	0.04	0.0767305298158	0.00326947018427	B. subtilis
938	0.04	0.0770481851019	0.00295181489804	B. subtilis
939	0.04	0.0773688342084	0.00263116579157	B. subtilis
940	0.03	0.0663826704636	0.0	B. subtilis
941	0.03	0.0667005936962	0.0	B. subtilis
942	0.03	0.0670307465061	0.0	B. subtilis
943	0.03	0.0673808143997	0.0	B. subtilis
944	0.03	0.0677471456921	0.0	B. subtilis
945	0.03	0.0681233627418	0.0	B. subtilis
946	0.03	0.0685169456954	0.0	B. subtilis
947	0.03	0.0689109165442	0.0	B. subtilis
948	0.03	0.069310657575	0.0	B. subtilis
949	0.02	0.0669268014895	0.0	B. subtilis
950	0.02	0.0674248249038	0.0	B. subtilis
951	0.02	0.0679316344292	0.0	B. subtilis
952	0.02	0.06846007048	0.0	B. subtilis
953	0.02	0.0689927937551	0.0	B. subtilis
954	0.02	0.0695442131772	0.0	B. subtilis
955	0.02	0.0701327598919	0.0	B. subtilis
956	0.02	0.0707380020406	0.0	B. subtilis
957	0.02	0.0713556241488	0.0	B. subtilis
958	0.02	0.0720080363639	0.0	B. subtilis
959	0.02	0.0726634064189	0.0	B. subtilis
960	0.02	0.0733414798232	0.0	B. subtilis
961	0.02	0.0740261175303	0.0	B. subtilis
962	0.02	0.0747420913564	0.0	B. subtilis
963	0.02	0.0754921372121	0.0	B. subtilis
964	0.02	0.0762632231526	0.0	B. subtilis
965	0.02	0.0770785979492	0.0	B. subtilis
966	0.02	0.0779232838366	0.0	B. subtilis
967	0.01	0.18	0.0	B. subtilis
968	0.01	0.18	0.0	B. subtilis
969	0.01	0.18	0.0	B. subtilis
970	0.0	0.0	0.0	B. subtilis
971	0.0	0.0	0.0	B. subtilis
972	0.0	0.0	0.0	B. subtilis
973	0.0	0.0	0.0	B. subtilis
974	0.0	0.0	0.0	B. subtilis
975	0.0	0.0	0.0	B. subtilis
976	0.0	0.0	0.0	B. subtilis
977	0.0	0.0	0.0	B. subtilis
978	0.0	0.0	0.0	B. subtilis
979	0.0	0.0	0.0	B. subtilis
980	0.0	0.0	0.0	B. subtilis
981	0.0	0.0	0.0	B. subtilis
982	0.0	0.0	0.0	B. subtilis
983	0.0	0.0	0.0	B. subtilis
984	0.0	0.0	0.0	B. subtilis
985	0.0	0.0	0.0	B. subtilis
986	0.0	0.0	0.0	B. subtilis
987	0.0	0.0	0.0	B. subtilis
988	0.0	0.0	0.0	B. subtilis
989	0.0	0.0	0.0	B. subtilis
990	0.0	0.0	0.0	B. subtilis
991	0.0	0.0	0.0	B. subtilis
992	0.0	0.0	0.0	B. subtilis
993	0.0	0.0	0.0	B. subtilis
994	0.0	0.0	0.0	B. subtilis
995	0.0	0.0	0.0	B. subtilis
996	0.0	0.0	0.0	B. subtilis
997	0.0	0.0	0.0	B. subtilis
[truncated: 2,005 more rows]
